# Supplementary material for: Sustained TNF-α stimulation leads to transcriptional memory that greatly enhances signal sensitivity and robustness
Source: eLife. 2020 Nov 6;9:e61965. doi: 10.7554/eLife.61965 (PMC7704108; doi:10.7554/eLife.61965)
Supplement: Figure 2—source data 1. [file elife-61965-fig2-data1.txt.zip › Figure2sourcedata1.txt]

gene_id	test_id	ver	gene	locus	sample_1	sample_2	status	value_1	value_2	log2.fold_change.	test_stat	p_value	q_value	significant	gene_biotype
EGFP	EGFP.0	NA	EGFP	NA	ntc	NA	OK	3.28	163.95	NA	NA	NA	NA	no	protein_coding
ENSG00000000003	ENSG00000000003.14	14	TSPAN6	chrX:100627108-100639991	ntc	12h	OK	32.4878	32.6579	0.00753181	0.0511072	0.9442	0.997983	no	protein_coding
ENSG00000000005	ENSG00000000005.5	5	TNMD	chrX:100584801-100599885	ntc	12h	NOTEST	0	0	0	0	1	1	no	protein_coding
ENSG00000000419	ENSG00000000419.12	12	DPM1	chr20:50888918-50958555	ntc	12h	OK	17.2242	19.9379	0.211076	0.57762	0.41295	0.966494	no	protein_coding
ENSG00000000457	ENSG00000000457.13	13	SCYL3	chr1:169662006-169894267	ntc	12h	OK	2.5566	2.61509	0.0326395	0.0905339	0.89845	0.997983	no	protein_coding
ENSG00000000460	ENSG00000000460.16	16	C1orf112	chr1:169662006-169894267	ntc	12h	OK	11.2872	10.7529	-0.0699506	-0.292853	0.67805	0.997983	no	protein_coding
ENSG00000000938	ENSG00000000938.12	12	FGR	chr1:27612063-27635277	ntc	12h	NOTEST	0.00747397	0	-Inf	0	1	1	no	protein_coding
ENSG00000000971	ENSG00000000971.15	15	CFH	chr1:196651877-196747504	ntc	12h	NOTEST	0.00425608	0.0171797	2.0131	0	1	1	no	protein_coding
ENSG00000001036	ENSG00000001036.13	13	FUCA2	chr6:143450806-143511690	ntc	12h	OK	51.6065	50.8879	-0.0202304	-0.125693	0.85365	0.997983	no	protein_coding
ENSG00000001084	ENSG00000001084.10	10	GCLC	chr6:53497340-53617171	ntc	12h	OK	16.8546	18.5113	0.135257	0.874599	0.1902	0.780417	no	protein_coding
ENSG00000001167	ENSG00000001167.14	14	NFYA	chr6:41026910-41099976	ntc	12h	OK	14.5734	15.2551	0.0659516	0.370039	0.60045	0.997983	no	protein_coding
ENSG00000001460	ENSG00000001460.17	17	STPG1	chr1:24307555-24472976	ntc	12h	OK	7.76272	6.68036	-0.216635	-0.56477	0.37835	0.951953	no	protein_coding
ENSG00000001461	ENSG00000001461.16	16	NIPAL3	chr1:24307555-24472976	ntc	12h	OK	21.5509	21.5062	-0.002999	-0.0163046	0.9815	0.998293	no	protein_coding
ENSG00000001497	ENSG00000001497.16	16	LAS1L	chrX:65512581-65534775	ntc	12h	OK	39.6781	40.0203	0.0123872	0.0849641	0.8997	0.997983	no	protein_coding
ENSG00000001561	ENSG00000001561.6	6	ENPP4	chr6:46129992-46146699	ntc	12h	OK	6.46578	6.82108	0.0771747	0.50436	0.48095	0.992149	no	protein_coding
ENSG00000001617	ENSG00000001617.11	11	SEMA3F	chr3:49940006-50189075	ntc	12h	OK	1.06164	0.934882	-0.183434	-0.152479	0.79425	0.997983	no	protein_coding
ENSG00000001626	ENSG00000001626.14	14	CFTR	chr7:117465783-117874139	ntc	12h	NOTEST	0.295592	0.244342	-0.274709	0	1	1	no	protein_coding
ENSG00000001629	ENSG00000001629.9	9	ANKIB1	chr7:92246233-92401384	ntc	12h	OK	10.0106	9.73885	-0.0397048	-0.230762	0.724	0.997983	no	protein_coding
ENSG00000001630	ENSG00000001630.15	15	CYP51A1	chr7:92112150-92180725	ntc	12h	OK	33.2202	35.0213	0.0761752	0.524241	0.4499	0.985887	no	protein_coding
ENSG00000001631	ENSG00000001631.14	14	KRIT1	chr7:92198968-92246166	ntc	12h	OK	17.1678	17.4086	0.0200958	0.102664	0.8875	0.997983	no	protein_coding
ENSG00000002016	ENSG00000002016.16	16	RAD52	chr12:912076-1495933	ntc	12h	OK	9.60526	7.64144	-0.329981	-0.607043	0.37675	0.950622	no	protein_coding
ENSG00000002330	ENSG00000002330.13	13	BAD	chr11:64269829-64289500	ntc	12h	OK	14.6245	13.9918	-0.0638027	-0.221648	0.7504	0.997983	no	protein_coding
ENSG00000002549	ENSG00000002549.12	12	LAP3	chr4:17577191-17614571	ntc	12h	OK	32.7099	31.3204	-0.0626224	-0.422465	0.54445	0.997983	no	protein_coding
ENSG00000002586	ENSG00000002586.18	18	CD99	chrX:2691178-2741309	ntc	12h	NOTEST	0	0	0	0	1	1	no	protein_coding
ENSG00000002587	ENSG00000002587.9	9	HS3ST1	chr4:11393149-11429765	ntc	12h	NOTEST	0.0195751	0.0322993	0.722486	0	1	1	no	protein_coding
ENSG00000002726	ENSG00000002726.19	19	AOC1	chr7:150824626-150861504	ntc	12h	NOTEST	0.0429171	0.0154477	-1.47416	0	1	1	no	protein_coding
ENSG00000002745	ENSG00000002745.12	12	WNT16	chr7:121325366-121341104	ntc	12h	OK	0.393147	0.415694	0.080452	0.130591	0.8434	0.997983	no	protein_coding
ENSG00000002746	ENSG00000002746.14	14	HECW1	chr7:42954134-43566001	ntc	12h	NOTEST	0.101138	0.0450971	-1.16522	0	1	1	no	protein_coding
ENSG00000002822	ENSG00000002822.15	15	MAD1L1	chr7:1815792-2233243	ntc	12h	OK	14.321	14.4488	0.0128204	0.0706801	0.91905	0.997983	no	protein_coding
ENSG00000002834	ENSG00000002834.17	17	LASP1	chr17:38869858-38921770	ntc	12h	OK	23.7654	18.7517	-0.341843	-2.40793	0.00065	0.0218765	yes	protein_coding
ENSG00000002919	ENSG00000002919.14	14	SNX11	chr17:48103356-48123074	ntc	12h	OK	15.6331	18.0659	0.208665	1.29586	0.06075	0.489714	no	protein_coding
ENSG00000002933	ENSG00000002933.7	7	TMEM176A	chr7:150791284-150805120	ntc	12h	NOTEST	0.12075	0.0757674	-0.672376	0	1	1	no	protein_coding
ENSG00000003056	ENSG00000003056.7	7	M6PR	chr12:8681599-8949955	ntc	12h	OK	43.3931	45.3126	0.0624453	0.287999	0.6815	0.997983	no	protein_coding
ENSG00000003096	ENSG00000003096.13	13	KLHL13	chrX:117897812-118117340	ntc	12h	OK	10.3669	10.0589	-0.0435026	-0.271035	0.6941	0.997983	no	protein_coding
ENSG00000003137	ENSG00000003137.8	8	CYP26B1	chr2:72129237-72148038	ntc	12h	OK	2.08656	1.66737	-0.323554	-0.952082	0.15795	0.727019	no	protein_coding
ENSG00000003147	ENSG00000003147.17	17	ICA1	chr7:8113183-8344516	ntc	12h	OK	7.87076	7.63449	-0.0439698	-0.20244	0.7674	0.997983	no	protein_coding
ENSG00000003249	ENSG00000003249.13	13	DBNDD1	chr16:90004864-90047773	ntc	12h	OK	29.243	28.7312	-0.0254723	-0.153341	0.82465	0.997983	no	protein_coding
ENSG00000003393	ENSG00000003393.14	14	ALS2	chr2:201700553-201781189	ntc	12h	OK	7.8651	7.39691	-0.0885427	-0.444024	0.4884	0.994822	no	protein_coding
ENSG00000003400	ENSG00000003400.14	14	CASP10	chr2:201182880-201229406	ntc	12h	OK	0.801862	1.09468	0.449079	0.978515	0.0841	0.566627	no	protein_coding
ENSG00000003402	ENSG00000003402.19	19	CFLAR	chr2:201116103-201176687	ntc	12h	OK	5.0116	5.53476	0.14325	0.499975	0.44845	0.985023	no	protein_coding
ENSG00000003436	ENSG00000003436.14	14	TFPI	chr2:187001875-187565760	ntc	12h	OK	5.63084	4.96368	-0.181942	-0.679551	0.31635	0.9101	no	protein_coding
ENSG00000003509	ENSG00000003509.15	15	NDUFAF7	chr2:37167819-37324808	ntc	12h	OK	11.5322	12.3067	0.0937741	0.17364	0.79635	0.997983	no	protein_coding
ENSG00000003756	ENSG00000003756.16	16	RBM5	chr3:49940006-50189075	ntc	12h	OK	43.9754	50.2076	0.191208	0.772002	0.2522	0.853599	no	protein_coding
ENSG00000003987	ENSG00000003987.13	13	MTMR7	chr8:17224963-17413528	ntc	12h	OK	3.19289	2.83357	-0.172242	-0.214727	0.69585	0.997983	no	protein_coding
ENSG00000003989	ENSG00000003989.16	16	SLC7A2	chr8:17497087-17570573	ntc	12h	OK	21.1982	19.5491	-0.116838	-0.822998	0.2422	0.846957	no	protein_coding
ENSG00000004059	ENSG00000004059.10	10	ARF5	chr7:127580617-127602144	ntc	12h	OK	143.247	138.099	-0.052799	-0.331218	0.6325	0.997983	no	protein_coding
ENSG00000004139	ENSG00000004139.13	13	SARM1	chr17:28357580-28407197	ntc	12h	OK	0.622413	0.730027	0.230076	0.174868	0.6527	0.997983	no	protein_coding
ENSG00000004142	ENSG00000004142.11	11	POLDIP2	chr17:28347176-28357522	ntc	12h	OK	116.065	107.875	-0.105566	-0.771728	0.2713	0.874152	no	protein_coding
ENSG00000004399	ENSG00000004399.12	12	PLXND1	chr3:129555174-129606818	ntc	12h	OK	8.35704	6.17134	-0.437407	-1.53212	0.02565	0.305281	no	protein_coding
ENSG00000004455	ENSG00000004455.16	16	AK2	chr1:32986951-33080996	ntc	12h	OK	170.092	182.349	0.10039	0.592707	0.3943	0.957787	no	protein_coding
ENSG00000004468	ENSG00000004468.12	12	CD38	chr4:15778274-15853230	ntc	12h	NOTEST	0.00309901	0.0293024	3.24114	0	1	1	no	protein_coding
ENSG00000004478	ENSG00000004478.7	7	FKBP4	chr12:2794952-2941140	ntc	12h	OK	198.051	189.769	-0.0616291	-0.253146	0.69905	0.997983	no	protein_coding
ENSG00000004487	ENSG00000004487.15	15	KDM1A	chr1:23019447-23177808	ntc	12h	OK	83.3866	86.4189	0.0515315	0.294431	0.6732	0.997983	no	protein_coding
ENSG00000004534	ENSG00000004534.14	14	RBM6	chr3:49940006-50189075	ntc	12h	OK	25.8974	25.8172	-0.00447072	-0.0178009	0.97595	0.998173	no	protein_coding
ENSG00000004660	ENSG00000004660.14	14	CAMKK1	chr17:3860314-3894891	ntc	12h	OK	9.36821	6.75264	-0.47232	-2.99811	5e-05	0.00250833	yes	protein_coding
ENSG00000004700	ENSG00000004700.15	15	RECQL	chr12:21437614-21501669	ntc	12h	OK	17.1348	16.6216	-0.0438645	-0.227737	0.738	0.997983	no	protein_coding
ENSG00000004766	ENSG00000004766.15	15	VPS50	chr7:93232339-93361121	ntc	12h	OK	8.09498	9.05563	0.161788	0.93028	0.14605	0.708402	no	protein_coding
ENSG00000004776	ENSG00000004776.11	11	HSPB6	chr19:35754565-35758079	ntc	12h	NOTEST	0.261239	0.325785	0.318552	0	1	1	no	protein_coding
ENSG00000004777	ENSG00000004777.18	18	ARHGAP33	chr19:35774531-35788822	ntc	12h	OK	2.17983	1.61935	-0.4288	-1.05887	0.07335	0.536767	no	protein_coding
ENSG00000004779	ENSG00000004779.9	9	NDUFAB1	chr16:23581001-23596356	ntc	12h	OK	120.974	126.553	0.0650473	0.462646	0.51055	0.997983	no	protein_coding
ENSG00000004799	ENSG00000004799.7	7	PDK4	chr7:95583498-95596491	ntc	12h	OK	0.572023	0.60426	0.079098	0.147049	0.7853	0.997983	no	protein_coding
ENSG00000004809	ENSG00000004809.13	13	SLC22A16	chr6:110424686-110476641	ntc	12h	NOTEST	0	0	0	0	1	1	no	protein_coding
ENSG00000004838	ENSG00000004838.13	13	ZMYND10	chr3:50341105-50346852	ntc	12h	OK	0.869633	1.07524	0.306179	0.532461	0.3581	0.938012	no	protein_coding
ENSG00000004846	ENSG00000004846.16	16	ABCB5	chr7:20615206-20777038	ntc	12h	NOTEST	0.00604549	0.00843763	0.48098	0	1	1	no	protein_coding
ENSG00000004848	ENSG00000004848.6	6	ARX	chrX:25003693-25015948	ntc	12h	NOTEST	0.127697	0.114722	-0.154579	0	1	1	no	protein_coding
ENSG00000004864	ENSG00000004864.13	13	SLC25A13	chr7:96120219-96322147	ntc	12h	OK	33.5697	34.0811	0.0218162	0.144734	0.8251	0.997983	no	protein_coding
ENSG00000004866	ENSG00000004866.18	18	ST7	chr7:116952445-117230103	ntc	12h	OK	31.2387	31.0132	-0.0104536	-0.0653488	0.92315	0.997983	no	protein_coding
ENSG00000004897	ENSG00000004897.11	11	CDC27	chr17:47117702-47189422	ntc	12h	OK	42.1351	48.8602	0.213637	1.03975	0.1337	0.684065	no	protein_coding
ENSG00000004939	ENSG00000004939.13	13	SLC4A1	chr17:44248384-44268141	ntc	12h	NOTEST	0	0.0142498	Inf	0	1	1	no	protein_coding
ENSG00000004948	ENSG00000004948.13	13	CALCR	chr7:93424486-93574730	ntc	12h	NOTEST	0.0244141	0.0458479	0.909141	0	1	1	no	protein_coding
ENSG00000004961	ENSG00000004961.14	14	HCCS	chrX:11111300-11123078	ntc	12h	OK	32.7996	35.3775	0.109155	0.705995	0.3139	0.90817	no	protein_coding
ENSG00000004975	ENSG00000004975.11	11	DVL2	chr17:7225340-7234545	ntc	12h	OK	24.0899	25.1656	0.0630237	0.378189	0.5826	0.997983	no	protein_coding
ENSG00000005001	ENSG00000005001.9	9	PRSS22	chr16:2852726-2859726	ntc	12h	NOTEST	0.0430091	0.0663898	0.62632	0	1	1	no	protein_coding
ENSG00000005007	ENSG00000005007.12	12	UPF1	chr19:18831937-18868236	ntc	12h	OK	41.7217	44.9405	0.107216	0.722394	0.2689	0.871194	no	protein_coding
ENSG00000005020	ENSG00000005020.12	12	SKAP2	chr7:26667061-26995239	ntc	12h	OK	19.0937	14.8289	-0.364692	-1.78834	0.0093	0.159701	no	protein_coding
ENSG00000005022	ENSG00000005022.5	5	SLC25A5	chrX:119466033-119471319	ntc	12h	OK	429.214	439.353	0.0336828	0.179595	0.7965	0.997983	no	protein_coding
ENSG00000005059	ENSG00000005059.15	15	CCDC109B	chr4:109560204-109703583	ntc	12h	OK	16.9948	16.5973	-0.0341412	-0.16834	0.8091	0.997983	no	protein_coding
ENSG00000005073	ENSG00000005073.5	5	HOXA11	chr7:27181509-27193448	ntc	12h	OK	26.3941	21.3636	-0.305062	-1.81985	0.0101	0.168189	no	protein_coding
ENSG00000005075	ENSG00000005075.15	15	POLR2J	chr7:102464928-102478907	ntc	12h	OK	54.0479	53.1346	-0.0245861	-0.112151	0.8724	0.997983	no	protein_coding
ENSG00000005100	ENSG00000005100.12	12	DHX33	chr17:5282264-5469060	ntc	12h	OK	26.778	29.0556	0.117767	0.22188	0.7498	0.997983	no	protein_coding
ENSG00000005102	ENSG00000005102.12	12	MEOX1	chr17:43640387-43661954	ntc	12h	OK	0.221275	0.425832	0.944441	1.37597	0.0205	0.268503	no	protein_coding
ENSG00000005108	ENSG00000005108.15	15	THSD7A	chr7:11180901-11832198	ntc	12h	NOTEST	0.167167	0.0455646	-1.87531	0	1	1	no	protein_coding
ENSG00000005156	ENSG00000005156.11	11	LIG3	chr17:34927858-35121522	ntc	12h	OK	17.6751	15.9225	-0.150646	-0.418278	0.5246	0.997983	no	protein_coding
ENSG00000005175	ENSG00000005175.9	9	RPAP3	chr12:47661248-47706061	ntc	12h	OK	22.2483	24.4191	0.134314	0.672105	0.33375	0.922758	no	protein_coding
ENSG00000005187	ENSG00000005187.11	11	ACSM3	chr16:20610242-20925006	ntc	12h	OK	0.821354	0.92232	0.167263	0.098749	0.8246	0.997983	no	protein_coding
ENSG00000005189	ENSG00000005189.19	19	AC004381.6	chr16:20610242-20925006	ntc	12h	OK	2.86163	2.74872	-0.0580771	-0.0772419	0.8847	0.997983	no	protein_coding
ENSG00000005194	ENSG00000005194.14	14	CIAPIN1	chr16:57428168-57487327	ntc	12h	OK	39.2373	39.444	0.00758192	0.0291724	0.96555	0.99801	no	protein_coding
ENSG00000005206	ENSG00000005206.16	16	SPPL2B	chr19:2252251-2354806	ntc	12h	OK	24.3741	21.3315	-0.192365	-0.188982	0.71775	0.997983	no	protein_coding
ENSG00000005238	ENSG00000005238.19	19	FAM214B	chr9:35104111-35116341	ntc	12h	OK	0.650175	0.563087	-0.207472	-0.405822	0.49015	0.99592	no	protein_coding
ENSG00000005243	ENSG00000005243.9	9	COPZ2	chr17:48026166-48038030	ntc	12h	NOTEST	0.0809199	0.0451709	-0.841102	0	1	1	no	protein_coding
ENSG00000005249	ENSG00000005249.12	12	PRKAR2B	chr7:107044648-107161811	ntc	12h	OK	8.63172	6.84908	-0.333738	-2.13065	0.0019	0.0498531	yes	protein_coding
ENSG00000005302	ENSG00000005302.17	17	MSL3	chrX:11758158-11775753	ntc	12h	OK	15.6466	14.8038	-0.079873	-0.471425	0.49765	0.99794	no	protein_coding
ENSG00000005339	ENSG00000005339.13	13	CREBBP	chr16:3725053-3880726	ntc	12h	OK	14.9154	16.1491	0.114654	0.586108	0.3067	0.903228	no	protein_coding
ENSG00000005379	ENSG00000005379.15	15	BZRAP1	chr17:58301227-58417595	ntc	12h	NOTEST	0.0112162	0.0106103	-0.080115	0	1	1	no	protein_coding
ENSG00000005381	ENSG00000005381.7	7	MPO	chr17:58269855-58280935	ntc	12h	NOTEST	0	0	0	0	1	1	no	protein_coding
ENSG00000005421	ENSG00000005421.8	8	PON1	chr7:95297675-95324707	ntc	12h	NOTEST	0.00684002	0.00705792	0.0452438	0	1	1	no	protein_coding
ENSG00000005436	ENSG00000005436.13	13	GCFC2	chr2:75646782-75710989	ntc	12h	OK	16.1209	18.2992	0.182848	0.547604	0.4146	0.967517	no	protein_coding
ENSG00000005448	ENSG00000005448.16	16	WDR54	chr2:74421677-74425755	ntc	12h	OK	20.4356	17.097	-0.257341	-1.50491	0.0324	0.347831	no	protein_coding
ENSG00000005469	ENSG00000005469.11	11	CROT	chr7:87345680-87399795	ntc	12h	OK	4.38101	3.54394	-0.305909	-1.30961	0.0605	0.488687	no	protein_coding
ENSG00000005471	ENSG00000005471.15	15	ABCB4	chr7:87401696-87480435	ntc	12h	NOTEST	0.14857	0.203562	0.454329	0	1	1	no	protein_coding
ENSG00000005483	ENSG00000005483.19	19	KMT2E	chr7:105013424-105399308	ntc	12h	OK	8.21588	8.62059	0.0693707	0.221694	0.7305	0.997983	no	protein_coding
ENSG00000005486	ENSG00000005486.16	16	RHBDD2	chr7:75842601-75888926	ntc	12h	OK	16.0372	16.086	0.00437838	0.0254995	0.97085	0.99801	no	protein_coding
ENSG00000005513	ENSG00000005513.9	9	SOX8	chr16:981807-986979	ntc	12h	OK	0.521848	0.467125	-0.159819	-0.433526	0.5417	0.997983	no	protein_coding
ENSG00000005700	ENSG00000005700.14	14	IBTK	chr6:82169982-82247754	ntc	12h	OK	9.49293	8.86878	-0.0981184	-0.642333	0.3562	0.937756	no	protein_coding
ENSG00000005801	ENSG00000005801.16	16	ZNF195	chr11:3336720-3379222	ntc	12h	OK	13.8739	14.9437	0.107161	0.570584	0.40745	0.962156	no	protein_coding
ENSG00000005810	ENSG00000005810.17	17	MYCBP2	chr13:77044654-77327050	ntc	12h	OK	23.7313	24.3985	0.0400004	0.145235	0.8317	0.997983	no	protein_coding
ENSG00000005812	ENSG00000005812.10	10	FBXL3	chr13:76990659-77027195	ntc	12h	OK	15.6695	17.1895	0.133573	0.70463	0.3098	0.905724	no	protein_coding
ENSG00000005844	ENSG00000005844.17	17	ITGAL	chr16:30472657-30523185	ntc	12h	NOTEST	0.0339176	0.0107023	-1.66412	0	1	1	no	protein_coding
ENSG00000005882	ENSG00000005882.11	11	PDK2	chr17:50094736-50129882	ntc	12h	OK	13.639	10.6375	-0.358577	-1.81389	0.0094	0.160383	no	protein_coding
ENSG00000005884	ENSG00000005884.17	17	ITGA3	chr17:50055967-50090481	ntc	12h	OK	2.17756	2.01559	-0.111511	-0.282765	0.62595	0.997983	no	protein_coding
ENSG00000005889	ENSG00000005889.15	15	ZFX	chrX:24146224-24216255	ntc	12h	OK	9.2772	9.45763	0.0277894	0.119985	0.84805	0.997983	no	protein_coding
ENSG00000005893	ENSG00000005893.15	15	LAMP2	chrX:120427826-120469365	ntc	12h	OK	21.3762	21.3147	-0.00415609	-0.0261088	0.96935	0.99801	no	protein_coding
ENSG00000005961	ENSG00000005961.17	17	ITGA2B	chr17:44372179-44389505	ntc	12h	OK	1.52787	1.28402	-0.250858	-0.498841	0.41075	0.964032	no	protein_coding
ENSG00000005981	ENSG00000005981.12	12	ASB4	chr7:95478443-95540232	ntc	12h	NOTEST	0.0112596	0.00486193	-1.21156	0	1	1	no	protein_coding
ENSG00000006007	ENSG00000006007.11	11	GDE1	chr16:19501688-19522145	ntc	12h	OK	45.0176	44.9283	-0.00286607	-0.0180938	0.981	0.99822	no	protein_coding
ENSG00000006015	ENSG00000006015.17	17	C19orf60	chr19:18571729-18621039	ntc	12h	OK	16.6061	14.4651	-0.199136	-0.183403	0.8056	0.997983	no	protein_coding
ENSG00000006016	ENSG00000006016.10	10	CRLF1	chr19:18571729-18621039	ntc	12h	OK	5.40572	6.01401	0.153839	0.0843188	0.90285	0.997983	no	protein_coding
ENSG00000006025	ENSG00000006025.11	11	OSBPL7	chr17:47807371-47821834	ntc	12h	OK	1.86206	1.27816	-0.542832	-1.44471	0.0223	0.280783	no	protein_coding
ENSG00000006042	ENSG00000006042.11	11	TMEM98	chr17:32927909-32945106	ntc	12h	OK	30.295	29.5153	-0.0376131	-0.220287	0.75455	0.997983	no	protein_coding
ENSG00000006047	ENSG00000006047.12	12	YBX2	chr17:7281666-7294615	ntc	12h	NOTEST	0.160168	0.142658	-0.167022	0	1	1	no	protein_coding
ENSG00000006059	ENSG00000006059.3	3	KRT33A	chr17:41346091-41350812	ntc	12h	NOTEST	0	0	0	0	1	1	no	protein_coding
ENSG00000006062	ENSG00000006062.13	13	MAP3K14	chr17:45190930-45317040	ntc	12h	OK	2.5206	3.08209	0.290142	1.09496	0.10985	0.634252	no	protein_coding
ENSG00000006071	ENSG00000006071.11	11	ABCC8	chr11:17392884-17476845	ntc	12h	NOTEST	0.120845	0.0991006	-0.286198	0	1	1	no	protein_coding
ENSG00000006116	ENSG00000006116.3	3	CACNG3	chr16:24255552-24362801	ntc	12h	NOTEST	0	0.00586679	Inf	0	1	1	no	protein_coding
ENSG00000006118	ENSG00000006118.14	14	TMEM132A	chr11:60913165-60952530	ntc	12h	OK	26.1552	43.0719	0.71965	2.53588	5e-05	0.00250833	yes	protein_coding
ENSG00000006125	ENSG00000006125.16	16	AP2B1	chr17:35574794-35868891	ntc	12h	OK	93.4359	92.8101	-0.00969619	-0.0369735	0.9536	0.997983	no	protein_coding
ENSG00000006128	ENSG00000006128.11	11	TAC1	chr7:97731907-97740472	ntc	12h	NOTEST	0.155021	0.138315	-0.164503	0	1	1	no	protein_coding
ENSG00000006194	ENSG00000006194.9	9	ZNF263	chr16:3263742-3318852	ntc	12h	OK	20.6859	24.8215	0.262944	1.19794	0.0851	0.569654	no	protein_coding
ENSG00000006210	ENSG00000006210.6	6	CX3CL1	chr16:57372457-57385048	ntc	12h	NOTEST	0.00529081	0.0110613	1.06397	0	1	1	no	protein_coding
ENSG00000006282	ENSG00000006282.20	20	SPATA20	chr17:50532542-50555852	ntc	12h	OK	5.55496	4.64029	-0.259561	-1.01916	0.1193	0.654243	no	protein_coding
ENSG00000006283	ENSG00000006283.17	17	CACNA1G	chr17:50556206-50631940	ntc	12h	OK	0.357851	0.459777	0.361576	0.607678	0.2959	0.892493	no	protein_coding
ENSG00000006327	ENSG00000006327.13	13	TNFRSF12A	chr16:3014711-3022383	ntc	12h	OK	5.60486	7.84525	0.48514	1.90906	0.00565	0.113234	no	protein_coding
ENSG00000006377	ENSG00000006377.10	10	DLX6	chr7:96955140-97014066	ntc	12h	OK	3.81141	3.4452	-0.145736	-0.600041	0.3905	0.956054	no	protein_coding
ENSG00000006432	ENSG00000006432.15	15	MAP3K9	chr14:70722525-70809534	ntc	12h	OK	3.3259	3.22427	-0.0447697	-0.258577	0.70285	0.997983	no	protein_coding
ENSG00000006451	ENSG00000006451.7	7	RALA	chr7:39623482-39708124	ntc	12h	OK	28.7266	27.3409	-0.0713312	-0.483976	0.49395	0.996711	no	protein_coding
ENSG00000006453	ENSG00000006453.13	13	BAIAP2L1	chr7:98252378-98401068	ntc	12h	OK	16.166	16.7464	0.050893	0.291802	0.6733	0.997983	no	protein_coding
ENSG00000006459	ENSG00000006459.10	10	KDM7A	chr7:140084745-140177035	ntc	12h	OK	3.66048	4.07709	0.155509	0.884637	0.1872	0.774907	no	protein_coding
ENSG00000006468	ENSG00000006468.13	13	ETV1	chr7:13891227-13991425	ntc	12h	OK	5.77921	4.16492	-0.472585	-1.98719	0.00195	0.0507477	no	protein_coding
ENSG00000006530	ENSG00000006530.15	15	AGK	chr7:141529202-141702153	ntc	12h	OK	37.5211	37.6539	0.00509725	0.0216623	0.97195	0.99801	no	protein_coding
ENSG00000006534	ENSG00000006534.15	15	ALDH3B1	chr11:68008577-68030461	ntc	12h	OK	0.408213	0.352273	-0.212628	-0.25994	0.6115	0.997983	no	protein_coding
ENSG00000006555	ENSG00000006555.10	10	TTC22	chr1:54779711-54801267	ntc	12h	NOTEST	0	0	0	0	1	1	no	protein_coding
ENSG00000006576	ENSG00000006576.16	16	PHTF2	chr7:77798791-77957503	ntc	12h	OK	10.0862	11.3227	0.166832	0.910933	0.18625	0.774575	no	protein_coding
ENSG00000006606	ENSG00000006606.8	8	CCL26	chr7:75769532-75789896	ntc	12h	NOTEST	0.0667874	0	-Inf	0	1	1	no	protein_coding
ENSG00000006607	ENSG00000006607.13	13	FARP2	chr2:241356242-241509730	ntc	12h	OK	14.329	14.7747	0.0441919	0.137124	0.82205	0.997983	no	protein_coding
ENSG00000006611	ENSG00000006611.15	15	USH1C	chr11:17493894-17544416	ntc	12h	OK	1.11446	0.921016	-0.275046	-0.511795	0.3519	0.934439	no	protein_coding
ENSG00000006625	ENSG00000006625.17	17	GGCT	chr7:30496620-30634033	ntc	12h	OK	82.3427	79.8047	-0.0451672	-0.110728	0.87875	0.997983	no	protein_coding
ENSG00000006634	ENSG00000006634.7	7	DBF4	chr7:87833567-87909541	ntc	12h	OK	21.2879	23.0314	0.11357	0.620235	0.37105	0.946444	no	protein_coding
ENSG00000006638	ENSG00000006638.11	11	TBXA2R	chr19:3594505-3606840	ntc	12h	OK	0.66455	0.420535	-0.660151	-1.21956	0.04515	0.418037	no	protein_coding
ENSG00000006652	ENSG00000006652.13	13	IFRD1	chr7:112422967-112491062	ntc	12h	OK	51.537	56.2358	0.125878	0.820318	0.23255	0.837227	no	protein_coding
ENSG00000006659	ENSG00000006659.12	12	LGALS14	chr19:39704305-39709444	ntc	12h	NOTEST	0	0	0	0	1	1	no	protein_coding
ENSG00000006695	ENSG00000006695.10	10	COX10	chr17:14069495-14208677	ntc	12h	OK	10.6428	10.3597	-0.0388972	-0.238661	0.73235	0.997983	no	protein_coding
ENSG00000006704	ENSG00000006704.10	10	GTF2IRD1	chr7:74453789-74602604	ntc	12h	OK	8.48075	8.64288	0.0273212	0.156956	0.82265	0.997983	no	protein_coding
ENSG00000006712	ENSG00000006712.14	14	PAF1	chr19:39385851-39391195	ntc	12h	OK	47.5555	48.9062	0.040405	0.276185	0.68245	0.997983	no	protein_coding
ENSG00000006715	ENSG00000006715.15	15	VPS41	chr7:38722962-38932394	ntc	12h	OK	14.3279	12.9763	-0.142956	-0.663837	0.3242	0.916181	no	protein_coding
ENSG00000006740	ENSG00000006740.16	16	ARHGAP44	chr17:12665889-12991643	ntc	12h	OK	6.9417	6.23603	-0.15466	-0.825646	0.2293	0.834188	no	protein_coding
ENSG00000006744	ENSG00000006744.18	18	ELAC2	chr17:12992390-13018187	ntc	12h	OK	65.9465	68.4761	0.0543045	0.34465	0.6	0.997983	no	protein_coding
ENSG00000006747	ENSG00000006747.14	14	SCIN	chr7:12570124-12660179	ntc	12h	OK	1.69509	1.15285	-0.556154	-1.55554	0.00805	0.143488	no	protein_coding
ENSG00000006756	ENSG00000006756.15	15	ARSD	chrX:2903969-2929351	ntc	12h	NOTEST	0	0.00711641	Inf	0	1	1	no	protein_coding
ENSG00000006757	ENSG00000006757.11	11	PNPLA4	chrX:7898246-7927739	ntc	12h	OK	6.91307	5.28898	-0.386335	-1.35184	0.05485	0.46273	no	protein_coding
ENSG00000006788	ENSG00000006788.12	12	MYH13	chr17:10291819-10373130	ntc	12h	NOTEST	0	0	0	0	1	1	no	protein_coding
ENSG00000006831	ENSG00000006831.9	9	ADIPOR2	chr12:1688573-1788678	ntc	12h	OK	42.6641	45.557	0.0946495	0.67697	0.32335	0.9156	no	protein_coding
ENSG00000006837	ENSG00000006837.11	11	CDKL3	chr5:134114710-134371047	ntc	12h	OK	0.829645	0.808648	-0.0369833	-0.00628036	0.9672	0.99801	no	protein_coding
ENSG00000007001	ENSG00000007001.12	12	UPP2	chr2:157876701-158136154	ntc	12h	NOTEST	0	0	0	0	1	1	no	protein_coding
ENSG00000007038	ENSG00000007038.10	10	PRSS21	chr16:2817179-2826304	ntc	12h	NOTEST	0	0	0	0	1	1	no	protein_coding
ENSG00000007047	ENSG00000007047.14	14	MARK4	chr19:45071499-45305283	ntc	12h	OK	9.9179	10.3865	0.0666004	0.200643	0.7683	0.997983	no	protein_coding
ENSG00000007062	ENSG00000007062.11	11	PROM1	chr4:15960242-16084378	ntc	12h	NOTEST	0.0130855	0.0135606	0.0514516	0	1	1	no	protein_coding
ENSG00000007080	ENSG00000007080.10	10	CCDC124	chr19:17933015-17943991	ntc	12h	OK	122.547	124.433	0.0220343	0.156802	0.82595	0.997983	no	protein_coding
ENSG00000007129	ENSG00000007129.17	17	CEACAM21	chr19:41545191-41586844	ntc	12h	NOTEST	0	0	0	0	1	1	no	protein_coding
ENSG00000007168	ENSG00000007168.12	12	PAFAH1B1	chr17:2593209-2685615	ntc	12h	OK	34.6196	35.4743	0.0351885	0.166846	0.8047	0.997983	no	protein_coding
ENSG00000007171	ENSG00000007171.16	16	NOS2	chr17:27756765-27894752	ntc	12h	OK	0.829178	0.723787	-0.196116	-0.665424	0.33745	0.927043	no	protein_coding
ENSG00000007174	ENSG00000007174.17	17	DNAH9	chr17:11598430-11997510	ntc	12h	NOTEST	0	0	0	0	1	1	no	protein_coding
ENSG00000007202	ENSG00000007202.14	14	KIAA0100	chr17:28455751-28645454	ntc	12h	OK	78.2809	74.8963	-0.0637664	-0.183201	0.72085	0.997983	no	protein_coding
ENSG00000007216	ENSG00000007216.14	14	SLC13A2	chr17:28455751-28645454	ntc	12h	NOTEST	0	0.0080159	Inf	0	1	1	no	protein_coding
ENSG00000007237	ENSG00000007237.18	18	GAS7	chr17:9910608-10198551	ntc	12h	OK	1.29581	1.20061	-0.110087	-0.209562	0.6885	0.997983	no	protein_coding
ENSG00000007255	ENSG00000007255.10	10	TRAPPC6A	chr19:45071499-45305283	ntc	12h	OK	12.8941	10.1826	-0.340606	-0.558896	0.4166	0.968334	no	protein_coding
ENSG00000007264	ENSG00000007264.13	13	MATK	chr19:3777969-3802129	ntc	12h	NOTEST	0	0	0	0	1	1	no	protein_coding
ENSG00000007306	ENSG00000007306.14	14	CEACAM7	chr19:41673306-41706976	ntc	12h	NOTEST	0	0	0	0	1	1	no	protein_coding
ENSG00000007312	ENSG00000007312.12	12	CD79B	chr17:63928739-63932354	ntc	12h	NOTEST	0	0.0156313	Inf	0	1	1	no	protein_coding
ENSG00000007314	ENSG00000007314.11	11	SCN4A	chr17:63938553-63972918	ntc	12h	NOTEST	0.193167	0.138975	-0.475022	0	1	1	no	protein_coding
ENSG00000007341	ENSG00000007341.18	18	ST7L	chr1:112466540-112671619	ntc	12h	OK	8.71028	7.80186	-0.158901	-0.222038	0.7411	0.997983	no	protein_coding
ENSG00000007350	ENSG00000007350.16	16	TKTL1	chrX:154257537-154330350	ntc	12h	OK	0.372708	0.14248	-1.38729	-0.689909	0.04055	0.394207	no	protein_coding
ENSG00000007372	ENSG00000007372.20	20	PAX6	chr11:31784791-32105755	ntc	12h	OK	15.7988	14.8473	-0.0896106	-0.207687	0.7496	0.997983	no	protein_coding
ENSG00000007376	ENSG00000007376.7	7	RPUSD1	chr16:784973-800737	ntc	12h	OK	49.1497	49.9674	0.023806	0.12246	0.8598	0.997983	no	protein_coding
ENSG00000007384	ENSG00000007384.15	15	RHBDF1	chr16:58058-76355	ntc	12h	OK	1.86515	2.8938	0.633669	1.94879	0.0034	0.0773755	no	protein_coding
ENSG00000007392	ENSG00000007392.16	16	LUC7L	chr16:188968-229463	ntc	12h	OK	36.7743	37.3922	0.0240414	0.142896	0.83735	0.997983	no	protein_coding
ENSG00000007402	ENSG00000007402.11	11	CACNA2D2	chr3:50347329-50504244	ntc	12h	OK	1.11954	0.89585	-0.321578	-0.372695	0.56	0.997983	no	protein_coding
ENSG00000007516	ENSG00000007516.13	13	BAIAP3	chr16:1333600-1351911	ntc	12h	OK	0.636017	0.500224	-0.346489	-0.215418	0.56385	0.997983	no	protein_coding
ENSG00000007520	ENSG00000007520.3	3	TSR3	chr16:1333600-1351911	ntc	12h	OK	48.043	47.7029	-0.0102481	-0.0684012	0.92125	0.997983	no	protein_coding
ENSG00000007541	ENSG00000007541.15	15	PIGQ	chr16:566994-584136	ntc	12h	OK	20.2349	17.8131	-0.18391	-1.08575	0.11185	0.638863	no	protein_coding
ENSG00000007545	ENSG00000007545.15	15	CRAMP1	chr16:1612324-1702280	ntc	12h	OK	11.3779	11.6849	0.0384133	0.0690869	0.879	0.997983	no	protein_coding
ENSG00000007866	ENSG00000007866.18	18	TEAD3	chr6:35473596-35497076	ntc	12h	OK	2.61905	2.88961	0.141835	0.690915	0.3184	0.910926	no	protein_coding
ENSG00000007908	ENSG00000007908.15	15	SELE	chr1:169662006-169894267	ntc	12h	NOTEST	0	0.0106914	Inf	0	1	1	no	protein_coding
ENSG00000007923	ENSG00000007923.15	15	DNAJC11	chr1:6624865-6701924	ntc	12h	OK	43.9924	44.3114	0.0104247	0.0650347	0.92395	0.997983	no	protein_coding
ENSG00000007933	ENSG00000007933.12	12	FMO3	chr1:171090876-171117819	ntc	12h	NOTEST	0.0422508	0.0597289	0.499452	0	1	1	no	protein_coding
ENSG00000007944	ENSG00000007944.14	14	MYLIP	chr6:16129124-16148248	ntc	12h	OK	6.86604	6.00854	-0.192464	-1.07188	0.13155	0.680871	no	protein_coding
ENSG00000007952	ENSG00000007952.17	17	NOX1	chrX:100843323-100874345	ntc	12h	NOTEST	0.048143	0.0376593	-0.35432	0	1	1	no	protein_coding
ENSG00000007968	ENSG00000007968.6	6	E2F2	chr1:23506429-23531220	ntc	12h	OK	10.0306	10.5025	0.0663258	0.428169	0.5323	0.997983	no	protein_coding
ENSG00000008018	ENSG00000008018.8	8	PSMB1	chr6:170535116-170553341	ntc	12h	OK	146.585	156.631	0.0956357	0.685617	0.327	0.919392	no	protein_coding
ENSG00000008056	ENSG00000008056.12	12	SYN1	chrX:47561099-47619853	ntc	12h	NOTEST	0.0494574	0.0290708	-0.766615	0	1	1	no	protein_coding
ENSG00000008083	ENSG00000008083.13	13	JARID2	chr6:15246295-15522040	ntc	12h	OK	8.24343	7.29212	-0.176907	-1.19481	0.08515	0.569654	no	protein_coding
ENSG00000008086	ENSG00000008086.10	10	CDKL5	chrX:18425582-18672109	ntc	12h	OK	1.43447	1.64217	0.195082	0.611473	0.3282	0.919622	no	protein_coding
ENSG00000008118	ENSG00000008118.9	9	CAMK1G	chr1:209583716-209613938	ntc	12h	NOTEST	0	0	0	0	1	1	no	protein_coding
ENSG00000008128	ENSG00000008128.22	22	CDK11A	chr1:1702729-1745992	ntc	12h	OK	16.2299	18.5774	0.194888	0.909287	0.19055	0.78125	no	protein_coding
ENSG00000008130	ENSG00000008130.15	15	NADK	chr1:1751231-1780457	ntc	12h	OK	43.9486	50.9818	0.214164	1.10245	0.11205	0.639544	no	protein_coding
ENSG00000008196	ENSG00000008196.12	12	TFAP2B	chr6:50818722-50847613	ntc	12h	NOTEST	0.00301727	0	-Inf	0	1	1	no	protein_coding
ENSG00000008197	ENSG00000008197.4	4	TFAP2D	chr6:50713827-50772988	ntc	12h	NOTEST	0	0	0	0	1	1	no	protein_coding
ENSG00000008226	ENSG00000008226.19	19	DLEC1	chr3:38039204-38137242	ntc	12h	NOTEST	0.0853491	0.0164153	-2.37834	0	1	1	no	protein_coding
ENSG00000008256	ENSG00000008256.15	15	CYTH3	chr7:6161775-6272644	ntc	12h	OK	14.3254	12.641	-0.180468	-1.02735	0.11955	0.654714	no	protein_coding
ENSG00000008277	ENSG00000008277.14	14	ADAM22	chr7:87934142-88202889	ntc	12h	OK	3.63304	3.48884	-0.0584303	-0.190828	0.7743	0.997983	no	protein_coding
ENSG00000008282	ENSG00000008282.8	8	SYPL1	chr7:106090502-106112576	ntc	12h	OK	26.6913	26.2149	-0.0259815	-0.175107	0.802	0.997983	no	protein_coding
ENSG00000008283	ENSG00000008283.15	15	CYB561	chr17:63432303-63446378	ntc	12h	OK	10.2892	9.05648	-0.184112	-1.02976	0.12595	0.670878	no	protein_coding
ENSG00000008294	ENSG00000008294.20	20	SPAG9	chr17:50962173-51120865	ntc	12h	OK	27.6672	32.5752	0.235597	1.15546	0.08635	0.573976	no	protein_coding
ENSG00000008300	ENSG00000008300.14	14	CELSR3	chr3:48636468-48662915	ntc	12h	OK	1.15385	1.11576	-0.0484394	-0.162008	0.8062	0.997983	no	protein_coding
ENSG00000008311	ENSG00000008311.14	14	AASS	chr7:122075646-122144280	ntc	12h	OK	15.0454	13.791	-0.125595	-0.835516	0.22875	0.833146	no	protein_coding
ENSG00000008323	ENSG00000008323.15	15	PLEKHG6	chr12:6310435-6328506	ntc	12h	NOTEST	0.0246702	0.0385044	0.642253	0	1	1	no	protein_coding
ENSG00000008324	ENSG00000008324.10	10	SS18L2	chr3:42547968-42665854	ntc	12h	OK	17.7449	18.454	0.056524	0.115071	0.87365	0.997983	no	protein_coding
ENSG00000008382	ENSG00000008382.15	15	MPND	chr19:4343526-4360086	ntc	12h	OK	7.41492	5.90396	-0.328748	-1.34351	0.0542	0.459677	no	protein_coding
ENSG00000008394	ENSG00000008394.12	12	MGST1	chr12:16347141-16610594	ntc	12h	OK	78.1771	78.8682	0.0126971	0.0868982	0.9023	0.997983	no	protein_coding
ENSG00000008405	ENSG00000008405.11	11	CRY1	chr12:106991363-107123314	ntc	12h	OK	13.7321	14.3419	0.0626804	0.331231	0.63915	0.997983	no	protein_coding
ENSG00000008438	ENSG00000008438.4	4	PGLYRP1	chr19:45995460-46023065	ntc	12h	NOTEST	0.0967704	0.0761542	-0.345643	0	1	1	no	protein_coding
ENSG00000008441	ENSG00000008441.16	16	NFIX	chr19:12995607-13098796	ntc	12h	OK	11.8818	13.4811	0.182184	1.10072	0.1095	0.633377	no	protein_coding
ENSG00000008513	ENSG00000008513.14	14	ST3GAL1	chr8:133454847-133571940	ntc	12h	OK	8.55841	8.03159	-0.0916559	-0.442631	0.45935	0.988649	no	protein_coding
ENSG00000008516	ENSG00000008516.16	16	MMP25	chr16:3046680-3060726	ntc	12h	OK	1.15859	0.980882	-0.240221	-0.295515	0.67285	0.997983	no	protein_coding
ENSG00000008517	ENSG00000008517.16	16	IL32	chr16:3065296-3087100	ntc	12h	OK	0.429646	33.3369	6.27783	5.95126	5e-05	0.00250833	yes	protein_coding
ENSG00000008710	ENSG00000008710.17	17	PKD1	chr16:2039814-2135898	ntc	12h	OK	18.3637	16.8364	-0.125271	-0.218405	0.72595	0.997983	no	protein_coding
ENSG00000008735	ENSG00000008735.13	13	MAPK8IP2	chr22:50568860-50613981	ntc	12h	OK	14.7535	14.4713	-0.0278603	-0.138695	0.8429	0.997983	no	protein_coding
ENSG00000008838	ENSG00000008838.17	17	MED24	chr17:40019096-40100725	ntc	12h	OK	76.8667	78.6877	0.0337787	0.169657	0.79885	0.997983	no	protein_coding
ENSG00000008853	ENSG00000008853.16	16	RHOBTB2	chr8:22687658-23083619	ntc	12h	OK	4.36808	4.46504	0.0316748	0.0698943	0.90375	0.997983	no	protein_coding
ENSG00000008869	ENSG00000008869.11	11	HEATR5B	chr2:36968382-37084342	ntc	12h	OK	7.38422	7.36165	-0.00441669	-0.0258602	0.9676	0.99801	no	protein_coding
ENSG00000008952	ENSG00000008952.16	16	SEC62	chr3:169939352-169998373	ntc	12h	OK	39.142	41.8442	0.0963097	0.479034	0.4861	0.994199	no	protein_coding
ENSG00000008988	ENSG00000008988.9	9	RPS20	chr8:56067294-56074581	ntc	12h	OK	603.893	637.476	0.0780782	0.477708	0.4755	0.992149	no	protein_coding
ENSG00000009307	ENSG00000009307.15	15	CSDE1	chr1:114716912-114758676	ntc	12h	OK	346.711	364.602	0.0725877	0.364863	0.5819	0.997983	no	protein_coding
ENSG00000009335	ENSG00000009335.17	17	UBE3C	chr7:157138912-157269372	ntc	12h	OK	55.221	57.47	0.0575922	0.348345	0.5889	0.997983	no	protein_coding
ENSG00000009413	ENSG00000009413.15	15	REV3L	chr6:111299027-111606278	ntc	12h	OK	6.97915	6.75202	-0.0477332	-0.196847	0.76125	0.997983	no	protein_coding
ENSG00000009694	ENSG00000009694.13	13	TENM1	chrX:123959232-124963817	ntc	12h	NOTEST	0.0516252	0.0470798	-0.132965	0	1	1	no	protein_coding
ENSG00000009709	ENSG00000009709.11	11	PAX7	chr1:18631005-18748866	ntc	12h	OK	0.42206	0.406207	-0.0552336	-0.130302	0.8446	0.997983	no	protein_coding
ENSG00000009724	ENSG00000009724.16	16	MASP2	chr1:11012343-11047233	ntc	12h	OK	2.14585	1.70504	-0.331744	-0.261616	0.6983	0.997983	no	protein_coding
ENSG00000009765	ENSG00000009765.14	14	IYD	chr6:150368891-150405969	ntc	12h	NOTEST	0.0147614	0.00488631	-1.59501	0	1	1	no	protein_coding
ENSG00000009780	ENSG00000009780.15	15	FAM76A	chr1:27725978-27763122	ntc	12h	OK	3.50317	3.0737	-0.188684	-0.747447	0.2811	0.880846	no	protein_coding
ENSG00000009790	ENSG00000009790.14	14	TRAF3IP3	chr1:209756031-209784559	ntc	12h	NOTEST	0.0815034	0.0283669	-1.52265	0	1	1	no	protein_coding
ENSG00000009830	ENSG00000009830.11	11	POMT2	chr14:77274955-77331597	ntc	12h	OK	12.7857	12.3809	-0.0464127	-0.173667	0.78895	0.997983	no	protein_coding
ENSG00000009844	ENSG00000009844.15	15	VTA1	chr6:142147161-142224689	ntc	12h	OK	37.2963	38.9017	0.0608	0.37697	0.59565	0.997983	no	protein_coding
ENSG00000009950	ENSG00000009950.15	15	MLXIPL	chr7:73593193-73624543	ntc	12h	OK	5.90213	6.72973	0.189313	0.815052	0.24675	0.850655	no	protein_coding
ENSG00000009954	ENSG00000009954.10	10	BAZ1B	chr7:73440397-73522278	ntc	12h	OK	44.5293	46.5116	0.0628348	0.450324	0.5107	0.997983	no	protein_coding
ENSG00000010017	ENSG00000010017.12	12	RANBP9	chr6:13615326-13711564	ntc	12h	OK	18.0605	19.8083	0.133265	0.573163	0.4065	0.962053	no	protein_coding
ENSG00000010030	ENSG00000010030.13	13	ETV7	chr6:36354090-36491143	ntc	12h	NOTEST	0.0948349	0.072801	-0.381458	0	1	1	no	protein_coding
ENSG00000010072	ENSG00000010072.15	15	SPRTN	chr1:231332752-231355023	ntc	12h	OK	19.5433	21.0058	0.104113	0.519991	0.4489	0.985023	no	protein_coding
ENSG00000010165	ENSG00000010165.19	19	METTL13	chr1:171781663-171814023	ntc	12h	OK	22.8749	20.9433	-0.127277	-0.721918	0.2958	0.892379	no	protein_coding
ENSG00000010219	ENSG00000010219.13	13	DYRK4	chr12:4562203-4851927	ntc	12h	OK	22.9292	21.1917	-0.113683	-0.250821	0.7141	0.997983	no	protein_coding
ENSG00000010244	ENSG00000010244.16	16	ZNF207	chr17:32266175-32381886	ntc	12h	OK	119.81	142.145	0.246606	1.35351	0.04965	0.439793	no	protein_coding
ENSG00000010256	ENSG00000010256.10	10	UQCRC1	chr3:48599001-48610976	ntc	12h	OK	145.92	151.778	0.0567814	0.376395	0.59215	0.997983	no	protein_coding
ENSG00000010270	ENSG00000010270.13	13	STARD3NL	chr7:38178221-38230671	ntc	12h	OK	31.4398	32.2373	0.03614	0.241588	0.72855	0.997983	no	protein_coding
ENSG00000010278	ENSG00000010278.11	11	CD9	chr12:6199714-6238271	ntc	12h	OK	27.9484	31.3687	0.166559	1.11158	0.11155	0.638863	no	protein_coding
ENSG00000010282	ENSG00000010282.14	14	HHATL	chr3:42692662-43060211	ntc	12h	NOTEST	0	0	0	0	1	1	no	protein_coding
ENSG00000010292	ENSG00000010292.12	12	NCAPD2	chr12:6491885-6531955	ntc	12h	OK	82.0182	79.0511	-0.053159	-0.189835	0.74085	0.997983	no	protein_coding
ENSG00000010295	ENSG00000010295.19	19	IFFO1	chr12:6538374-6556083	ntc	12h	OK	20.1528	18.2656	-0.141852	-0.931023	0.18035	0.764989	no	protein_coding
ENSG00000010310	ENSG00000010310.8	8	GIPR	chr19:45668243-45683724	ntc	12h	OK	0.982749	0.933227	-0.0745954	-0.106472	0.8458	0.997983	no	protein_coding
ENSG00000010318	ENSG00000010318.19	19	PHF7	chr3:52410560-52423641	ntc	12h	OK	2.5203	2.53293	0.00721302	0.0231959	0.9725	0.99801	no	protein_coding
ENSG00000010319	ENSG00000010319.6	6	SEMA3G	chr3:52433052-52445085	ntc	12h	OK	0.599206	0.1526	-1.9733	-2.33378	1e-04	0.0047059	yes	protein_coding
ENSG00000010322	ENSG00000010322.15	15	NISCH	chr3:52455117-52493071	ntc	12h	OK	23.9264	23.7124	-0.0129588	-0.063313	0.92875	0.997983	no	protein_coding
ENSG00000010327	ENSG00000010327.10	10	STAB1	chr3:52495337-52770949	ntc	12h	NOTEST	0.0917003	0.114721	0.323125	0	1	1	no	protein_coding
ENSG00000010361	ENSG00000010361.13	13	FUZ	chr19:49766967-49817376	ntc	12h	OK	21.135	17.0694	-0.308218	-0.834597	0.2434	0.847481	no	protein_coding
ENSG00000010379	ENSG00000010379.15	15	SLC6A13	chr12:220620-262873	ntc	12h	OK	0.427057	0.278227	-0.618165	-0.401308	0.24625	0.849757	no	protein_coding
ENSG00000010404	ENSG00000010404.17	17	IDS	chrX:149476989-149550510	ntc	12h	OK	8.95658	7.81475	-0.196748	-0.776649	0.25855	0.858537	no	protein_coding
ENSG00000010438	ENSG00000010438.16	16	PRSS3	chr9:33750465-33920404	ntc	12h	NOTEST	0	0	0	0	1	1	no	protein_coding
ENSG00000010539	ENSG00000010539.11	11	ZNF200	chr16:3188211-3236221	ntc	12h	OK	7.21795	8.55561	0.245282	1.39108	0.0479	0.432455	no	protein_coding
ENSG00000010610	ENSG00000010610.9	9	CD4	chr12:6786857-6820808	ntc	12h	NOTEST	0.358738	0.210482	-0.769236	0	1	1	no	protein_coding
ENSG00000010626	ENSG00000010626.14	14	LRRC23	chr12:6867118-6923698	ntc	12h	OK	2.93152	2.01919	-0.537874	-0.143978	0.4585	0.988649	no	protein_coding
ENSG00000010671	ENSG00000010671.15	15	BTK	chrX:101349446-101390796	ntc	12h	NOTEST	0.161865	0.161763	-0.000910139	0	1	1	no	protein_coding
ENSG00000010704	ENSG00000010704.18	18	HFE	chr6:26043226-26123926	ntc	12h	NOTEST	0.0522732	0.0719283	0.460488	0	1	1	no	protein_coding
ENSG00000010803	ENSG00000010803.16	16	SCMH1	chr1:41014589-41242154	ntc	12h	OK	26.0663	25.964	-0.00567426	-0.0305555	0.9622	0.997996	no	protein_coding
ENSG00000010810	ENSG00000010810.17	17	FYN	chr6:111660331-111873452	ntc	12h	OK	36.9932	32.9819	-0.165586	-0.879482	0.1998	0.794073	no	protein_coding
ENSG00000010818	ENSG00000010818.8	8	HIVEP2	chr6:142748442-142945201	ntc	12h	OK	3.12118	3.56525	0.191911	0.928452	0.1165	0.648021	no	protein_coding
ENSG00000010932	ENSG00000010932.15	15	FMO1	chr1:171247579-171285978	ntc	12h	NOTEST	0	0.0059415	Inf	0	1	1	no	protein_coding
ENSG00000011007	ENSG00000011007.12	12	TCEB3	chr1:23743154-23778287	ntc	12h	OK	45.4938	46.2066	0.022429	0.149871	0.83075	0.997983	no	protein_coding
ENSG00000011009	ENSG00000011009.10	10	LYPLA2	chr1:23790969-23795539	ntc	12h	OK	66.3627	69.2091	0.0605897	0.410897	0.55825	0.997983	no	protein_coding
ENSG00000011021	ENSG00000011021.21	21	CLCN6	chr1:11761786-11848345	ntc	12h	OK	5.14604	5.50578	0.0974849	0.323484	0.6314	0.997983	no	protein_coding
ENSG00000011028	ENSG00000011028.13	13	MRC2	chr17:62626030-62693597	ntc	12h	OK	0.953025	0.670231	-0.507856	-0.812346	0.12905	0.676183	no	protein_coding
ENSG00000011052	ENSG00000011052.21	21	NME1-NME2	chr17:51153535-51171747	ntc	12h	OK	41.7143	44.4371	0.0912234	0.0964246	0.8935	0.997983	no	protein_coding
ENSG00000011083	ENSG00000011083.8	8	SLC6A7	chr5:150189956-150290291	ntc	12h	NOTEST	0	0	0	0	1	1	no	protein_coding
ENSG00000011105	ENSG00000011105.11	11	TSPAN9	chr12:3077354-3286564	ntc	12h	OK	7.34296	7.21136	-0.0260905	-0.147103	0.8274	0.997983	no	protein_coding
ENSG00000011114	ENSG00000011114.14	14	BTBD7	chr14:93237549-93333092	ntc	12h	OK	8.47595	8.8386	0.0604431	0.337487	0.62025	0.997983	no	protein_coding
ENSG00000011132	ENSG00000011132.11	11	APBA3	chr19:3750818-3761699	ntc	12h	OK	9.25624	15.0229	0.698662	3.4376	5e-05	0.00250833	yes	protein_coding
ENSG00000011143	ENSG00000011143.16	16	MKS1	chr17:58205436-58268518	ntc	12h	OK	14.6846	13.0738	-0.167628	-0.917012	0.1849	0.771166	no	protein_coding
ENSG00000011198	ENSG00000011198.7	7	ABHD5	chr3:43286511-43734371	ntc	12h	OK	9.20034	9.62164	0.0645953	0.19805	0.7698	0.997983	no	protein_coding
ENSG00000011201	ENSG00000011201.10	10	ANOS1	chrX:8528873-8732187	ntc	12h	OK	3.36202	3.31032	-0.0223552	-0.106906	0.8724	0.997983	no	protein_coding
ENSG00000011243	ENSG00000011243.17	17	AKAP8L	chr19:15353384-15419141	ntc	12h	OK	40.9044	46.4073	0.182099	0.866048	0.20205	0.795681	no	protein_coding
ENSG00000011258	ENSG00000011258.15	15	MBTD1	chr17:51177424-51260163	ntc	12h	OK	8.23414	8.62777	0.0673711	0.397928	0.5541	0.997983	no	protein_coding
ENSG00000011260	ENSG00000011260.13	13	UTP18	chr17:51260527-51297936	ntc	12h	OK	53.3733	57.796	0.114849	0.796398	0.2433	0.84746	no	protein_coding
ENSG00000011275	ENSG00000011275.18	18	RNF216	chr7:5620046-5781739	ntc	12h	OK	19.3732	19.0466	-0.0245244	-0.167524	0.81045	0.997983	no	protein_coding
ENSG00000011295	ENSG00000011295.15	15	TTC19	chr17:15976559-16353656	ntc	12h	OK	22.9024	23.7483	0.0523249	0.102463	0.87755	0.997983	no	protein_coding
ENSG00000011304	ENSG00000011304.17	17	PTBP1	chr19:797074-812327	ntc	12h	OK	277.828	292.874	0.07609	0.367092	0.559	0.997983	no	protein_coding
ENSG00000011332	ENSG00000011332.19	19	DPF1	chr19:38211005-38229714	ntc	12h	OK	6.70761	5.88476	-0.188817	-0.933158	0.17	0.750859	no	protein_coding
ENSG00000011347	ENSG00000011347.9	9	SYT7	chr11:61515312-61581148	ntc	12h	OK	2.20716	1.90901	-0.209364	-0.897902	0.17715	0.758302	no	protein_coding
ENSG00000011376	ENSG00000011376.9	9	LARS2	chr3:45388505-45549421	ntc	12h	OK	24.0085	22.9384	-0.0657832	-0.427214	0.53025	0.997983	no	protein_coding
ENSG00000011405	ENSG00000011405.13	13	PIK3C2A	chr11:17074388-17207983	ntc	12h	OK	14.5229	16.9179	0.220225	0.419282	0.47605	0.992149	no	protein_coding
ENSG00000011422	ENSG00000011422.11	11	PLAUR	chr19:43646094-43670547	ntc	12h	OK	2.75806	2.61572	-0.0764444	-0.256692	0.683	0.997983	no	protein_coding
ENSG00000011426	ENSG00000011426.10	10	ANLN	chr7:36324220-36453791	ntc	12h	OK	42.6668	45.9393	0.106612	0.595739	0.3702	0.946243	no	protein_coding
ENSG00000011451	ENSG00000011451.17	17	WIZ	chr19:15419979-15449951	ntc	12h	OK	39.1608	42.5354	0.119253	0.833585	0.2223	0.824702	no	protein_coding
ENSG00000011454	ENSG00000011454.16	16	RABGAP1	chr9:122940832-123104866	ntc	12h	OK	12.0742	12.9191	0.0975801	0.546473	0.3843	0.95331	no	protein_coding
ENSG00000011465	ENSG00000011465.16	16	DCN	chr12:91140483-91183123	ntc	12h	NOTEST	0	0	0	0	1	1	no	protein_coding
ENSG00000011478	ENSG00000011478.11	11	QPCTL	chr19:45687453-45703989	ntc	12h	OK	7.89779	7.29213	-0.115109	-0.202027	0.75245	0.997983	no	protein_coding
ENSG00000011485	ENSG00000011485.14	14	PPP5C	chr19:46346993-46392981	ntc	12h	OK	78.3843	82.1674	0.0680022	0.462452	0.5037	0.997983	no	protein_coding
ENSG00000011523	ENSG00000011523.13	13	CEP68	chr2:65056365-65130106	ntc	12h	OK	7.94122	7.12256	-0.156966	-0.511004	0.4601	0.988649	no	protein_coding
ENSG00000011566	ENSG00000011566.14	14	MAP4K3	chr2:39249265-39717963	ntc	12h	OK	7.45627	6.84325	-0.123772	-0.526779	0.4081	0.962201	no	protein_coding
ENSG00000011590	ENSG00000011590.13	13	ZBTB32	chr19:35704526-35717038	ntc	12h	NOTEST	0.0201016	0.0214613	0.0944291	0	1	1	no	protein_coding
ENSG00000011600	ENSG00000011600.11	11	TYROBP	chr19:35904400-35908295	ntc	12h	NOTEST	0	0	0	0	1	1	no	protein_coding
ENSG00000011638	ENSG00000011638.10	10	TMEM159	chr16:20933110-21180616	ntc	12h	OK	2.68489	2.62462	-0.0327551	-0.113591	0.8622	0.997983	no	protein_coding
ENSG00000011677	ENSG00000011677.12	12	GABRA3	chrX:152138882-152451358	ntc	12h	NOTEST	0	0	0	0	1	1	no	protein_coding
ENSG00000012048	ENSG00000012048.20	20	BRCA1	chr17:43044294-43211689	ntc	12h	OK	20.6999	18.7035	-0.146309	-0.445241	0.48995	0.99592	no	protein_coding
ENSG00000012061	ENSG00000012061.15	15	ERCC1	chr19:45379633-45478828	ntc	12h	OK	9.38425	9.72909	0.0520641	0.128391	0.84935	0.997983	no	protein_coding
ENSG00000012124	ENSG00000012124.14	14	CD22	chr19:35319260-35347355	ntc	12h	NOTEST	0.00833658	0.0312893	1.90814	0	1	1	no	protein_coding
ENSG00000012171	ENSG00000012171.17	17	SEMA3B	chr3:50267557-50277546	ntc	12h	NOTEST	0.189171	0.231933	0.294017	0	1	1	no	protein_coding
ENSG00000012174	ENSG00000012174.11	11	MBTPS2	chrX:21839635-21885424	ntc	12h	OK	11.0158	9.73922	-0.177696	-1.0352	0.13795	0.693139	no	protein_coding
ENSG00000012211	ENSG00000012211.12	12	PRICKLE3	chrX:49175263-49186528	ntc	12h	OK	6.60505	11.0912	0.747768	3.84713	5e-05	0.00250833	yes	protein_coding
ENSG00000012223	ENSG00000012223.12	12	LTF	chr3:46435644-46485234	ntc	12h	NOTEST	0	0	0	0	1	1	no	protein_coding
ENSG00000012232	ENSG00000012232.8	8	EXTL3	chr8:28600468-28755599	ntc	12h	OK	15.7955	14.68	-0.105661	-0.58367	0.35035	0.934424	no	protein_coding
ENSG00000012504	ENSG00000012504.13	13	NR1H4	chr12:100473707-100564413	ntc	12h	NOTEST	0	0	0	0	1	1	no	protein_coding
ENSG00000012660	ENSG00000012660.13	13	ELOVL5	chr6:53267397-53349179	ntc	12h	OK	60.4852	65.9136	0.123995	0.830664	0.22635	0.829878	no	protein_coding
ENSG00000012779	ENSG00000012779.10	10	ALOX5	chr10:45374175-45453121	ntc	12h	NOTEST	0.274208	0.207815	-0.39997	0	1	1	no	protein_coding
ENSG00000012817	ENSG00000012817.15	15	KDM5D	chrY:19703864-19744939	ntc	12h	NOTEST	0	0	0	0	1	1	no	protein_coding
ENSG00000012822	ENSG00000012822.15	15	CALCOCO1	chr12:53708516-53727745	ntc	12h	OK	10.7756	12.3116	0.192252	0.949198	0.1625	0.735839	no	protein_coding
ENSG00000012963	ENSG00000012963.13	13	UBR7	chr14:93184950-93229215	ntc	12h	OK	17.6026	17.0038	-0.0499303	-0.270939	0.6866	0.997983	no	protein_coding
ENSG00000012983	ENSG00000012983.11	11	MAP4K5	chr14:50418500-50668331	ntc	12h	OK	17.0117	17.039	0.00231971	0.00799625	0.9914	0.998293	no	protein_coding
ENSG00000013016	ENSG00000013016.14	14	EHD3	chr2:31234336-31269447	ntc	12h	OK	5.46685	3.79152	-0.527933	-2.78388	1e-04	0.0047059	yes	protein_coding
ENSG00000013275	ENSG00000013275.7	7	PSMC4	chr19:39971004-39981441	ntc	12h	OK	81.6323	86.3929	0.0817721	0.58232	0.4086	0.962693	no	protein_coding
ENSG00000013288	ENSG00000013288.8	8	MAN2B2	chr4:6575174-6623362	ntc	12h	OK	2.06888	1.75102	-0.240656	-0.762887	0.2131	0.81135	no	protein_coding
ENSG00000013293	ENSG00000013293.5	5	SLC7A14	chr3:170418864-170860380	ntc	12h	NOTEST	0.00172411	0	-Inf	0	1	1	no	protein_coding
ENSG00000013297	ENSG00000013297.10	10	CLDN11	chr3:170418864-170860380	ntc	12h	NOTEST	0.0424167	0.0906637	1.09589	0	1	1	no	protein_coding
ENSG00000013306	ENSG00000013306.15	15	SLC25A39	chr17:44319624-44324870	ntc	12h	OK	178.794	178.061	-0.00592729	-0.0423346	0.95235	0.997983	no	protein_coding
ENSG00000013364	ENSG00000013364.18	18	MVP	chr16:29806105-29848039	ntc	12h	OK	0.459608	0.476904	0.0532949	0.00741071	0.9553	0.997983	no	protein_coding
ENSG00000013374	ENSG00000013374.15	15	NUB1	chr7:151341698-151413354	ntc	12h	OK	35.9251	38.9401	0.116265	0.712579	0.30755	0.904052	no	protein_coding
ENSG00000013375	ENSG00000013375.15	15	PGM3	chr6:83067665-83198932	ntc	12h	OK	12.5814	12.1793	-0.0468564	-0.170014	0.7932	0.997983	no	protein_coding
ENSG00000013392	ENSG00000013392.7	7	RWDD2A	chr6:83067665-83198932	ntc	12h	OK	1.66358	1.56806	-0.0853129	-0.151126	0.83275	0.997983	no	protein_coding
ENSG00000013441	ENSG00000013441.15	15	CLK1	chr2:200853008-200864744	ntc	12h	OK	16.6615	23.2838	0.482814	2.31726	0.0017	0.0455035	yes	protein_coding
ENSG00000013503	ENSG00000013503.9	9	POLR3B	chr12:106357657-106889316	ntc	12h	OK	11.4728	10.7158	-0.0984762	-0.561256	0.41965	0.970102	no	protein_coding
ENSG00000013523	ENSG00000013523.9	9	ANGEL1	chr14:76762188-76826246	ntc	12h	OK	14.3091	13.2131	-0.114964	-0.511475	0.43435	0.979918	no	protein_coding
ENSG00000013561	ENSG00000013561.17	17	RNF14	chr5:141943584-141990291	ntc	12h	OK	24.1635	24.5103	0.0205622	0.109774	0.8759	0.997983	no	protein_coding
ENSG00000013563	ENSG00000013563.13	13	DNASE1L1	chrX:154389954-154421726	ntc	12h	OK	8.73185	7.09699	-0.299079	-0.169441	0.7201	0.997983	no	protein_coding
ENSG00000013573	ENSG00000013573.16	16	DDX11	chr12:31020762-31104791	ntc	12h	OK	45.7675	50.1381	0.131585	0.627913	0.3711	0.946444	no	protein_coding
ENSG00000013583	ENSG00000013583.8	8	HEBP1	chr12:12927725-13000273	ntc	12h	OK	23.569	22.5268	-0.0652519	-0.417454	0.54685	0.997983	no	protein_coding
ENSG00000013588	ENSG00000013588.5	5	GPRC5A	chr12:12890781-12917937	ntc	12h	OK	1.5923	2.20751	0.471311	1.18249	0.0845	0.567591	no	protein_coding
ENSG00000013619	ENSG00000013619.13	13	MAMLD1	chrX:150361421-150514178	ntc	12h	OK	1.2098	1.08597	-0.155789	-0.549664	0.4007	0.959791	no	protein_coding
ENSG00000013725	ENSG00000013725.14	14	CD6	chr11:60971679-61020377	ntc	12h	NOTEST	0	0	0	0	1	1	no	protein_coding
ENSG00000013810	ENSG00000013810.18	18	TACC3	chr4:1721489-1745176	ntc	12h	OK	61.9272	63.9329	0.0459868	0.303046	0.65835	0.997983	no	protein_coding
ENSG00000014123	ENSG00000014123.9	9	UFL1	chr6:96358373-96555276	ntc	12h	OK	7.81893	6.84827	-0.191231	-1.21965	0.0781	0.551296	no	protein_coding
ENSG00000014138	ENSG00000014138.8	8	POLA2	chr11:65261761-65305589	ntc	12h	OK	31.4081	27.7502	-0.178637	-1.02715	0.1458	0.707835	no	protein_coding
ENSG00000014164	ENSG00000014164.6	6	ZC3H3	chr8:143437654-143541453	ntc	12h	OK	13.4153	12.7647	-0.0717158	-0.482126	0.4897	0.99592	no	protein_coding
ENSG00000014216	ENSG00000014216.15	15	CAPN1	chr11:65177605-65212006	ntc	12h	OK	17.2343	16.6414	-0.0505063	-0.297768	0.6543	0.997983	no	protein_coding
ENSG00000014257	ENSG00000014257.15	15	ACPP	chr3:132317366-132368298	ntc	12h	NOTEST	0.356298	0.289853	-0.297764	0	1	1	no	protein_coding
ENSG00000014641	ENSG00000014641.17	17	MDH1	chr2:63121382-63827843	ntc	12h	OK	124.542	127.412	0.032877	0.227745	0.74765	0.997983	no	protein_coding
ENSG00000014824	ENSG00000014824.13	13	SLC30A9	chr4:41990471-42090457	ntc	12h	OK	25.6494	25.5776	-0.00404551	-0.0236808	0.9728	0.99801	no	protein_coding
ENSG00000014914	ENSG00000014914.19	19	MTMR11	chr1:149928650-149936898	ntc	12h	OK	0.550226	0.495086	-0.152343	-0.244205	0.67865	0.997983	no	protein_coding
ENSG00000014919	ENSG00000014919.12	12	COX15	chr10:99659505-99756134	ntc	12h	OK	34.3045	28.5361	-0.265607	-1.35865	0.0458	0.421365	no	protein_coding
ENSG00000015133	ENSG00000015133.18	18	CCDC88C	chr14:91271322-91417844	ntc	12h	OK	6.45922	6.70202	0.0532368	0.212337	0.75095	0.997983	no	protein_coding
ENSG00000015153	ENSG00000015153.14	14	YAF2	chr12:42157103-42238349	ntc	12h	OK	9.86724	14.4469	0.550044	2.45267	0.00055	0.0190742	yes	protein_coding
ENSG00000015171	ENSG00000015171.18	18	ZMYND11	chr10:134464-254637	ntc	12h	OK	14.136	13.7971	-0.0350092	-0.227136	0.74055	0.997983	no	protein_coding
ENSG00000015285	ENSG00000015285.10	10	WAS	chrX:48676595-48691427	ntc	12h	NOTEST	0.211204	0.149049	-0.502851	0	1	1	no	protein_coding
ENSG00000015413	ENSG00000015413.9	9	DPEP1	chr16:89613307-89638456	ntc	12h	NOTEST	0.0800945	0.0155506	-2.36474	0	1	1	no	protein_coding
ENSG00000015475	ENSG00000015475.18	18	BID	chr22:17734137-17774770	ntc	12h	OK	18.3919	19.3888	0.0761538	0.407855	0.5556	0.997983	no	protein_coding
ENSG00000015479	ENSG00000015479.17	17	MATR3	chr5:138946719-139331677	ntc	12h	OK	78.2315	84.7933	0.116202	0.31495	0.6095	0.997983	no	protein_coding
ENSG00000015520	ENSG00000015520.14	14	NPC1L1	chr7:44512534-44541315	ntc	12h	NOTEST	0.198906	0.171583	-0.213178	0	1	1	no	protein_coding
ENSG00000015532	ENSG00000015532.9	9	XYLT2	chr17:50346091-50365232	ntc	12h	OK	10.6518	7.65233	-0.477125	-2.69981	5e-05	0.00250833	yes	protein_coding
ENSG00000015568	ENSG00000015568.12	12	RGPD5	chr2:109792757-109857695	ntc	12h	NOTEST	0.0834647	0.262289	1.65192	0	1	1	no	protein_coding
ENSG00000015592	ENSG00000015592.16	16	STMN4	chr8:27235322-27258420	ntc	12h	NOTEST	0.0698981	0.0111622	-2.64663	0	1	1	no	protein_coding
ENSG00000015676	ENSG00000015676.17	17	NUDCD3	chr7:44379120-44490880	ntc	12h	OK	30.9847	30.2512	-0.034564	-0.162776	0.81075	0.997983	no	protein_coding
ENSG00000016082	ENSG00000016082.14	14	ISL1	chr5:51383390-51394738	ntc	12h	OK	3.51676	2.85536	-0.300575	-1.47328	0.0364	0.371118	no	protein_coding
ENSG00000016391	ENSG00000016391.10	10	CHDH	chr3:53494655-53846390	ntc	12h	OK	3.43973	3.13103	-0.135659	-0.574722	0.3955	0.958315	no	protein_coding
ENSG00000016402	ENSG00000016402.13	13	IL20RA	chr6:136999970-137045180	ntc	12h	NOTEST	0.171526	0.108554	-0.660017	0	1	1	no	protein_coding
ENSG00000016490	ENSG00000016490.15	15	CLCA1	chr1:86468367-86500289	ntc	12h	NOTEST	0	0	0	0	1	1	no	protein_coding
ENSG00000016602	ENSG00000016602.9	9	CLCA4	chr1:86547077-86693203	ntc	12h	NOTEST	0	0	0	0	1	1	no	protein_coding
ENSG00000016864	ENSG00000016864.16	16	GLT8D1	chr3:52495337-52770949	ntc	12h	OK	24.859	21.7095	-0.195448	-0.205925	0.7703	0.997983	no	protein_coding
ENSG00000017260	ENSG00000017260.19	19	ATP2C1	chr3:130850594-131381475	ntc	12h	OK	24.4467	23.7437	-0.0420903	-0.235574	0.7311	0.997983	no	protein_coding
ENSG00000017427	ENSG00000017427.15	15	IGF1	chr12:102120184-102480645	ntc	12h	NOTEST	0.0395616	0.0895041	1.17785	0	1	1	no	protein_coding
ENSG00000017483	ENSG00000017483.14	14	SLC38A5	chrX:48458536-48470256	ntc	12h	NOTEST	0.173694	0.148753	-0.223628	0	1	1	no	protein_coding
ENSG00000017797	ENSG00000017797.11	11	RALBP1	chr18:9475008-9538116	ntc	12h	OK	25.9941	26.3694	0.0206826	0.144965	0.832	0.997983	no	protein_coding
ENSG00000018189	ENSG00000018189.12	12	RUFY3	chr4:70703746-70807315	ntc	12h	OK	7.82088	7.6184	-0.0378425	-0.168664	0.79685	0.997983	no	protein_coding
ENSG00000018236	ENSG00000018236.14	14	CNTN1	chr12:40692441-41072418	ntc	12h	OK	6.67679	5.16292	-0.370967	-1.28544	0.05825	0.479001	no	protein_coding
ENSG00000018280	ENSG00000018280.16	16	SLC11A1	chr2:218382028-218396894	ntc	12h	NOTEST	0.118917	0.122268	0.0400883	0	1	1	no	protein_coding
ENSG00000018408	ENSG00000018408.14	14	WWTR1	chr3:149517234-149736714	ntc	12h	OK	9.70366	9.31348	-0.0592083	-0.337241	0.61325	0.997983	no	protein_coding
ENSG00000018510	ENSG00000018510.12	12	AGPS	chr2:177227594-177543836	ntc	12h	OK	16.4201	16.3482	-0.00633327	-0.032878	0.96105	0.997983	no	protein_coding
ENSG00000018610	ENSG00000018610.13	13	CXorf56	chrX:119538148-119565408	ntc	12h	OK	17.8774	19.6396	0.135629	0.816529	0.2432	0.84746	no	protein_coding
ENSG00000018625	ENSG00000018625.14	14	ATP1A2	chr1:160115758-160143591	ntc	12h	NOTEST	0	0	0	0	1	1	no	protein_coding
ENSG00000018699	ENSG00000018699.11	11	TTC27	chr2:32628031-32821051	ntc	12h	OK	15.2021	21.6388	0.509347	3.42566	5e-05	0.00250833	yes	protein_coding
ENSG00000018869	ENSG00000018869.16	16	ZNF582	chr19:56219669-56393545	ntc	12h	OK	1.76704	1.87232	0.0834988	0.198051	0.7661	0.997983	no	protein_coding
ENSG00000019102	ENSG00000019102.11	11	VSIG2	chr11:124747471-124752238	ntc	12h	OK	0.382579	0.246239	-0.635699	-0.888193	0.192	0.78197	no	protein_coding
ENSG00000019144	ENSG00000019144.16	16	PHLDB1	chr11:118606439-118679690	ntc	12h	OK	8.40444	7.51874	-0.160662	-0.703343	0.2941	0.891616	no	protein_coding
ENSG00000019169	ENSG00000019169.10	10	MARCO	chr2:118942165-118994660	ntc	12h	NOTEST	0	0	0	0	1	1	no	protein_coding
ENSG00000019186	ENSG00000019186.9	9	CYP24A1	chr20:54153448-54173973	ntc	12h	NOTEST	0.0121131	0.011108	-0.124978	0	1	1	no	protein_coding
ENSG00000019485	ENSG00000019485.12	12	PRDM11	chr11:45095805-45235292	ntc	12h	OK	2.28667	2.1305	-0.102056	-0.410976	0.54765	0.997983	no	protein_coding
ENSG00000019505	ENSG00000019505.7	7	SYT13	chr11:45240300-45286319	ntc	12h	NOTEST	0.105143	0.0789029	-0.414209	0	1	1	no	protein_coding
ENSG00000019549	ENSG00000019549.8	8	SNAI2	chr8:48917689-48921740	ntc	12h	OK	2.12437	1.82421	-0.21976	-0.898916	0.19535	0.787372	no	protein_coding
ENSG00000019582	ENSG00000019582.14	14	CD74	chr5:150401636-150412929	ntc	12h	NOTEST	0.185508	0.120754	-0.619406	0	1	1	no	protein_coding
ENSG00000019991	ENSG00000019991.15	15	HGF	chr7:81699005-81770438	ntc	12h	NOTEST	0.0091487	0	-Inf	0	1	1	no	protein_coding
ENSG00000019995	ENSG00000019995.6	6	ZRANB1	chr10:124917142-125161170	ntc	12h	OK	8.30567	8.99385	0.114841	0.402004	0.55255	0.997983	no	protein_coding
ENSG00000020129	ENSG00000020129.15	15	NCDN	chr1:35433489-35567274	ntc	12h	OK	35.617	37.0798	0.0580676	0.293902	0.679	0.997983	no	protein_coding
ENSG00000020181	ENSG00000020181.17	17	ADGRA2	chr8:37784190-37849904	ntc	12h	OK	1.51204	0.676353	-1.16065	-3.38496	5e-05	0.00250833	yes	protein_coding
ENSG00000020256	ENSG00000020256.19	19	ZFP64	chr20:52051662-52204308	ntc	12h	OK	14.917	16.1966	0.118733	0.688044	0.31925	0.911743	no	protein_coding
ENSG00000020426	ENSG00000020426.10	10	MNAT1	chr14:60734741-61083733	ntc	12h	OK	36.4377	37.6023	0.0453864	0.199086	0.7751	0.997983	no	protein_coding
ENSG00000020577	ENSG00000020577.13	13	SAMD4A	chr14:54567096-54793315	ntc	12h	OK	3.75788	4.0673	0.114153	0.505861	0.43495	0.980009	no	protein_coding
ENSG00000020633	ENSG00000020633.18	18	RUNX3	chr1:24899510-24965121	ntc	12h	OK	2.84052	2.30104	-0.303865	-1.27491	0.05325	0.453791	no	protein_coding
ENSG00000020922	ENSG00000020922.12	12	MRE11A	chr11:94415577-94499583	ntc	12h	OK	13.0489	13.4267	0.0411697	0.170285	0.80175	0.997983	no	protein_coding
ENSG00000021300	ENSG00000021300.13	13	PLEKHB1	chr11:73646177-73662819	ntc	12h	OK	10.913	8.80842	-0.309093	-1.58948	0.0161	0.22912	no	protein_coding
ENSG00000021355	ENSG00000021355.12	12	SERPINB1	chr6:2832331-2842006	ntc	12h	OK	7.12765	6.14529	-0.213946	-1.13063	0.1019	0.614365	no	protein_coding
ENSG00000021461	ENSG00000021461.16	16	CYP3A43	chr7:99828012-99866102	ntc	12h	NOTEST	0	0.0182986	Inf	0	1	1	no	protein_coding
ENSG00000021488	ENSG00000021488.12	12	SLC7A9	chr19:32830508-32869766	ntc	12h	NOTEST	0.076619	0.0894976	0.224147	0	1	1	no	protein_coding
ENSG00000021574	ENSG00000021574.11	11	SPAST	chr2:32063610-32157637	ntc	12h	OK	5.1847	5.69267	0.134843	0.872049	0.2108	0.80816	no	protein_coding
ENSG00000021645	ENSG00000021645.18	18	NRXN3	chr14:78170372-79868290	ntc	12h	OK	6.41957	3.16793	-1.01894	-5.23605	5e-05	0.00250833	yes	protein_coding
ENSG00000021762	ENSG00000021762.19	19	OSBPL5	chr11:3087115-3166739	ntc	12h	OK	2.26563	1.81596	-0.319183	-0.771214	0.2309	0.835651	no	protein_coding
ENSG00000021776	ENSG00000021776.10	10	AQR	chr15:34851781-34969839	ntc	12h	OK	6.65352	7.21011	0.115904	0.615632	0.3651	0.94263	no	protein_coding
ENSG00000021826	ENSG00000021826.14	14	CPS1	chr2:210477681-210679107	ntc	12h	OK	3.0512	2.72476	-0.16325	-0.486549	0.4524	0.987271	no	protein_coding
ENSG00000021852	ENSG00000021852.12	12	C8B	chr1:56929209-58546802	ntc	12h	NOTEST	0	0	0	0	1	1	no	protein_coding
ENSG00000022267	ENSG00000022267.16	16	FHL1	chrX:136146701-136211359	ntc	12h	OK	52.2784	51.849	-0.0118998	-0.0808155	0.9084	0.997983	no	protein_coding
ENSG00000022277	ENSG00000022277.12	12	RTFDC1	chr20:56468584-56526142	ntc	12h	OK	34.3084	35.8027	0.0615086	0.412987	0.5507	0.997983	no	protein_coding
ENSG00000022355	ENSG00000022355.15	15	GABRA1	chr5:161847190-161899981	ntc	12h	NOTEST	0	0	0	0	1	1	no	protein_coding
ENSG00000022556	ENSG00000022556.15	15	NLRP2	chr19:54923508-55001142	ntc	12h	NOTEST	0.00982995	0.0344374	1.80872	0	1	1	no	protein_coding
ENSG00000022567	ENSG00000022567.9	9	SLC45A4	chr8:141207165-141308305	ntc	12h	OK	8.89954	9.06221	0.0261322	0.113918	0.87105	0.997983	no	protein_coding
ENSG00000022840	ENSG00000022840.15	15	RNF10	chr12:120503273-120577594	ntc	12h	OK	61.6554	66.333	0.105499	0.601464	0.3551	0.936504	no	protein_coding
ENSG00000022976	ENSG00000022976.15	15	ZNF839	chr14:102317376-102362916	ntc	12h	OK	6.13724	5.12443	-0.260198	-0.735158	0.285	0.884537	no	protein_coding
ENSG00000023041	ENSG00000023041.11	11	ZDHHC6	chr10:112374017-112446917	ntc	12h	OK	30.1074	32.0966	0.0923007	0.543797	0.4373	0.98062	no	protein_coding
ENSG00000023171	ENSG00000023171.14	14	GRAMD1B	chr11:123454397-123627774	ntc	12h	OK	2.7964	2.2956	-0.284702	-0.870422	0.19235	0.782197	no	protein_coding
ENSG00000023191	ENSG00000023191.16	16	RNH1	chr11:494511-507300	ntc	12h	OK	61.7148	57.1174	-0.111686	-0.76207	0.27545	0.877351	no	protein_coding
ENSG00000023228	ENSG00000023228.13	13	NDUFS1	chr2:206114816-206162928	ntc	12h	OK	32.0952	31.6433	-0.0204589	-0.0419618	0.94795	0.997983	no	protein_coding
ENSG00000023287	ENSG00000023287.12	12	RB1CC1	chr8:52622455-52745843	ntc	12h	OK	19.9961	22.2586	0.154643	0.914732	0.1369	0.69091	no	protein_coding
ENSG00000023318	ENSG00000023318.7	7	ERP44	chr9:99979178-100099040	ntc	12h	OK	9.63717	9.87755	0.0355437	0.242449	0.7371	0.997983	no	protein_coding
ENSG00000023330	ENSG00000023330.14	14	ALAS1	chr3:52198085-52214327	ntc	12h	OK	24.4032	30.3568	0.314949	2.0582	0.0032	0.0744163	no	protein_coding
ENSG00000023445	ENSG00000023445.13	13	BIRC3	chr11:102317449-102339403	ntc	12h	OK	0.481769	4.88598	3.34224	7.5717	5e-05	0.00250833	yes	protein_coding
ENSG00000023516	ENSG00000023516.8	8	AKAP11	chr13:42272152-42323267	ntc	12h	OK	6.44603	6.72188	0.0604543	0.422635	0.54265	0.997983	no	protein_coding
ENSG00000023572	ENSG00000023572.8	8	GLRX2	chr1:193096467-193106114	ntc	12h	OK	17.3144	17.0644	-0.0209841	-0.116538	0.86775	0.997983	no	protein_coding
ENSG00000023608	ENSG00000023608.4	4	SNAPC1	chr14:61681040-61796428	ntc	12h	OK	3.5392	4.21489	0.25207	0.483201	0.49585	0.996711	no	protein_coding
ENSG00000023697	ENSG00000023697.12	12	DERA	chr12:15911171-16037282	ntc	12h	OK	22.3657	19.8456	-0.172469	-1.0232	0.14315	0.701805	no	protein_coding
ENSG00000023734	ENSG00000023734.10	10	STRAP	chr12:15882390-15903478	ntc	12h	OK	168.355	170.926	0.0218632	0.159401	0.81685	0.997983	no	protein_coding
ENSG00000023839	ENSG00000023839.10	10	ABCC2	chr10:99782731-99852192	ntc	12h	OK	0.642351	0.818538	0.349687	0.979585	0.1173	0.649886	no	protein_coding
ENSG00000023892	ENSG00000023892.10	10	DEF6	chr6:35297851-35321771	ntc	12h	OK	0.85123	0.413988	-1.03996	-1.63915	0.0087	0.152017	no	protein_coding
ENSG00000023902	ENSG00000023902.13	13	PLEKHO1	chr1:150149182-150164720	ntc	12h	OK	11.0412	13.1443	0.251539	1.33367	0.05725	0.474446	no	protein_coding
ENSG00000023909	ENSG00000023909.9	9	GCLM	chr1:93885204-93909456	ntc	12h	OK	11.2236	12.9367	0.204937	1.30528	0.057	0.473112	no	protein_coding
ENSG00000024048	ENSG00000024048.10	10	UBR2	chr6:42564061-42693504	ntc	12h	OK	6.20327	6.37767	0.0399998	0.273857	0.68905	0.997983	no	protein_coding
ENSG00000024422	ENSG00000024422.11	11	EHD2	chr19:47607523-47743134	ntc	12h	NOTEST	0.106027	0.081268	-0.383669	0	1	1	no	protein_coding
ENSG00000024526	ENSG00000024526.16	16	DEPDC1	chr1:68474151-68538627	ntc	12h	OK	30.6584	32.3466	0.0773346	0.43506	0.53365	0.997983	no	protein_coding
ENSG00000024862	ENSG00000024862.16	16	CCDC28A	chr6:138725210-138793319	ntc	12h	OK	14.7574	14.4992	-0.0254616	-0.147237	0.83165	0.997983	no	protein_coding
ENSG00000025039	ENSG00000025039.14	14	RRAGD	chr6:89364635-89412270	ntc	12h	OK	12.3173	11.3979	-0.111915	-0.545912	0.44275	0.982833	no	protein_coding
ENSG00000025156	ENSG00000025156.12	12	HSF2	chr6:122399545-122433119	ntc	12h	OK	19.4427	22.6206	0.218411	1.36246	0.05325	0.453791	no	protein_coding
ENSG00000025293	ENSG00000025293.15	15	PHF20	chr20:35771973-35950381	ntc	12h	OK	12.1226	11.7069	-0.0503404	-0.17275	0.8	0.997983	no	protein_coding
ENSG00000025423	ENSG00000025423.11	11	HSD17B6	chr12:56712427-56787790	ntc	12h	OK	3.09209	2.35163	-0.394922	-0.140159	0.76045	0.997983	no	protein_coding
ENSG00000025434	ENSG00000025434.18	18	NR1H3	chr11:47239301-47269032	ntc	12h	OK	4.83749	4.38414	-0.141963	-0.309643	0.6116	0.997983	no	protein_coding
ENSG00000025708	ENSG00000025708.13	13	TYMP	chr22:50523567-50532580	ntc	12h	OK	1.89908	1.70536	-0.155227	-0.227353	0.7463	0.997983	no	protein_coding
ENSG00000025770	ENSG00000025770.18	18	NCAPH2	chr22:50508215-50523472	ntc	12h	OK	72.6052	76.8577	0.0821172	0.572483	0.40885	0.962925	no	protein_coding
ENSG00000025772	ENSG00000025772.7	7	TOMM34	chr20:44910061-44960486	ntc	12h	OK	21.5397	21.141	-0.0269533	-0.158158	0.81925	0.997983	no	protein_coding
ENSG00000025796	ENSG00000025796.13	13	SEC63	chr6:107867755-107959986	ntc	12h	OK	34.2359	35.1526	0.0381185	0.190032	0.77275	0.997983	no	protein_coding
ENSG00000025800	ENSG00000025800.13	13	KPNA6	chr1:32108037-32176568	ntc	12h	OK	24.4159	27.1207	0.151573	1.09767	0.114	0.642857	no	protein_coding
ENSG00000026025	ENSG00000026025.13	13	VIM	chr10:17214238-17237593	ntc	12h	OK	39.8231	44.0766	0.146407	1.00704	0.1485	0.713991	no	protein_coding
ENSG00000026036	ENSG00000026036.21	21	RTEL1-TNFRSF6B	chr20:63657809-63743505	ntc	12h	OK	3.27506	3.48868	0.0911583	0.211083	0.76535	0.997983	no	protein_coding
ENSG00000026103	ENSG00000026103.19	19	FAS	chr10:88879733-89015785	ntc	12h	OK	3.06278	11.6627	1.92899	6.55399	5e-05	0.00250833	yes	protein_coding
ENSG00000026297	ENSG00000026297.15	15	RNASET2	chr6:166409363-166957191	ntc	12h	OK	21.7799	16.2127	-0.425871	-2.20049	0.00165	0.0446143	yes	protein_coding
ENSG00000026508	ENSG00000026508.16	16	CD44	chr11:35138869-35232402	ntc	12h	OK	0.235188	0.583975	1.31209	0.560381	0.00105	0.032028	yes	protein_coding
ENSG00000026559	ENSG00000026559.13	13	KCNG1	chr20:50999369-51023129	ntc	12h	OK	5.0774	4.21587	-0.26826	-1.16045	0.0979	0.605348	no	protein_coding
ENSG00000026652	ENSG00000026652.13	13	AGPAT4	chr6:161129978-161274061	ntc	12h	OK	5.63883	6.10783	0.115265	0.386413	0.57745	0.997983	no	protein_coding
ENSG00000026751	ENSG00000026751.16	16	SLAMF7	chr1:160739056-160754821	ntc	12h	NOTEST	0	0.00792926	Inf	0	1	1	no	protein_coding
ENSG00000026950	ENSG00000026950.16	16	BTN3A1	chr6:26402236-26415216	ntc	12h	OK	2.40506	2.68249	0.157499	0.618063	0.3472	0.931687	no	protein_coding
ENSG00000027001	ENSG00000027001.9	9	MIPEP	chr13:23730188-23902655	ntc	12h	OK	12.6718	11.5324	-0.135929	-0.82886	0.23215	0.837136	no	protein_coding
ENSG00000027075	ENSG00000027075.13	13	PRKCH	chr14:61187558-61658696	ntc	12h	OK	9.23425	7.07083	-0.385115	-2.0339	0.0012	0.0353203	yes	protein_coding
ENSG00000027644	ENSG00000027644.4	4	INSRR	chr1:156806242-156881850	ntc	12h	NOTEST	0.0171903	0.0071979	-1.25595	0	1	1	no	protein_coding
ENSG00000027697	ENSG00000027697.12	12	IFNGR1	chr6:137197483-137219449	ntc	12h	OK	15.9175	17.9768	0.17552	1.12164	0.1102	0.634958	no	protein_coding
ENSG00000027847	ENSG00000027847.13	13	B4GALT7	chr5:177600099-177610347	ntc	12h	OK	16.6385	15.7417	-0.079937	-0.391816	0.5696	0.997983	no	protein_coding
ENSG00000027869	ENSG00000027869.11	11	SH2D2A	chr1:156806242-156881850	ntc	12h	OK	4.87454	3.19624	-0.608888	-2.03606	0.0052	0.106764	no	protein_coding
ENSG00000028116	ENSG00000028116.16	16	VRK2	chr2:57907650-58241686	ntc	12h	OK	12.1406	13.1835	0.118898	0.474945	0.4966	0.997138	no	protein_coding
ENSG00000028137	ENSG00000028137.16	16	TNFRSF1B	chr1:12166942-12209228	ntc	12h	NOTEST	0.0048609	0	-Inf	0	1	1	no	protein_coding
ENSG00000028203	ENSG00000028203.17	17	VEZT	chr12:95217745-95302790	ntc	12h	OK	20.4398	23.1922	0.182261	0.987185	0.14465	0.704826	no	protein_coding
ENSG00000028277	ENSG00000028277.20	20	POU2F2	chr19:42086109-42196585	ntc	12h	NOTEST	0.217259	0.276385	0.347264	0	1	1	no	protein_coding
ENSG00000028310	ENSG00000028310.17	17	BRD9	chr5:795605-919357	ntc	12h	OK	11.2256	12.9473	0.205864	0.732061	0.27275	0.875235	no	protein_coding
ENSG00000028528	ENSG00000028528.14	14	SNX1	chr15:64094122-64146090	ntc	12h	OK	33.5762	34.0392	0.0197573	0.115935	0.8652	0.997983	no	protein_coding
ENSG00000028839	ENSG00000028839.9	9	TBPL1	chr6:133952169-134052636	ntc	12h	OK	21.4861	23.937	0.155842	0.76064	0.27035	0.873232	no	protein_coding
ENSG00000029153	ENSG00000029153.14	14	ARNTL2	chr12:27332853-27446625	ntc	12h	OK	8.44091	9.61394	0.187729	0.963087	0.14845	0.713991	no	protein_coding
ENSG00000029363	ENSG00000029363.15	15	BCLAF1	chr6:136256862-136289851	ntc	12h	OK	80.2311	89.9895	0.165596	0.645221	0.30185	0.898398	no	protein_coding
ENSG00000029364	ENSG00000029364.11	11	SLC39A9	chr14:69380122-69462388	ntc	12h	OK	17.2345	20.1384	0.22465	0.679715	0.33175	0.921701	no	protein_coding
ENSG00000029534	ENSG00000029534.19	19	ANK1	chr8:41653219-41896762	ntc	12h	OK	0.792722	0.582991	-0.443342	-0.820526	0.07805	0.551296	no	protein_coding
ENSG00000029559	ENSG00000029559.6	6	IBSP	chr4:87799580-87812435	ntc	12h	NOTEST	0	0	0	0	1	1	no	protein_coding
ENSG00000029639	ENSG00000029639.10	10	TFB1M	chr6:154733324-155314493	ntc	12h	OK	8.79583	8.62965	-0.0275168	-0.0671809	0.9235	0.997983	no	protein_coding
ENSG00000029725	ENSG00000029725.16	16	RABEP1	chr17:5282264-5469060	ntc	12h	OK	33.9294	35.9315	0.0827141	0.130468	0.78645	0.997983	no	protein_coding
ENSG00000029993	ENSG00000029993.14	14	HMGB3	chrX:150980508-150990775	ntc	12h	OK	38.8956	43.4102	0.158428	0.812279	0.2452	0.848498	no	protein_coding
ENSG00000030066	ENSG00000030066.13	13	NUP160	chr11:47778086-47848555	ntc	12h	OK	33.1191	36.5943	0.143956	0.917967	0.1536	0.7207	no	protein_coding
ENSG00000030110	ENSG00000030110.12	12	BAK1	chr6:33540045-33593338	ntc	12h	OK	19.6941	19.1348	-0.041565	-0.279137	0.6874	0.997983	no	protein_coding
ENSG00000030304	ENSG00000030304.13	13	MUSK	chr9:110668770-110801620	ntc	12h	NOTEST	0	0	0	0	1	1	no	protein_coding
ENSG00000030419	ENSG00000030419.16	16	IKZF2	chr2:212581356-213152427	ntc	12h	OK	0.410001	0.469196	0.194563	0.280915	0.55325	0.997983	no	protein_coding
ENSG00000030582	ENSG00000030582.16	16	GRN	chr17:44345085-44353102	ntc	12h	OK	67.9842	72.5777	0.0943264	0.57801	0.3969	0.958315	no	protein_coding
ENSG00000031003	ENSG00000031003.10	10	FAM13B	chr5:137814332-138051961	ntc	12h	OK	15.4511	17.2027	0.154929	0.917546	0.1467	0.709398	no	protein_coding
ENSG00000031081	ENSG00000031081.10	10	ARHGAP31	chr3:119294372-119420714	ntc	12h	OK	1.04776	1.24743	0.251659	1.15737	0.07905	0.553593	no	protein_coding
ENSG00000031691	ENSG00000031691.6	6	CENPQ	chr6:49463377-49493107	ntc	12h	OK	5.89482	7.45683	0.339115	1.87481	0.00735	0.136342	no	protein_coding
ENSG00000031698	ENSG00000031698.12	12	SARS	chr1:109213917-109238169	ntc	12h	OK	98.372	102.892	0.0648141	0.4553	0.51375	0.997983	no	protein_coding
ENSG00000031823	ENSG00000031823.14	14	RANBP3	chr19:5904840-5978142	ntc	12h	OK	45.4728	47.8735	0.0742235	0.414753	0.54905	0.997983	no	protein_coding
ENSG00000032219	ENSG00000032219.18	18	ARID4A	chr14:58298384-58395641	ntc	12h	OK	3.14348	3.77896	0.265626	1.10068	0.10315	0.617236	no	protein_coding
ENSG00000032389	ENSG00000032389.12	12	TSSC1	chr2:3188924-3377882	ntc	12h	OK	18.4469	17.8302	-0.0490549	-0.299331	0.67225	0.997983	no	protein_coding
ENSG00000032444	ENSG00000032444.15	15	PNPLA6	chr19:7522625-7561764	ntc	12h	OK	7.90421	7.5193	-0.0720239	-0.190586	0.78055	0.997983	no	protein_coding
ENSG00000032742	ENSG00000032742.17	17	IFT88	chr13:20567068-20691437	ntc	12h	OK	1.99268	1.91096	-0.060414	-0.216952	0.75075	0.997983	no	protein_coding
ENSG00000033011	ENSG00000033011.11	11	ALG1	chr16:4882506-5097808	ntc	12h	OK	17.9914	19.5407	0.119173	0.526328	0.44225	0.982833	no	protein_coding
ENSG00000033030	ENSG00000033030.13	13	ZCCHC8	chr12:122471599-122501073	ntc	12h	OK	14.4123	15.8602	0.138111	0.841924	0.22885	0.833146	no	protein_coding
ENSG00000033050	ENSG00000033050.7	7	ABCF2	chr7:151207836-151227230	ntc	12h	OK	80.6041	89.8268	0.156293	0.975329	0.1358	0.688189	no	protein_coding
ENSG00000033100	ENSG00000033100.14	14	CHPF2	chr7:151232488-151277896	ntc	12h	OK	16.5135	19.2771	0.223237	1.21875	0.0735	0.537126	no	protein_coding
ENSG00000033122	ENSG00000033122.18	18	LRRC7	chr1:69568397-70205620	ntc	12h	NOTEST	0.153781	0.0484156	-1.66733	0	1	1	no	protein_coding
ENSG00000033170	ENSG00000033170.16	16	FUT8	chr14:65410591-65744121	ntc	12h	OK	9.4043	9.87044	0.0697942	0.361798	0.59045	0.997983	no	protein_coding
ENSG00000033178	ENSG00000033178.12	12	UBA6	chr4:67612651-67701179	ntc	12h	OK	8.49134	9.20457	0.116358	0.458272	0.49005	0.99592	no	protein_coding
ENSG00000033327	ENSG00000033327.12	12	GAB2	chr11:78215296-78574874	ntc	12h	OK	1.3814	1.33041	-0.0542576	-0.116458	0.84285	0.997983	no	protein_coding
ENSG00000033627	ENSG00000033627.14	14	ATP6V0A1	chr17:42458843-42522611	ntc	12h	OK	41.3057	40.5632	-0.0261711	-0.157823	0.81355	0.997983	no	protein_coding
ENSG00000033800	ENSG00000033800.13	13	PIAS1	chr15:68054178-68257211	ntc	12h	OK	24.0038	26.3628	0.135243	0.404739	0.5575	0.997983	no	protein_coding
ENSG00000033867	ENSG00000033867.16	16	SLC4A7	chr3:27372720-27484420	ntc	12h	OK	7.78151	7.86639	0.0156515	0.0921647	0.88805	0.997983	no	protein_coding
ENSG00000034053	ENSG00000034053.14	14	APBA2	chr15:28884482-29118315	ntc	12h	OK	7.30256	6.70269	-0.123662	-0.734325	0.27565	0.877351	no	protein_coding
ENSG00000034152	ENSG00000034152.18	18	MAP2K3	chr17:21284671-21315240	ntc	12h	OK	26.2834	22.8634	-0.201111	-1.32719	0.0541	0.459073	no	protein_coding
ENSG00000034239	ENSG00000034239.10	10	EFCAB1	chr8:48710788-48735311	ntc	12h	NOTEST	0	0	0	0	1	1	no	protein_coding
ENSG00000034510	ENSG00000034510.5	5	TMSB10	chr2:84821649-84907008	ntc	12h	OK	387.794	371.103	-0.0634687	-0.460062	0.51225	0.997983	no	protein_coding
ENSG00000034533	ENSG00000034533.11	11	ASTE1	chr3:130850594-131381475	ntc	12h	OK	4.26999	4.52408	0.0833906	0.165547	0.79415	0.997983	no	protein_coding
ENSG00000034677	ENSG00000034677.11	11	RNF19A	chr8:100157905-100414459	ntc	12h	OK	4.47554	5.21883	0.221665	0.881148	0.1442	0.703493	no	protein_coding
ENSG00000034693	ENSG00000034693.14	14	PEX3	chr6:143450806-143511690	ntc	12h	OK	15.3233	15.1865	-0.0129383	-0.0337179	0.961	0.997983	no	protein_coding
ENSG00000034713	ENSG00000034713.7	7	GABARAPL2	chr16:75528531-75623300	ntc	12h	OK	97.4691	95.8361	-0.0243764	-0.15043	0.8258	0.997983	no	protein_coding
ENSG00000034971	ENSG00000034971.14	14	MYOC	chr1:171635416-171652683	ntc	12h	NOTEST	0	0	0	0	1	1	no	protein_coding
ENSG00000035115	ENSG00000035115.21	21	SH3YL1	chr2:217729-278283	ntc	12h	OK	3.62719	3.00873	-0.2697	-0.307371	0.5601	0.997983	no	protein_coding
ENSG00000035141	ENSG00000035141.7	7	FAM136A	chr2:70295974-70302090	ntc	12h	OK	98.3834	99.6717	0.0187695	0.135628	0.8419	0.997983	no	protein_coding
ENSG00000035403	ENSG00000035403.16	16	VCL	chr10:73995192-74151063	ntc	12h	OK	22.3794	24.3566	0.122144	0.636433	0.3464	0.931509	no	protein_coding
ENSG00000035499	ENSG00000035499.12	12	DEPDC1B	chr5:60596911-60700190	ntc	12h	OK	20.1476	20.4282	0.0199537	0.133558	0.84335	0.997983	no	protein_coding
ENSG00000035664	ENSG00000035664.11	11	DAPK2	chr15:63907035-64072033	ntc	12h	OK	1.04474	0.741683	-0.49427	-0.737831	0.18715	0.774907	no	protein_coding
ENSG00000035681	ENSG00000035681.7	7	NSMAF	chr8:58583503-58659844	ntc	12h	OK	10.0674	10.3506	0.0400203	0.21096	0.7511	0.997983	no	protein_coding
ENSG00000035687	ENSG00000035687.9	9	ADSS	chr1:244352634-244452134	ntc	12h	OK	32.6227	34.6541	0.0871493	0.595359	0.3966	0.958315	no	protein_coding
ENSG00000035720	ENSG00000035720.7	7	STAP1	chr4:67558727-67607337	ntc	12h	NOTEST	0.0809872	0.0605865	-0.418698	0	1	1	no	protein_coding
ENSG00000035862	ENSG00000035862.12	12	TIMP2	chr17:78852976-78925387	ntc	12h	OK	6.46544	4.99499	-0.372267	-2.25034	0.0016	0.0437818	yes	protein_coding
ENSG00000035928	ENSG00000035928.14	14	RFC1	chr4:39287455-39366375	ntc	12h	OK	38.9312	38.4866	-0.0165689	-0.0846029	0.90145	0.997983	no	protein_coding
ENSG00000036054	ENSG00000036054.12	12	TBC1D23	chr3:100260999-100325251	ntc	12h	OK	9.09628	9.70627	0.0936397	0.530786	0.43525	0.980009	no	protein_coding
ENSG00000036257	ENSG00000036257.12	12	CUL3	chr2:224464681-224585397	ntc	12h	OK	38.0343	41.5624	0.127978	0.784582	0.261	0.860427	no	protein_coding
ENSG00000036448	ENSG00000036448.9	9	MYOM2	chr8:2045039-2165552	ntc	12h	OK	26.6431	11.3425	-1.23203	-5.52182	5e-05	0.00250833	yes	protein_coding
ENSG00000036473	ENSG00000036473.6	6	OTC	chrX:37349274-38688920	ntc	12h	NOTEST	0	0	0	0	1	1	no	protein_coding
ENSG00000036530	ENSG00000036530.8	8	CYP46A1	chr14:99684303-99727301	ntc	12h	NOTEST	0.0834408	0.0314547	-1.40747	0	1	1	no	protein_coding
ENSG00000036549	ENSG00000036549.12	12	ZZZ3	chr1:77562415-77683419	ntc	12h	OK	23.9183	25.8805	0.11375	0.57787	0.39575	0.958315	no	protein_coding
ENSG00000036565	ENSG00000036565.14	14	SLC18A1	chr8:20144854-20183206	ntc	12h	NOTEST	0.0127128	0	-Inf	0	1	1	no	protein_coding
ENSG00000036672	ENSG00000036672.15	15	USP2	chr11:119355214-119381726	ntc	12h	OK	4.40081	4.49804	0.0315279	0.164685	0.81	0.997983	no	protein_coding
ENSG00000036828	ENSG00000036828.13	13	CASR	chr3:122183682-122286503	ntc	12h	NOTEST	0	0	0	0	1	1	no	protein_coding
ENSG00000037042	ENSG00000037042.8	8	TUBG2	chr17:42659304-42667006	ntc	12h	OK	9.45059	9.99138	0.0802794	0.436519	0.53265	0.997983	no	protein_coding
ENSG00000037241	ENSG00000037241.7	7	RPL26L1	chr5:172954785-172969771	ntc	12h	OK	80.9016	79.9569	-0.0169456	-0.114695	0.87005	0.997983	no	protein_coding
ENSG00000037280	ENSG00000037280.15	15	FLT4	chr5:180601505-180649624	ntc	12h	OK	14.8962	13.579	-0.13357	-0.576587	0.40955	0.963224	no	protein_coding
ENSG00000037474	ENSG00000037474.14	14	NSUN2	chr5:6599238-6633291	ntc	12h	OK	70.9393	83.3678	0.232905	1.51694	0.02925	0.328841	no	protein_coding
ENSG00000037637	ENSG00000037637.10	10	FBXO42	chr1:16246838-16352454	ntc	12h	OK	9.90913	9.30179	-0.0912505	-0.428118	0.54275	0.997983	no	protein_coding
ENSG00000037749	ENSG00000037749.11	11	MFAP3	chr5:153990127-154445850	ntc	12h	OK	14.3208	14.9337	0.0604649	0.205307	0.75475	0.997983	no	protein_coding
ENSG00000037757	ENSG00000037757.13	13	MRI1	chr19:13764531-13778462	ntc	12h	OK	35.0772	32.5297	-0.108777	-0.497418	0.4766	0.992149	no	protein_coding
ENSG00000037897	ENSG00000037897.16	16	METTL1	chr12:57762333-57818704	ntc	12h	OK	18.5869	20.1392	0.115724	0.358986	0.6088	0.997983	no	protein_coding
ENSG00000037965	ENSG00000037965.5	5	HOXC8	chr12:53981508-54056030	ntc	12h	OK	5.91633	6.7789	0.196349	0.529702	0.44565	0.984825	no	protein_coding
ENSG00000038002	ENSG00000038002.8	8	AGA	chr4:177430769-177442503	ntc	12h	OK	3.13721	2.2829	-0.458616	-1.29376	0.0477	0.431627	no	protein_coding
ENSG00000038210	ENSG00000038210.12	12	PI4K2B	chr4:25160640-25279092	ntc	12h	OK	10.2596	10.9815	0.098091	0.645912	0.3616	0.940891	no	protein_coding
ENSG00000038219	ENSG00000038219.12	12	BOD1L1	chr4:13568737-13627723	ntc	12h	OK	9.67256	10.7606	0.153787	0.661813	0.3408	0.927787	no	protein_coding
ENSG00000038274	ENSG00000038274.16	16	MAT2B	chr5:163503113-163519336	ntc	12h	OK	38.3105	39.0474	0.0274879	0.193562	0.7773	0.997983	no	protein_coding
ENSG00000038295	ENSG00000038295.7	7	TLL1	chr4:165873257-166103895	ntc	12h	OK	0.375139	0.424499	0.178335	0.316599	0.5866	0.997983	no	protein_coding
ENSG00000038358	ENSG00000038358.14	14	EDC4	chr16:67873022-67888855	ntc	12h	OK	50.5633	55.8507	0.143485	0.721495	0.29225	0.891357	no	protein_coding
ENSG00000038382	ENSG00000038382.17	17	TRIO	chr5:14143701-14532128	ntc	12h	OK	12.9008	15.1272	0.229677	0.854617	0.18455	0.770714	no	protein_coding
ENSG00000038427	ENSG00000038427.15	15	VCAN	chr5:83471464-83582303	ntc	12h	OK	7.82352	6.50192	-0.266954	-0.935165	0.17475	0.757139	no	protein_coding
ENSG00000038532	ENSG00000038532.14	14	CLEC16A	chr16:10944487-11182189	ntc	12h	OK	9.19685	8.50011	-0.113659	-0.584304	0.3833	0.95331	no	protein_coding
ENSG00000038945	ENSG00000038945.14	14	MSR1	chr8:16107877-16567490	ntc	12h	NOTEST	0	0	0	0	1	1	no	protein_coding
ENSG00000039068	ENSG00000039068.18	18	CDH1	chr16:68737224-68835548	ntc	12h	OK	1.1609	0.612324	-0.922876	-1.48204	0.00175	0.0465296	yes	protein_coding
ENSG00000039123	ENSG00000039123.15	15	SKIV2L2	chr5:55307759-55535050	ntc	12h	OK	42.9806	46.1392	0.10231	0.544018	0.42685	0.975058	no	protein_coding
ENSG00000039139	ENSG00000039139.9	9	DNAH5	chr5:13690330-13944543	ntc	12h	NOTEST	0.0242601	0.0640217	1.39998	0	1	1	no	protein_coding
ENSG00000039319	ENSG00000039319.16	16	ZFYVE16	chr5:80408012-80479350	ntc	12h	OK	11.7217	12.297	0.0691205	0.306274	0.64275	0.997983	no	protein_coding
ENSG00000039523	ENSG00000039523.17	17	FAM65A	chr16:67517861-67546788	ntc	12h	OK	11.3916	9.32546	-0.288718	-1.54418	0.0149	0.218073	no	protein_coding
ENSG00000039537	ENSG00000039537.13	13	C6	chr5:41142233-41261438	ntc	12h	NOTEST	0	0	0	0	1	1	no	protein_coding
ENSG00000039560	ENSG00000039560.13	13	RAI14	chr5:34656236-34832627	ntc	12h	OK	26.9053	26.2757	-0.0341637	-0.191045	0.7667	0.997983	no	protein_coding
ENSG00000039600	ENSG00000039600.10	10	SOX30	chr5:157625678-157671480	ntc	12h	NOTEST	0.128865	0.24413	0.921786	0	1	1	no	protein_coding
ENSG00000039650	ENSG00000039650.9	9	PNKP	chr19:49861203-49888749	ntc	12h	OK	25.0001	24.774	-0.0131109	-0.0325319	0.9611	0.997983	no	protein_coding
ENSG00000039987	ENSG00000039987.6	6	BEST2	chr19:12751701-12758458	ntc	12h	NOTEST	0.0367458	0.0384818	0.0666	0	1	1	no	protein_coding
ENSG00000040199	ENSG00000040199.18	18	PHLPP2	chr16:71623707-71724701	ntc	12h	OK	4.36817	4.98365	0.190172	1.04964	0.1286	0.675743	no	protein_coding
ENSG00000040275	ENSG00000040275.16	16	SPDL1	chr5:169583633-169604778	ntc	12h	OK	32.2488	30.7133	-0.0703805	-0.43287	0.525	0.997983	no	protein_coding
ENSG00000040341	ENSG00000040341.17	17	STAU2	chr8:73420003-73878910	ntc	12h	OK	17.6805	18.5069	0.0659034	0.293407	0.66405	0.997983	no	protein_coding
ENSG00000040487	ENSG00000040487.12	12	PQLC2	chr1:19312325-19329300	ntc	12h	OK	13.1891	11.4916	-0.198765	-1.14115	0.10625	0.627611	no	protein_coding
ENSG00000040531	ENSG00000040531.14	14	CTNS	chr17:3636467-3661542	ntc	12h	OK	13.2295	12.9734	-0.0282038	-0.156463	0.82025	0.997983	no	protein_coding
ENSG00000040608	ENSG00000040608.13	13	RTN4R	chr22:20241414-20283246	ntc	12h	OK	2.51562	1.63026	-0.625811	-2.22861	9e-04	0.028601	yes	protein_coding
ENSG00000040633	ENSG00000040633.12	12	PHF23	chr17:7235027-7239722	ntc	12h	OK	37.8195	42.3548	0.163395	1.0593	0.12945	0.677087	no	protein_coding
ENSG00000040731	ENSG00000040731.10	10	CDH10	chr5:24487099-24644978	ntc	12h	NOTEST	0	0	0	0	1	1	no	protein_coding
ENSG00000040933	ENSG00000040933.15	15	INPP4A	chr2:98444853-98594390	ntc	12h	OK	9.58865	9.25233	-0.0515103	-0.286191	0.65845	0.997983	no	protein_coding
ENSG00000041353	ENSG00000041353.9	9	RAB27B	chr18:54717859-54898083	ntc	12h	NOTEST	0.295291	0.17039	-0.793296	0	1	1	no	protein_coding
ENSG00000041357	ENSG00000041357.15	15	PSMA4	chr15:78540404-78552419	ntc	12h	OK	344.249	373.851	0.11901	0.837905	0.2299	0.834847	no	protein_coding
ENSG00000041515	ENSG00000041515.15	15	MYO16	chr13:108596151-109208007	ntc	12h	NOTEST	0	0	0	0	1	1	no	protein_coding
ENSG00000041802	ENSG00000041802.10	10	LSG1	chr3:194584010-194672477	ntc	12h	OK	23.379	25.7702	0.14049	0.760434	0.26125	0.860553	no	protein_coding
ENSG00000041880	ENSG00000041880.14	14	PARP3	chr3:51942344-51948867	ntc	12h	OK	1.62446	0.961235	-0.757001	-1.72226	0.00795	0.142662	no	protein_coding
ENSG00000041982	ENSG00000041982.15	15	TNC	chr9:115019577-115118257	ntc	12h	OK	2.49479	12.2908	2.30058	6.08	5e-05	0.00250833	yes	protein_coding
ENSG00000041988	ENSG00000041988.15	15	THAP3	chr1:6624865-6701924	ntc	12h	OK	14.6026	13.859	-0.0753975	-0.18048	0.79305	0.997983	no	protein_coding
ENSG00000042062	ENSG00000042062.11	11	FAM65C	chr20:50586107-50691528	ntc	12h	NOTEST	0.0320786	0.0264925	-0.276026	0	1	1	no	protein_coding
ENSG00000042088	ENSG00000042088.13	13	TDP1	chr14:89954938-90044768	ntc	12h	OK	13.2826	13.6911	0.0437049	0.236952	0.72745	0.997983	no	protein_coding
ENSG00000042286	ENSG00000042286.14	14	AIFM2	chr10:70052795-70132934	ntc	12h	OK	3.94698	4.70613	0.253793	0.819787	0.24095	0.845551	no	protein_coding
ENSG00000042304	ENSG00000042304.10	10	C2orf83	chr2:227610089-227648606	ntc	12h	NOTEST	0	0	0	0	1	1	no	protein_coding
ENSG00000042317	ENSG00000042317.16	16	SPATA7	chr14:88384923-88554733	ntc	12h	OK	1.79831	1.22639	-0.552218	-0.969926	0.06545	0.509826	no	protein_coding
ENSG00000042429	ENSG00000042429.10	10	MED17	chr11:93661638-93814695	ntc	12h	OK	13.2042	15.7915	0.258149	0.600986	0.3784	0.951953	no	protein_coding
ENSG00000042445	ENSG00000042445.13	13	RETSAT	chr2:85342087-85391752	ntc	12h	OK	16.4384	14.8384	-0.147739	-0.713055	0.3079	0.904052	no	protein_coding
ENSG00000042493	ENSG00000042493.15	15	CAPG	chr2:85394747-85418432	ntc	12h	OK	1.84578	1.52353	-0.276814	-0.54434	0.3438	0.929174	no	protein_coding
ENSG00000042753	ENSG00000042753.11	11	AP2S1	chr19:46838135-46850992	ntc	12h	OK	159.393	165.922	0.0579143	0.407604	0.5588	0.997983	no	protein_coding
ENSG00000042781	ENSG00000042781.12	12	USH2A	chr1:215622893-216423396	ntc	12h	NOTEST	0.00650372	0.00873647	0.425787	0	1	1	no	protein_coding
ENSG00000042813	ENSG00000042813.7	7	ZPBP	chr7:49773660-50159830	ntc	12h	NOTEST	0	0	0	0	1	1	no	protein_coding
ENSG00000042832	ENSG00000042832.11	11	TG	chr8:132866957-133134903	ntc	12h	NOTEST	0.02662	0.00716194	-1.89409	0	1	1	no	protein_coding
ENSG00000042980	ENSG00000042980.12	12	ADAM28	chr8:24294039-24912073	ntc	12h	NOTEST	0.00249081	0.025835	3.37464	0	1	1	no	protein_coding
ENSG00000043039	ENSG00000043039.6	6	BARX2	chr11:129375939-129452279	ntc	12h	OK	13.9434	13.083	-0.0918948	-0.582498	0.3999	0.959791	no	protein_coding
ENSG00000043093	ENSG00000043093.13	13	DCUN1D1	chr3:182938073-182985953	ntc	12h	OK	8.07709	8.20035	0.0218505	0.113697	0.8663	0.997983	no	protein_coding
ENSG00000043143	ENSG00000043143.20	20	JADE2	chr5:134524311-134583230	ntc	12h	OK	3.76884	2.94774	-0.354514	-1.27017	0.05955	0.483954	no	protein_coding
ENSG00000043355	ENSG00000043355.10	10	ZIC2	chr13:99981771-99986773	ntc	12h	OK	38.5103	28.5085	-0.433854	-2.05156	0.00345	0.07829	no	protein_coding
ENSG00000043462	ENSG00000043462.11	11	LCP2	chr5:170232446-170298227	ntc	12h	NOTEST	0	0	0	0	1	1	no	protein_coding
ENSG00000043514	ENSG00000043514.15	15	TRIT1	chr1:39841021-39883511	ntc	12h	OK	19.3298	22.838	0.240607	1.45692	0.033	0.351669	no	protein_coding
ENSG00000043591	ENSG00000043591.5	5	ADRB1	chr10:114044055-114046908	ntc	12h	NOTEST	0.257453	0.282768	0.135309	0	1	1	no	protein_coding
ENSG00000044012	ENSG00000044012.3	3	GUCA2B	chr1:42153420-42155824	ntc	12h	NOTEST	0	0	0	0	1	1	no	protein_coding
ENSG00000044090	ENSG00000044090.8	8	CUL7	chr6:43037616-43075099	ntc	12h	OK	3.90551	3.723	-0.0690452	-0.184398	0.7838	0.997983	no	protein_coding
ENSG00000044115	ENSG00000044115.20	20	CTNNA1	chr5:138610966-138935034	ntc	12h	OK	64.2139	61.6977	-0.0576703	-0.366022	0.5731	0.997983	no	protein_coding
ENSG00000044446	ENSG00000044446.11	11	PHKA2	chrX:18890295-18984598	ntc	12h	OK	9.28165	7.93487	-0.226175	-0.957561	0.16105	0.733647	no	protein_coding
ENSG00000044459	ENSG00000044459.14	14	CNTLN	chr9:17134981-17503923	ntc	12h	OK	3.18956	3.24742	0.025939	0.13322	0.8504	0.997983	no	protein_coding
ENSG00000044524	ENSG00000044524.10	10	EPHA3	chr3:89107523-89482134	ntc	12h	OK	5.10651	4.66149	-0.131549	-0.831691	0.23695	0.841432	no	protein_coding
ENSG00000044574	ENSG00000044574.7	7	HSPA5	chr9:125234852-125241330	ntc	12h	OK	92.6096	86.4206	-0.099787	-0.735704	0.29575	0.892379	no	protein_coding
ENSG00000046604	ENSG00000046604.12	12	DSG2	chr18:31498042-31556911	ntc	12h	OK	25.2225	25.0693	-0.00879179	-0.0635643	0.92915	0.997983	no	protein_coding
ENSG00000046647	ENSG00000046647.13	13	GEMIN8	chrX:14008278-14029893	ntc	12h	OK	7.51601	6.34418	-0.244534	-1.18839	0.0873	0.574545	no	protein_coding
ENSG00000046651	ENSG00000046651.14	14	OFD1	chrX:13734744-13769353	ntc	12h	OK	12.289	13.9478	0.182669	0.857615	0.2189	0.821209	no	protein_coding
ENSG00000046653	ENSG00000046653.14	14	GPM6B	chrX:13771030-13938638	ntc	12h	OK	11.1297	9.63351	-0.20828	-1.15041	0.09855	0.606546	no	protein_coding
ENSG00000046774	ENSG00000046774.9	9	MAGEC2	chrX:142202344-142205290	ntc	12h	NOTEST	0.0174974	0.00909927	-0.943319	0	1	1	no	protein_coding
ENSG00000046889	ENSG00000046889.18	18	PREX2	chr8:67952117-68237030	ntc	12h	OK	1.36473	0.905207	-0.592292	-1.62327	0.0146	0.215064	no	protein_coding
ENSG00000047056	ENSG00000047056.14	14	WDR37	chr10:1049537-1132297	ntc	12h	OK	5.91998	6.29523	0.0886672	0.537433	0.4363	0.98062	no	protein_coding
ENSG00000047188	ENSG00000047188.15	15	YTHDC2	chr5:113513682-113595285	ntc	12h	OK	17.6719	16.9858	-0.0571226	-0.329499	0.62535	0.997983	no	protein_coding
ENSG00000047230	ENSG00000047230.14	14	CTPS2	chrX:16588002-16712936	ntc	12h	OK	13.1826	12.3147	-0.0982459	-0.544075	0.4305	0.97734	no	protein_coding
ENSG00000047249	ENSG00000047249.16	16	ATP6V1H	chr8:53715556-53843558	ntc	12h	OK	28.1969	27.2862	-0.047367	-0.311095	0.643	0.997983	no	protein_coding
ENSG00000047315	ENSG00000047315.14	14	POLR2B	chr4:56963369-57205510	ntc	12h	OK	59.0409	65.441	0.148481	0.861775	0.18195	0.766072	no	protein_coding
ENSG00000047346	ENSG00000047346.12	12	FAM214A	chr15:52577841-52709817	ntc	12h	OK	4.06139	4.69812	0.210109	0.863562	0.20045	0.794282	no	protein_coding
ENSG00000047365	ENSG00000047365.11	11	ARAP2	chr4:35948220-36274220	ntc	12h	OK	2.12832	1.92144	-0.147532	-0.515356	0.37715	0.950627	no	protein_coding
ENSG00000047410	ENSG00000047410.13	13	TPR	chr1:186296278-186375693	ntc	12h	OK	30.9046	31.04	0.0063071	0.0231419	0.9727	0.99801	no	protein_coding
ENSG00000047457	ENSG00000047457.13	13	CP	chr3:149129583-149222055	ntc	12h	NOTEST	0	0	0	0	1	1	no	protein_coding
ENSG00000047578	ENSG00000047578.12	12	KIAA0556	chr16:27550132-27780369	ntc	12h	OK	4.72348	4.98291	0.0771365	0.243112	0.71575	0.997983	no	protein_coding
ENSG00000047579	ENSG00000047579.19	19	DTNBP1	chr6:15522800-15663058	ntc	12h	OK	14.5053	13.2409	-0.131573	-0.78109	0.2626	0.86252	no	protein_coding
ENSG00000047597	ENSG00000047597.5	5	XK	chrX:37349274-38688920	ntc	12h	OK	3.69845	3.10514	-0.252262	-0.718744	0.30445	0.900759	no	protein_coding
ENSG00000047617	ENSG00000047617.14	14	ANO2	chr12:5531868-5946232	ntc	12h	OK	0.418833	0.313258	-0.419025	-0.286177	0.44255	0.982833	no	protein_coding
ENSG00000047621	ENSG00000047621.11	11	C12orf4	chr12:4487727-4538508	ntc	12h	OK	13.5598	13.796	0.0249183	0.135723	0.84155	0.997983	no	protein_coding
ENSG00000047634	ENSG00000047634.14	14	SCML1	chrX:17737448-17754988	ntc	12h	OK	26.6852	23.2454	-0.199099	-1.34624	0.05585	0.466164	no	protein_coding
ENSG00000047644	ENSG00000047644.17	17	WWC3	chrX:10015561-10144478	ntc	12h	OK	0.470279	0.410621	-0.195708	-0.239806	0.71435	0.997983	no	protein_coding
ENSG00000047648	ENSG00000047648.21	21	ARHGAP6	chrX:11137542-11665701	ntc	12h	NOTEST	0.0210263	0.018698	-0.169314	0	1	1	no	protein_coding
ENSG00000047662	ENSG00000047662.4	4	FAM184B	chr4:17614630-17781512	ntc	12h	NOTEST	0.0451292	0.0624149	0.467829	0	1	1	no	protein_coding
ENSG00000047849	ENSG00000047849.21	21	MAP4	chr3:47850689-48089272	ntc	12h	OK	47.6324	51.7085	0.118459	0.787716	0.23465	0.83966	no	protein_coding
ENSG00000047932	ENSG00000047932.13	13	GOPC	chr6:117288299-117602542	ntc	12h	OK	17.9352	18.8038	0.0682331	0.429304	0.53035	0.997983	no	protein_coding
ENSG00000047936	ENSG00000047936.10	10	ROS1	chr6:117288299-117602542	ntc	12h	NOTEST	0	0.00988757	Inf	0	1	1	no	protein_coding
ENSG00000048028	ENSG00000048028.11	11	USP28	chr11:113797873-113875570	ntc	12h	OK	24.4622	16.9133	-0.532399	-2.85764	1e-04	0.0047059	yes	protein_coding
ENSG00000048052	ENSG00000048052.21	21	HDAC9	chr7:18086948-19002416	ntc	12h	OK	0.89148	0.672318	-0.407058	-0.534187	0.15855	0.728499	no	protein_coding
ENSG00000048140	ENSG00000048140.17	17	TSPAN17	chr5:176647386-176659054	ntc	12h	OK	14.1938	12.436	-0.190746	-1.04845	0.13235	0.680871	no	protein_coding
ENSG00000048162	ENSG00000048162.19	19	NOP16	chr5:176365467-176416569	ntc	12h	OK	54.4411	63.0218	0.211154	0.803108	0.2468	0.850655	no	protein_coding
ENSG00000048342	ENSG00000048342.15	15	CC2D2A	chr4:15469864-15601557	ntc	12h	OK	3.93383	4.08162	0.0532077	0.195776	0.7642	0.997983	no	protein_coding
ENSG00000048392	ENSG00000048392.11	11	RRM2B	chr8:102204501-102239118	ntc	12h	OK	8.27267	8.33468	0.0107745	0.0588859	0.92595	0.997983	no	protein_coding
ENSG00000048405	ENSG00000048405.9	9	ZNF800	chr7:127346789-127431924	ntc	12h	OK	11.869	13.1087	0.143329	0.757787	0.2769	0.878525	no	protein_coding
ENSG00000048462	ENSG00000048462.10	10	TNFRSF17	chr16:11927372-11976643	ntc	12h	NOTEST	0	0	0	0	1	1	no	protein_coding
ENSG00000048471	ENSG00000048471.13	13	SNX29	chr16:11976736-12611044	ntc	12h	OK	2.50638	2.0589	-0.283731	-1.31552	0.0341	0.358182	no	protein_coding
ENSG00000048540	ENSG00000048540.14	14	LMO3	chr12:16347141-16610594	ntc	12h	NOTEST	0.226246	0.126733	-0.836101	0	1	1	no	protein_coding
ENSG00000048544	ENSG00000048544.5	5	MRPS10	chr6:42206800-42217865	ntc	12h	OK	24.9085	24.9826	0.00428096	0.0294833	0.9661	0.99801	no	protein_coding
ENSG00000048545	ENSG00000048545.13	13	GUCA1A	chr6:42155405-42180056	ntc	12h	NOTEST	0	0	0	0	1	1	no	protein_coding
ENSG00000048649	ENSG00000048649.13	13	RSF1	chr11:77659995-77821017	ntc	12h	OK	10.8791	11.3741	0.064199	0.201385	0.76405	0.997983	no	protein_coding
ENSG00000048707	ENSG00000048707.13	13	VPS13D	chr1:12230066-12512047	ntc	12h	OK	5.38423	4.77173	-0.174227	-0.776855	0.1981	0.791656	no	protein_coding
ENSG00000048740	ENSG00000048740.17	17	CELF2	chr10:11005320-11336675	ntc	12h	OK	6.28456	6.66455	0.0846951	0.511637	0.45375	0.987655	no	protein_coding
ENSG00000048828	ENSG00000048828.16	16	FAM120A	chr9:93446493-93566107	ntc	12h	OK	41.292	36.9135	-0.161716	-1.02552	0.14055	0.699374	no	protein_coding
ENSG00000048991	ENSG00000048991.16	16	R3HDM1	chr2:135531454-135725270	ntc	12h	OK	21.3372	20.5051	-0.0573912	-0.25447	0.70855	0.997983	no	protein_coding
ENSG00000049089	ENSG00000049089.13	13	COL9A2	chr1:40300486-40317816	ntc	12h	OK	1.02451	1.03636	0.0165942	0.0291105	0.9577	0.997983	no	protein_coding
ENSG00000049130	ENSG00000049130.13	13	KITLG	chr12:88492792-88598218	ntc	12h	OK	7.10566	5.80223	-0.29236	-1.37208	0.03595	0.370044	no	protein_coding
ENSG00000049167	ENSG00000049167.13	13	ERCC8	chr5:60873830-60945073	ntc	12h	OK	7.51435	7.98022	0.0867809	0.459237	0.50735	0.997983	no	protein_coding
ENSG00000049192	ENSG00000049192.14	14	ADAMTS6	chr5:65148735-65481920	ntc	12h	NOTEST	0.269738	0.158961	-0.762884	0	1	1	no	protein_coding
ENSG00000049239	ENSG00000049239.12	12	H6PD	chr1:9234774-9271337	ntc	12h	OK	0.826131	0.617447	-0.420057	-1.63199	0.01955	0.26077	no	protein_coding
ENSG00000049245	ENSG00000049245.12	12	VAMP3	chr1:7771268-7781432	ntc	12h	OK	34.7784	35.1996	0.0173692	0.117917	0.8628	0.997983	no	protein_coding
ENSG00000049246	ENSG00000049246.14	14	PER3	chr1:7784319-7853512	ntc	12h	OK	0.51319	0.418726	-0.293486	-0.461841	0.40135	0.960265	no	protein_coding
ENSG00000049247	ENSG00000049247.13	13	UTS2	chr1:7784319-7853512	ntc	12h	NOTEST	0	0.032409	Inf	0	1	1	no	protein_coding
ENSG00000049249	ENSG00000049249.8	8	TNFRSF9	chr1:7915893-7943165	ntc	12h	OK	0	1.31353	Inf	NA	5e-05	0.00250833	yes	protein_coding
ENSG00000049283	ENSG00000049283.17	17	EPN3	chr17:50532542-50555852	ntc	12h	NOTEST	0.0863455	0.0262005	-1.72053	0	1	1	no	protein_coding
ENSG00000049323	ENSG00000049323.15	15	LTBP1	chr2:32946971-33399509	ntc	12h	OK	7.75908	6.7681	-0.197134	-1.05769	0.11295	0.641014	no	protein_coding
ENSG00000049449	ENSG00000049449.8	8	RCN1	chr11:31784791-32105755	ntc	12h	OK	66.2492	67.7364	0.0320284	0.204836	0.7697	0.997983	no	protein_coding
ENSG00000049540	ENSG00000049540.16	16	ELN	chr7:74027788-74069907	ntc	12h	NOTEST	0.0362813	0	-Inf	0	1	1	no	protein_coding
ENSG00000049541	ENSG00000049541.10	10	RFC2	chr7:74231498-74254458	ntc	12h	OK	49.7063	45.7795	-0.118728	-0.786168	0.2611	0.860427	no	protein_coding
ENSG00000049618	ENSG00000049618.21	21	ARID1B	chr6:156776359-157210779	ntc	12h	OK	13.3177	12.5507	-0.0855796	-0.556541	0.4003	0.959791	no	protein_coding
ENSG00000049656	ENSG00000049656.13	13	CLPTM1L	chr5:1317743-1345099	ntc	12h	OK	117.387	115.328	-0.0255332	-0.158849	0.8114	0.997983	no	protein_coding
ENSG00000049759	ENSG00000049759.16	16	NEDD4L	chr18:58044366-58401540	ntc	12h	OK	12.3639	16.1623	0.386499	1.5745	0.0133	0.202457	no	protein_coding
ENSG00000049768	ENSG00000049768.14	14	FOXP3	chrX:49235466-49264826	ntc	12h	NOTEST	0.291492	0.229613	-0.344256	0	1	1	no	protein_coding
ENSG00000049769	ENSG00000049769.12	12	PPP1R3F	chrX:49269842-49301461	ntc	12h	OK	2.34878	1.98937	-0.239597	-0.936292	0.1684	0.746661	no	protein_coding
ENSG00000049860	ENSG00000049860.13	13	HEXB	chr5:74627405-74867854	ntc	12h	OK	33.6073	30.4073	-0.14436	-0.446159	0.51825	0.997983	no	protein_coding
ENSG00000049883	ENSG00000049883.14	14	PTCD2	chr5:72219408-72368395	ntc	12h	OK	2.79447	2.28119	-0.292788	-0.47229	0.4397	0.981165	no	protein_coding
ENSG00000050030	ENSG00000050030.13	13	KIAA2022	chrX:74732848-74925485	ntc	12h	NOTEST	0.0971599	0.146496	0.59243	0	1	1	no	protein_coding
ENSG00000050130	ENSG00000050130.17	17	JKAMP	chr14:59429021-59576831	ntc	12h	OK	18.1743	18.409	0.0185102	0.0994526	0.8871	0.997983	no	protein_coding
ENSG00000050165	ENSG00000050165.17	17	DKK3	chr11:11963105-12009769	ntc	12h	NOTEST	0.230497	0.255072	0.146158	0	1	1	no	protein_coding
ENSG00000050327	ENSG00000050327.14	14	ARHGEF5	chr7:144186082-144380632	ntc	12h	OK	3.73164	3.88642	0.058631	0.298847	0.66505	0.997983	no	protein_coding
ENSG00000050344	ENSG00000050344.8	8	NFE2L3	chr7:26152239-26187125	ntc	12h	OK	11.8526	19.8045	0.74063	4.62349	5e-05	0.00250833	yes	protein_coding
ENSG00000050393	ENSG00000050393.11	11	MCUR1	chr6:13786556-13814568	ntc	12h	OK	11.9887	13.9686	0.220501	1.00064	0.15225	0.718404	no	protein_coding
ENSG00000050405	ENSG00000050405.13	13	LIMA1	chr12:50175787-50283546	ntc	12h	OK	22.977	22.0689	-0.0581742	-0.393795	0.5636	0.997983	no	protein_coding
ENSG00000050426	ENSG00000050426.15	15	LETMD1	chr12:51047961-51060424	ntc	12h	OK	24.3445	24.772	0.0251189	0.143697	0.83185	0.997983	no	protein_coding
ENSG00000050438	ENSG00000050438.16	16	SLC4A8	chr12:51351246-51515763	ntc	12h	OK	0.432037	0.331696	-0.381292	-0.213374	0.4769	0.992149	no	protein_coding
ENSG00000050555	ENSG00000050555.17	17	LAMC3	chr9:131009081-131094473	ntc	12h	OK	1.3735	0.979932	-0.487099	-0.997453	0.1519	0.718263	no	protein_coding
ENSG00000050628	ENSG00000050628.20	20	PTGER3	chr1:70852352-71047808	ntc	12h	NOTEST	0.0796699	0.0264979	-1.58816	0	1	1	no	protein_coding
ENSG00000050730	ENSG00000050730.15	15	TNIP3	chr4:121131407-121227466	ntc	12h	NOTEST	0.0625711	0.0284175	-1.13872	0	1	1	no	protein_coding
ENSG00000050748	ENSG00000050748.17	17	MAPK9	chr5:180233142-180292099	ntc	12h	OK	26.8856	27.9323	0.0551031	0.309015	0.65485	0.997983	no	protein_coding
ENSG00000050767	ENSG00000050767.15	15	COL23A1	chr5:178237617-178590555	ntc	12h	NOTEST	0.135459	0.110462	-0.294312	0	1	1	no	protein_coding
ENSG00000050820	ENSG00000050820.16	16	BCAR1	chr16:75226073-75268053	ntc	12h	OK	19.4622	20.7875	0.0950446	0.501818	0.46795	0.991426	no	protein_coding
ENSG00000051009	ENSG00000051009.10	10	FAM160A2	chr11:6211334-6234711	ntc	12h	OK	8.29649	9.33357	0.169928	0.869102	0.21145	0.80816	no	protein_coding
ENSG00000051108	ENSG00000051108.14	14	HERPUD1	chr16:56932047-56944863	ntc	12h	OK	18.6701	18.4759	-0.01509	-0.088262	0.89955	0.997983	no	protein_coding
ENSG00000051128	ENSG00000051128.18	18	HOMER3	chr19:18899513-18946831	ntc	12h	OK	2.00557	2.0823	0.0541663	0.0426974	0.95085	0.997983	no	protein_coding
ENSG00000051180	ENSG00000051180.16	16	RAD51	chr15:40686723-40732339	ntc	12h	OK	7.71605	7.18739	-0.102394	-0.481508	0.48695	0.994589	no	protein_coding
ENSG00000051341	ENSG00000051341.13	13	POLQ	chr3:121431426-121546641	ntc	12h	OK	7.48125	7.31614	-0.0321958	-0.132428	0.84345	0.997983	no	protein_coding
ENSG00000051382	ENSG00000051382.8	8	PIK3CB	chr3:138652698-138834938	ntc	12h	OK	15.7959	16.0488	0.0229101	0.106391	0.8801	0.997983	no	protein_coding
ENSG00000051523	ENSG00000051523.10	10	CYBA	chr16:88643282-88651152	ntc	12h	OK	140.549	123.255	-0.189427	-1.33176	0.0559	0.466165	no	protein_coding
ENSG00000051596	ENSG00000051596.9	9	THOC3	chr5:175906938-176034680	ntc	12h	OK	32.4608	29.0729	-0.159021	-0.931092	0.174	0.756388	no	protein_coding
ENSG00000051620	ENSG00000051620.10	10	HEBP2	chr6:138402584-138697288	ntc	12h	OK	24.07	22.2665	-0.112358	-0.426482	0.5376	0.997983	no	protein_coding
ENSG00000051825	ENSG00000051825.14	14	MPHOSPH9	chr12:123152319-123272334	ntc	12h	OK	12.8792	11.4871	-0.165027	-0.397988	0.4703	0.991426	no	protein_coding
ENSG00000052126	ENSG00000052126.14	14	PLEKHA5	chr12:19129751-19376400	ntc	12h	OK	8.30241	8.60729	0.0520277	0.29604	0.65955	0.997983	no	protein_coding
ENSG00000052344	ENSG00000052344.15	15	PRSS8	chr16:31131432-31135762	ntc	12h	NOTEST	0.140123	0.157988	0.173122	0	1	1	no	protein_coding
ENSG00000052723	ENSG00000052723.11	11	SIKE1	chr1:114769478-114780685	ntc	12h	OK	23.8571	25.1	0.0732636	0.284148	0.68285	0.997983	no	protein_coding
ENSG00000052749	ENSG00000052749.13	13	RRP12	chr10:97356357-97426076	ntc	12h	OK	35.3846	38.9108	0.13705	0.862253	0.19045	0.781242	no	protein_coding
ENSG00000052795	ENSG00000052795.12	12	FNIP2	chr4:158769137-159038760	ntc	12h	OK	5.97834	5.70045	-0.0686673	-0.359925	0.5882	0.997983	no	protein_coding
ENSG00000052802	ENSG00000052802.12	12	MSMO1	chr4:165327622-165343160	ntc	12h	OK	14.8397	13.7839	-0.106475	-0.67147	0.3287	0.920279	no	protein_coding
ENSG00000052841	ENSG00000052841.14	14	TTC17	chr11:43311962-43494933	ntc	12h	OK	15.5081	16.0526	0.0497821	0.135519	0.82715	0.997983	no	protein_coding
ENSG00000052850	ENSG00000052850.5	5	ALX4	chr11:44260443-44310166	ntc	12h	OK	2.62835	1.61032	-0.706807	-3.90733	5e-05	0.00250833	yes	protein_coding
ENSG00000053108	ENSG00000053108.16	16	FSTL4	chr5:133160437-133612564	ntc	12h	NOTEST	0.253464	0.241324	-0.0708141	0	1	1	no	protein_coding
ENSG00000053254	ENSG00000053254.15	15	FOXN3	chr14:89124870-89954777	ntc	12h	OK	7.76303	7.74237	-0.0038445	-0.0145778	0.9801	0.99822	no	protein_coding
ENSG00000053328	ENSG00000053328.8	8	METTL24	chr6:110180140-110358272	ntc	12h	NOTEST	0.0848715	0.0652133	-0.380115	0	1	1	no	protein_coding
ENSG00000053371	ENSG00000053371.12	12	AKR7A2	chr1:19303964-19312146	ntc	12h	OK	44.4514	37.7262	-0.236661	-1.62242	0.0201	0.264786	no	protein_coding
ENSG00000053372	ENSG00000053372.4	4	MRTO4	chr1:19210500-19260128	ntc	12h	OK	81.7154	91.7891	0.167715	0.884492	0.1933	0.783066	no	protein_coding
ENSG00000053438	ENSG00000053438.8	8	NNAT	chr20:37492471-37527931	ntc	12h	NOTEST	0.178653	0.231973	0.376796	0	1	1	no	protein_coding
ENSG00000053501	ENSG00000053501.12	12	USE1	chr19:17215345-17219829	ntc	12h	OK	14.7688	15.4864	0.0684521	0.378734	0.5834	0.997983	no	protein_coding
ENSG00000053524	ENSG00000053524.11	11	MCF2L2	chr3:183178042-183428778	ntc	12h	NOTEST	0.243403	0.197872	-0.29878	0	1	1	no	protein_coding
ENSG00000053702	ENSG00000053702.14	14	NRIP2	chr12:2794952-2941140	ntc	12h	OK	0.827935	0.739174	-0.163604	-0.039418	0.9376	0.997983	no	protein_coding
ENSG00000053747	ENSG00000053747.15	15	LAMA3	chr18:23689442-23955066	ntc	12h	OK	6.40166	4.85072	-0.400247	-1.89141	0.0026	0.0633249	no	protein_coding
ENSG00000053770	ENSG00000053770.11	11	AP5M1	chr14:57200506-57298742	ntc	12h	OK	12.8416	13.1788	0.0374007	0.107644	0.87215	0.997983	no	protein_coding
ENSG00000053900	ENSG00000053900.10	10	ANAPC4	chr4:25377212-25418498	ntc	12h	OK	15.2565	15.6893	0.0403598	0.217027	0.75685	0.997983	no	protein_coding
ENSG00000053918	ENSG00000053918.15	15	KCNQ1	chr11:2444683-2861568	ntc	12h	NOTEST	0.305475	0.209114	-0.546764	0	1	1	no	protein_coding
ENSG00000054116	ENSG00000054116.11	11	TRAPPC3	chr1:36136569-36180849	ntc	12h	OK	62.3828	66.4982	0.092168	0.416546	0.55375	0.997983	no	protein_coding
ENSG00000054118	ENSG00000054118.13	13	THRAP3	chr1:36224415-36305357	ntc	12h	OK	59.8277	67.6974	0.178287	1.23049	0.0684	0.520852	no	protein_coding
ENSG00000054148	ENSG00000054148.17	17	PHPT1	chr9:136791354-136957733	ntc	12h	OK	51.8457	51.084	-0.0213508	-0.0283414	0.96925	0.99801	no	protein_coding
ENSG00000054179	ENSG00000054179.11	11	ENTPD2	chr9:137048097-137054045	ntc	12h	NOTEST	0.0978113	0.105232	0.105504	0	1	1	no	protein_coding
ENSG00000054219	ENSG00000054219.10	10	LY75	chr2:159712456-159904749	ntc	12h	NOTEST	0.00255104	0	-Inf	0	1	1	no	protein_coding
ENSG00000054267	ENSG00000054267.20	20	ARID4B	chr1:235131182-235344532	ntc	12h	OK	10.3479	12.088	0.224234	0.745123	0.21465	0.814141	no	protein_coding
ENSG00000054277	ENSG00000054277.12	12	OPN3	chr1:241532133-241802133	ntc	12h	OK	2.27896	1.97053	-0.209794	-0.377865	0.58135	0.997983	no	protein_coding
ENSG00000054282	ENSG00000054282.15	15	SDCCAG8	chr1:243256033-243851079	ntc	12h	OK	7.93953	7.13958	-0.153215	-0.367961	0.56965	0.997983	no	protein_coding
ENSG00000054356	ENSG00000054356.13	13	PTPRN	chr2:219289622-219309648	ntc	12h	NOTEST	0	0.0215031	Inf	0	1	1	no	protein_coding
ENSG00000054392	ENSG00000054392.12	12	HHAT	chr1:210328251-210676296	ntc	12h	OK	1.83634	1.51788	-0.27477	-1.141	0.09725	0.603669	no	protein_coding
ENSG00000054523	ENSG00000054523.17	17	KIF1B	chr1:10210804-10381603	ntc	12h	OK	14.1586	13.9139	-0.0251503	-0.160467	0.81475	0.997983	no	protein_coding
ENSG00000054598	ENSG00000054598.6	6	FOXC1	chr6:1609971-1613897	ntc	12h	OK	43.2178	40.3927	-0.0975295	-0.708351	0.31135	0.906215	no	protein_coding
ENSG00000054611	ENSG00000054611.13	13	TBC1D22A	chr22:46762616-47175699	ntc	12h	OK	7.57831	6.63266	-0.192288	-1.07501	0.11695	0.649166	no	protein_coding
ENSG00000054654	ENSG00000054654.15	15	SYNE2	chr14:63852982-64338599	ntc	12h	OK	10.352	10.2597	-0.0129248	-0.0454381	0.94515	0.997983	no	protein_coding
ENSG00000054690	ENSG00000054690.13	13	PLEKHH1	chr14:67447083-67600287	ntc	12h	OK	7.36612	7.88662	0.0985031	0.334809	0.5935	0.997983	no	protein_coding
ENSG00000054793	ENSG00000054793.13	13	ATP9A	chr20:51596513-51768634	ntc	12h	OK	3.19102	2.58822	-0.302059	-1.79191	0.0091	0.156943	no	protein_coding
ENSG00000054796	ENSG00000054796.12	12	SPO11	chr20:57329758-57343994	ntc	12h	NOTEST	0	0	0	0	1	1	no	protein_coding
ENSG00000054803	ENSG00000054803.3	3	CBLN4	chr20:55997439-56005472	ntc	12h	NOTEST	0	0	0	0	1	1	no	protein_coding
ENSG00000054938	ENSG00000054938.15	15	CHRDL2	chr11:74696428-74731385	ntc	12h	NOTEST	0.017675	0.0108627	-0.702328	0	1	1	no	protein_coding
ENSG00000054965	ENSG00000054965.10	10	FAM168A	chr11:73400486-73598189	ntc	12h	OK	12.468	12.4429	-0.00291513	-0.0165629	0.981	0.99822	no	protein_coding
ENSG00000054967	ENSG00000054967.12	12	RELT	chr11:73376263-73397474	ntc	12h	OK	8.80228	11.3817	0.370765	2.11593	0.00245	0.0606908	no	protein_coding
ENSG00000054983	ENSG00000054983.16	16	GALC	chr14:87710418-87993665	ntc	12h	NOTEST	0.111895	0.0485484	-1.20465	0	1	1	no	protein_coding
ENSG00000055044	ENSG00000055044.10	10	NOP58	chr2:202265715-202303666	ntc	12h	OK	91.7129	98.3062	0.100158	0.643422	0.3514	0.934424	no	protein_coding
ENSG00000055070	ENSG00000055070.16	16	SZRD1	chr1:16352574-16437424	ntc	12h	OK	93.8886	95.2214	0.0203348	0.131085	0.85045	0.997983	no	protein_coding
ENSG00000055118	ENSG00000055118.14	14	KCNH2	chr7:150944960-150978315	ntc	12h	OK	2.04376	2.43085	0.250234	1.21886	0.0827	0.564108	no	protein_coding
ENSG00000055130	ENSG00000055130.15	15	CUL1	chr7:148696466-148801036	ntc	12h	OK	67.0587	72.3036	0.108642	0.787195	0.25845	0.858537	no	protein_coding
ENSG00000055147	ENSG00000055147.17	17	FAM114A2	chr5:153990127-154445850	ntc	12h	OK	8.86907	7.46388	-0.248856	-0.66667	0.29715	0.892905	no	protein_coding
ENSG00000055163	ENSG00000055163.18	18	CYFIP2	chr5:157260121-157575775	ntc	12h	OK	19.234	18.0302	-0.0932395	-0.500416	0.44945	0.985442	no	protein_coding
ENSG00000055208	ENSG00000055208.17	17	TAB2	chr6:149217925-149411613	ntc	12h	OK	23.2254	28.0121	0.270347	1.91747	0.0053	0.108399	no	protein_coding
ENSG00000055211	ENSG00000055211.12	12	GINM1	chr6:149566293-149591748	ntc	12h	OK	18.0494	19.5413	0.114578	0.750377	0.2886	0.888054	no	protein_coding
ENSG00000055332	ENSG00000055332.16	16	EIF2AK2	chr2:37084450-37157065	ntc	12h	OK	10.9419	13.3433	0.286251	1.09632	0.08675	0.574136	no	protein_coding
ENSG00000055483	ENSG00000055483.19	19	USP36	chr17:78787380-78841441	ntc	12h	OK	33.0965	33.9596	0.0371414	0.203767	0.76395	0.997983	no	protein_coding
ENSG00000055609	ENSG00000055609.17	17	KMT2C	chr7:152134921-152436005	ntc	12h	OK	10.887	11.7739	0.112986	0.503122	0.36675	0.943192	no	protein_coding
ENSG00000055732	ENSG00000055732.12	12	MCOLN3	chr1:84999146-85133138	ntc	12h	OK	16.2608	14.2872	-0.18667	-1.23722	0.0788	0.553056	no	protein_coding
ENSG00000055813	ENSG00000055813.5	5	CCDC85A	chr2:55952157-56386173	ntc	12h	NOTEST	0.0526567	0.232521	2.14268	0	1	1	no	protein_coding
ENSG00000055917	ENSG00000055917.15	15	PUM2	chr2:20248690-20352234	ntc	12h	OK	20.4119	23.3362	0.19316	1.16319	0.0707	0.530392	no	protein_coding
ENSG00000055950	ENSG00000055950.16	16	MRPL43	chr10:100969457-100994401	ntc	12h	OK	80.5461	74.488	-0.112807	-0.505731	0.4726	0.991426	no	protein_coding
ENSG00000055955	ENSG00000055955.15	15	ITIH4	chr3:52812974-52897596	ntc	12h	NOTEST	0.20541	0.263223	0.357784	0	1	1	no	protein_coding
ENSG00000055957	ENSG00000055957.10	10	ITIH1	chr3:52777591-52792068	ntc	12h	NOTEST	0	0	0	0	1	1	no	protein_coding
ENSG00000056050	ENSG00000056050.6	6	C4orf27	chr4:169729464-169757953	ntc	12h	OK	13.2251	10.3043	-0.360037	-2.04251	0.00365	0.0821276	no	protein_coding
ENSG00000056097	ENSG00000056097.15	15	ZFR	chr5:32354349-32444761	ntc	12h	OK	42.1121	44.4971	0.0794772	0.52699	0.441	0.982203	no	protein_coding
ENSG00000056277	ENSG00000056277.15	15	ZNF280C	chrX:130202710-130268899	ntc	12h	OK	1.71362	2.06323	0.267861	1.36307	0.0511	0.444734	no	protein_coding
ENSG00000056291	ENSG00000056291.17	17	NPFFR2	chr4:72031803-72148067	ntc	12h	NOTEST	0.131982	0.0926341	-0.510728	0	1	1	no	protein_coding
ENSG00000056487	ENSG00000056487.15	15	PHF21B	chr22:44881161-45009999	ntc	12h	OK	1.74524	1.91802	0.13619	0.371187	0.5332	0.997983	no	protein_coding
ENSG00000056558	ENSG00000056558.10	10	TRAF1	chr9:120902392-120929173	ntc	12h	NOTEST	0.271914	0.320952	0.23921	0	1	1	no	protein_coding
ENSG00000056586	ENSG00000056586.15	15	RC3H2	chr9:122844555-122905341	ntc	12h	OK	13.346	15.079	0.176129	0.8431	0.1978	0.791656	no	protein_coding
ENSG00000056736	ENSG00000056736.9	9	IL17RB	chr3:53846579-53865800	ntc	12h	OK	4.42212	3.8685	-0.192962	-0.830866	0.23815	0.842209	no	protein_coding
ENSG00000056972	ENSG00000056972.18	18	TRAF3IP2	chr6:111299027-111606278	ntc	12h	OK	6.12746	5.51371	-0.152268	-0.355029	0.59555	0.997983	no	protein_coding
ENSG00000056998	ENSG00000056998.18	18	GYG2	chrX:2828787-2882818	ntc	12h	OK	4.49572	3.35542	-0.422058	-1.98355	0.005	0.103726	no	protein_coding
ENSG00000057019	ENSG00000057019.15	15	DCBLD2	chr3:98714329-98901689	ntc	12h	OK	8.78612	7.69073	-0.192105	-0.91023	0.15085	0.717077	no	protein_coding
ENSG00000057149	ENSG00000057149.14	14	SERPINB3	chr18:63637258-63726432	ntc	12h	NOTEST	0	0	0	0	1	1	no	protein_coding
ENSG00000057252	ENSG00000057252.12	12	SOAT1	chr1:179293713-179358680	ntc	12h	OK	10.1653	9.99422	-0.0244883	-0.111055	0.8735	0.997983	no	protein_coding
ENSG00000057294	ENSG00000057294.13	13	PKP2	chr12:32790744-32896840	ntc	12h	OK	11.2348	9.26258	-0.27849	-1.59928	0.02095	0.27062	no	protein_coding
ENSG00000057468	ENSG00000057468.6	6	MSH4	chr1:75796881-75913238	ntc	12h	NOTEST	0.058891	0.0391234	-0.590014	0	1	1	no	protein_coding
ENSG00000057593	ENSG00000057593.13	13	F7	chr13:113105787-113120681	ntc	12h	NOTEST	0.012125	0.0321213	1.40554	0	1	1	no	protein_coding
ENSG00000057608	ENSG00000057608.16	16	GDI2	chr10:5765222-5842132	ntc	12h	OK	95.2927	95.1136	-0.00271474	-0.0194475	0.9789	0.99822	no	protein_coding
ENSG00000057657	ENSG00000057657.14	14	PRDM1	chr6:106086319-106109939	ntc	12h	NOTEST	0.187185	0.147553	-0.343231	0	1	1	no	protein_coding
ENSG00000057663	ENSG00000057663.12	12	ATG5	chr6:106184475-106325820	ntc	12h	OK	18.5688	18.6265	0.00447338	0.0269176	0.96895	0.99801	no	protein_coding
ENSG00000057704	ENSG00000057704.10	10	TMCC3	chr12:94567123-94650562	ntc	12h	OK	1.39977	3.18933	1.18806	5.53096	5e-05	0.00250833	yes	protein_coding
ENSG00000057757	ENSG00000057757.9	9	PITHD1	chr1:23778404-23788232	ntc	12h	OK	52.3592	57.8258	0.14327	1.01035	0.1527	0.718591	no	protein_coding
ENSG00000057935	ENSG00000057935.13	13	MTA3	chr2:42494568-42756947	ntc	12h	OK	17.7912	19.5256	0.134204	0.77781	0.25965	0.858792	no	protein_coding
ENSG00000058056	ENSG00000058056.8	8	USP13	chr3:179652754-179789401	ntc	12h	OK	8.92516	7.43764	-0.263034	-1.35219	0.0516	0.446494	no	protein_coding
ENSG00000058063	ENSG00000058063.15	15	ATP11B	chr3:182793499-182921938	ntc	12h	OK	7.75138	8.47963	0.129549	0.684956	0.31765	0.910926	no	protein_coding
ENSG00000058085	ENSG00000058085.14	14	LAMC2	chr1:183186237-183244900	ntc	12h	NOTEST	0.22385	0.272048	0.281325	0	1	1	no	protein_coding
ENSG00000058091	ENSG00000058091.16	16	CDK14	chr7:90335222-91210590	ntc	12h	OK	6.26506	5.92987	-0.079328	-0.209834	0.7253	0.997983	no	protein_coding
ENSG00000058262	ENSG00000058262.9	9	SEC61A1	chr3:128051640-128408646	ntc	12h	OK	116.695	124.041	0.0880807	0.365177	0.5914	0.997983	no	protein_coding
ENSG00000058272	ENSG00000058272.16	16	PPP1R12A	chr12:79574978-79942712	ntc	12h	OK	13.4243	14.1834	0.0793528	0.246343	0.6874	0.997983	no	protein_coding
ENSG00000058335	ENSG00000058335.15	15	RASGRF1	chr15:78959946-79090773	ntc	12h	NOTEST	0.030428	0.00432513	-2.81459	0	1	1	no	protein_coding
ENSG00000058404	ENSG00000058404.19	19	CAMK2B	chr7:44217149-44334577	ntc	12h	OK	1.6956	1.14039	-0.572276	-1.26322	0.0115	0.182911	no	protein_coding
ENSG00000058453	ENSG00000058453.16	16	CROCC	chr1:16739937-16972979	ntc	12h	OK	7.79887	7.23897	-0.107481	-0.31	0.6553	0.997983	no	protein_coding
ENSG00000058600	ENSG00000058600.15	15	POLR3E	chr16:22297374-22335103	ntc	12h	OK	53.8178	56.417	0.0680469	0.416067	0.5419	0.997983	no	protein_coding
ENSG00000058668	ENSG00000058668.14	14	ATP2B4	chr1:203626560-203744081	ntc	12h	OK	13.0515	12.6736	-0.0423873	-0.230041	0.7109	0.997983	no	protein_coding
ENSG00000058673	ENSG00000058673.15	15	ZC3H11A	chr1:203795653-203854124	ntc	12h	OK	40.9549	45.5958	0.154864	0.859268	0.2107	0.80816	no	protein_coding
ENSG00000058729	ENSG00000058729.10	10	RIOK2	chr5:97089074-97437217	ntc	12h	OK	12.6431	11.3024	-0.161721	-0.72934	0.28695	0.887498	no	protein_coding
ENSG00000058799	ENSG00000058799.13	13	YIPF1	chr1:53851718-53889834	ntc	12h	OK	14.9004	14.0847	-0.0812189	-0.489143	0.48265	0.992314	no	protein_coding
ENSG00000058804	ENSG00000058804.11	11	NDC1	chr1:53765459-53838860	ntc	12h	OK	40.7953	42.4198	0.0563347	0.332853	0.63475	0.997983	no	protein_coding
ENSG00000058866	ENSG00000058866.14	14	DGKG	chr3:186046307-186362237	ntc	12h	NOTEST	0.0699977	0.0495961	-0.497081	0	1	1	no	protein_coding
ENSG00000059122	ENSG00000059122.16	16	FLYWCH1	chr16:2911936-2954276	ntc	12h	OK	12.67	11.9981	-0.0786064	-0.403995	0.5506	0.997983	no	protein_coding
ENSG00000059145	ENSG00000059145.18	18	UNKL	chr16:1351922-1414751	ntc	12h	OK	17.8135	26.5157	0.573874	2.41184	4e-04	0.0147032	yes	protein_coding
ENSG00000059377	ENSG00000059377.15	15	TBXAS1	chr7:139561569-140020325	ntc	12h	OK	1.79563	1.20351	-0.577249	-0.395839	0.47895	0.992149	no	protein_coding
ENSG00000059378	ENSG00000059378.12	12	PARP12	chr7:140023743-140063721	ntc	12h	NOTEST	0	0.00650014	Inf	0	1	1	no	protein_coding
ENSG00000059573	ENSG00000059573.8	8	ALDH18A1	chr10:95605928-95656706	ntc	12h	OK	72.4282	73.9786	0.0305562	0.217542	0.7494	0.997983	no	protein_coding
ENSG00000059588	ENSG00000059588.9	9	TARBP1	chr1:234391312-234479103	ntc	12h	OK	22.477	19.2713	-0.221993	-1.21843	0.07175	0.532508	no	protein_coding
ENSG00000059691	ENSG00000059691.11	11	GATB	chr4:151670503-151761023	ntc	12h	OK	9.32785	8.73439	-0.0948365	-0.540484	0.43305	0.978872	no	protein_coding
ENSG00000059728	ENSG00000059728.10	10	MXD1	chr2:69893559-69942945	ntc	12h	OK	3.94332	4.24361	0.105883	0.397168	0.54465	0.997983	no	protein_coding
ENSG00000059758	ENSG00000059758.7	7	CDK17	chr12:96278260-96400560	ntc	12h	OK	5.90881	8.10406	0.455777	2.35123	5e-04	0.0177256	yes	protein_coding
ENSG00000059769	ENSG00000059769.19	19	DNAJC25	chr9:111631351-111670246	ntc	12h	OK	4.07397	4.94118	0.278421	0.89337	0.2054	0.801748	no	protein_coding
ENSG00000059804	ENSG00000059804.15	15	SLC2A3	chr12:7919229-7936275	ntc	12h	NOTEST	0.173731	0.205161	0.239896	0	1	1	no	protein_coding
ENSG00000059915	ENSG00000059915.16	16	PSD	chr10:102402616-102423136	ntc	12h	OK	0.916639	0.778645	-0.235389	-0.319598	0.60845	0.997983	no	protein_coding
ENSG00000060069	ENSG00000060069.16	16	CTDP1	chr18:79679800-79756623	ntc	12h	OK	12.5802	13.68	0.120915	0.791805	0.25935	0.858537	no	protein_coding
ENSG00000060138	ENSG00000060138.12	12	YBX3	chr12:10699088-10723312	ntc	12h	OK	302.116	313.558	0.0536331	0.252957	0.71645	0.997983	no	protein_coding
ENSG00000060140	ENSG00000060140.8	8	STYK1	chr12:10618938-10674318	ntc	12h	OK	1.06718	1.14554	0.10222	0.198647	0.72655	0.997983	no	protein_coding
ENSG00000060237	ENSG00000060237.16	16	WNK1	chr12:752592-911452	ntc	12h	OK	41.8123	43.3367	0.0516643	0.191548	0.7534	0.997983	no	protein_coding
ENSG00000060339	ENSG00000060339.13	13	CCAR1	chr10:68721011-68792377	ntc	12h	OK	53.4068	61.9341	0.21371	1.20214	0.0752	0.543573	no	protein_coding
ENSG00000060491	ENSG00000060491.16	16	OGFR	chr20:62796452-62814000	ntc	12h	OK	23.8531	26.7173	0.163599	0.888935	0.1999	0.794273	no	protein_coding
ENSG00000060558	ENSG00000060558.3	3	GNA15	chr19:3136192-3163769	ntc	12h	NOTEST	0.0163326	0.0172122	0.0756776	0	1	1	no	protein_coding
ENSG00000060566	ENSG00000060566.13	13	CREB3L3	chr19:4153600-4173054	ntc	12h	NOTEST	0.0311439	0	-Inf	0	1	1	no	protein_coding
ENSG00000060642	ENSG00000060642.10	10	PIGV	chr1:26787471-26798398	ntc	12h	OK	3.83405	2.55326	-0.586529	-2.53675	0.00035	0.0133898	yes	protein_coding
ENSG00000060656	ENSG00000060656.19	19	PTPRU	chr1:29236515-29326813	ntc	12h	OK	17.3727	14.3306	-0.277718	-1.46299	0.0344	0.359151	no	protein_coding
ENSG00000060688	ENSG00000060688.12	12	SNRNP40	chr1:31259567-31296782	ntc	12h	OK	91.3669	101.589	0.152997	1.0756	0.1246	0.668677	no	protein_coding
ENSG00000060709	ENSG00000060709.13	13	RIMBP2	chr12:130396136-130716281	ntc	12h	NOTEST	0.0150111	0.0257866	0.780595	0	1	1	no	protein_coding
ENSG00000060718	ENSG00000060718.19	19	COL11A1	chr1:102876466-103108496	ntc	12h	NOTEST	0	0	0	0	1	1	no	protein_coding
ENSG00000060749	ENSG00000060749.14	14	QSER1	chr11:32893177-32993316	ntc	12h	OK	11.6702	10.7085	-0.124077	-0.732856	0.2387	0.84265	no	protein_coding
ENSG00000060762	ENSG00000060762.18	18	MPC1	chr6:166364918-166383013	ntc	12h	OK	43.24	40.5626	-0.0922168	-0.617017	0.3773	0.950729	no	protein_coding
ENSG00000060971	ENSG00000060971.17	17	ACAA1	chr3:38039204-38137242	ntc	12h	OK	16.2653	16.1622	-0.00917195	-0.054608	0.9343	0.997983	no	protein_coding
ENSG00000060982	ENSG00000060982.14	14	BCAT1	chr12:24810021-24960158	ntc	12h	OK	15.7179	12.2498	-0.359658	-1.58039	0.02055	0.268717	no	protein_coding
ENSG00000061273	ENSG00000061273.17	17	HDAC7	chr12:47706084-47837898	ntc	12h	OK	7.83595	7.4591	-0.0711058	-0.297197	0.64565	0.997983	no	protein_coding
ENSG00000061337	ENSG00000061337.15	15	LZTS1	chr8:20246164-20303963	ntc	12h	NOTEST	0.179334	0.0739773	-1.2775	0	1	1	no	protein_coding
ENSG00000061455	ENSG00000061455.10	10	PRDM6	chr5:123087247-123194266	ntc	12h	OK	2.84406	3.06561	0.10822	0.30703	0.6295	0.997983	no	protein_coding
ENSG00000061492	ENSG00000061492.11	11	WNT8A	chr5:138083891-138092365	ntc	12h	NOTEST	0.0439955	0.0120924	-1.86325	0	1	1	no	protein_coding
ENSG00000061656	ENSG00000061656.9	9	SPAG4	chr20:35615891-35621049	ntc	12h	OK	1.26941	0.867428	-0.549347	-0.903989	0.1494	0.714731	no	protein_coding
ENSG00000061676	ENSG00000061676.14	14	NCKAP1	chr2:182909114-183038858	ntc	12h	OK	30.6108	32.9974	0.108309	0.707253	0.27195	0.874152	no	protein_coding
ENSG00000061794	ENSG00000061794.12	12	MRPS35	chr12:27710772-27756295	ntc	12h	OK	39.7526	43.2886	0.12294	0.847737	0.2245	0.828655	no	protein_coding
ENSG00000061918	ENSG00000061918.12	12	GUCY1B3	chr4:155758991-155807591	ntc	12h	OK	4.63653	5.29485	0.191545	1.10634	0.11515	0.646827	no	protein_coding
ENSG00000061936	ENSG00000061936.9	9	SFSWAP	chr12:131711080-131799737	ntc	12h	OK	25.7378	25.8354	0.0054603	0.0340072	0.96205	0.997996	no	protein_coding
ENSG00000061938	ENSG00000061938.16	16	TNK2	chr3:195863363-195911945	ntc	12h	OK	12.7157	10.4769	-0.279406	-1.52649	0.02405	0.293775	no	protein_coding
ENSG00000061987	ENSG00000061987.14	14	MON2	chr12:62466816-62600479	ntc	12h	OK	8.27871	8.31986	0.00715265	0.0343703	0.9607	0.997983	no	protein_coding
ENSG00000062038	ENSG00000062038.13	13	CDH3	chr16:68636188-68722616	ntc	12h	OK	1.76783	1.55464	-0.185407	-0.479197	0.4255	0.974473	no	protein_coding
ENSG00000062096	ENSG00000062096.14	14	ARSF	chrX:3041470-3112726	ntc	12h	NOTEST	0	0	0	0	1	1	no	protein_coding
ENSG00000062194	ENSG00000062194.15	15	GPBP1	chr5:57173947-57264679	ntc	12h	OK	30.861	39.7569	0.365421	2.3771	4e-04	0.0147032	yes	protein_coding
ENSG00000062282	ENSG00000062282.14	14	DGAT2	chr11:75758454-75803415	ntc	12h	OK	1.03113	1.18036	0.195002	0.473179	0.44595	0.984924	no	protein_coding
ENSG00000062370	ENSG00000062370.16	16	ZNF112	chr19:44326554-44448578	ntc	12h	OK	1.5401	1.81232	0.234815	0.8677	0.1644	0.738399	no	protein_coding
ENSG00000062485	ENSG00000062485.18	18	CS	chr12:56271698-56334053	ntc	12h	OK	169.065	178.034	0.0745806	0.339026	0.609	0.997983	no	protein_coding
ENSG00000062524	ENSG00000062524.15	15	LTK	chr15:41503637-41513887	ntc	12h	OK	1.41773	1.31073	-0.113216	-0.425951	0.5197	0.997983	no	protein_coding
ENSG00000062582	ENSG00000062582.13	13	MRPS24	chr7:43866557-43926411	ntc	12h	OK	188.133	185.508	-0.0202702	-0.122836	0.8555	0.997983	no	protein_coding
ENSG00000062598	ENSG00000062598.17	17	ELMO2	chr20:46364550-46459276	ntc	12h	OK	6.50194	5.13428	-0.340709	-1.58971	0.02015	0.265225	no	protein_coding
ENSG00000062650	ENSG00000062650.17	17	WAPL	chr10:86435255-86521815	ntc	12h	OK	27.1004	30.6351	0.176873	1.00905	0.14325	0.701863	no	protein_coding
ENSG00000062716	ENSG00000062716.10	10	VMP1	chr17:59618552-59842255	ntc	12h	OK	49.474	52.796	0.0937578	0.130452	0.80525	0.997983	no	protein_coding
ENSG00000062725	ENSG00000062725.9	9	APPBP2	chr17:60443148-60526219	ntc	12h	OK	9.64941	9.05797	-0.0912528	-0.546644	0.41805	0.969188	no	protein_coding
ENSG00000062822	ENSG00000062822.12	12	POLD1	chr19:50384203-50431313	ntc	12h	OK	60.241	63.9828	0.0869381	0.462145	0.51725	0.997983	no	protein_coding
ENSG00000063015	ENSG00000063015.19	19	SEZ6	chr17:28905249-29057220	ntc	12h	NOTEST	0.0382179	0.0691334	0.855134	0	1	1	no	protein_coding
ENSG00000063046	ENSG00000063046.17	17	EIF4B	chr12:53006157-53079420	ntc	12h	OK	154.388	160.186	0.0531868	0.248802	0.71245	0.997983	no	protein_coding
ENSG00000063127	ENSG00000063127.15	15	SLC6A16	chr19:49289637-49325225	ntc	12h	OK	0.289813	0.483562	0.738576	0.61517	0.1839	0.770217	no	protein_coding
ENSG00000063169	ENSG00000063169.10	10	GLTSCR1	chr19:47607523-47743134	ntc	12h	OK	6.29955	6.49339	0.0437228	0.173819	0.7976	0.997983	no	protein_coding
ENSG00000063176	ENSG00000063176.15	15	SPHK2	chr19:48615327-48637438	ntc	12h	OK	12.1391	9.27491	-0.388258	-0.308815	0.60665	0.997983	no	protein_coding
ENSG00000063177	ENSG00000063177.12	12	RPL18	chr19:48615327-48637438	ntc	12h	OK	1372.69	1390.8	0.0189122	0.0980961	0.8867	0.997983	no	protein_coding
ENSG00000063180	ENSG00000063180.8	8	CA11	chr19:48637941-48682245	ntc	12h	OK	3.06264	3.18572	0.0568446	0.154032	0.82505	0.997983	no	protein_coding
ENSG00000063241	ENSG00000063241.7	7	ISOC2	chr19:55452984-55462343	ntc	12h	OK	39.9657	37.4304	-0.0945541	-0.627221	0.3741	0.95017	no	protein_coding
ENSG00000063244	ENSG00000063244.12	12	U2AF2	chr19:55654145-55674715	ntc	12h	OK	213.093	220.248	0.0476409	0.224439	0.7432	0.997983	no	protein_coding
ENSG00000063245	ENSG00000063245.14	14	EPN1	chr19:55675225-55738402	ntc	12h	OK	75.7469	74.9107	-0.0160156	-0.0936865	0.89115	0.997983	no	protein_coding
ENSG00000063322	ENSG00000063322.13	13	MED29	chr19:39391302-39400637	ntc	12h	OK	20.1474	17.6008	-0.194951	-1.30387	0.05875	0.481623	no	protein_coding
ENSG00000063438	ENSG00000063438.16	16	AHRR	chr5:271620-438291	ntc	12h	OK	5.91038	7.40815	0.325864	1.13219	0.0835	0.565397	no	protein_coding
ENSG00000063515	ENSG00000063515.2	2	GSC2	chr22:19148575-19150283	ntc	12h	NOTEST	0	0	0	0	1	1	no	protein_coding
ENSG00000063587	ENSG00000063587.13	13	ZNF275	chrX:153334154-153360110	ntc	12h	OK	5.44859	5.1514	-0.0809179	-0.521064	0.45225	0.987271	no	protein_coding
ENSG00000063601	ENSG00000063601.16	16	MTMR1	chrX:150692970-150765103	ntc	12h	OK	19.128	20.5655	0.104534	0.612267	0.35525	0.93659	no	protein_coding
ENSG00000063660	ENSG00000063660.8	8	GPC1	chr2:240435670-240468078	ntc	12h	OK	6.11163	4.97136	-0.297915	-1.37508	0.04125	0.39714	no	protein_coding
ENSG00000063761	ENSG00000063761.15	15	ADCK1	chr14:77800082-77935012	ntc	12h	OK	6.38832	5.65977	-0.174692	-0.942491	0.17505	0.757411	no	protein_coding
ENSG00000063854	ENSG00000063854.12	12	HAGH	chr16:1795619-1884294	ntc	12h	OK	23.3399	20.5279	-0.185212	-0.80505	0.2448	0.848239	no	protein_coding
ENSG00000063978	ENSG00000063978.15	15	RNF4	chr4:2418973-2732565	ntc	12h	OK	28.5118	31.1715	0.128667	0.731932	0.27225	0.874588	no	protein_coding
ENSG00000064012	ENSG00000064012.21	21	CASP8	chr2:201233442-201287711	ntc	12h	OK	6.82957	7.41761	0.11916	0.553227	0.40585	0.962011	no	protein_coding
ENSG00000064042	ENSG00000064042.17	17	LIMCH1	chr4:41359606-41700044	ntc	12h	OK	2.85301	1.70451	-0.743127	-2.00193	0.0017	0.0455035	yes	protein_coding
ENSG00000064102	ENSG00000064102.14	14	ASUN	chr12:26905180-26938326	ntc	12h	OK	27.6298	26.2154	-0.0758117	-0.435836	0.52855	0.997983	no	protein_coding
ENSG00000064115	ENSG00000064115.10	10	TM7SF3	chr12:26971585-27014434	ntc	12h	OK	21.9264	18.9734	-0.208689	-1.06318	0.12145	0.659553	no	protein_coding
ENSG00000064195	ENSG00000064195.7	7	DLX3	chr17:49990004-49995224	ntc	12h	NOTEST	0.27623	0.11008	-1.32731	0	1	1	no	protein_coding
ENSG00000064199	ENSG00000064199.6	6	SPA17	chr11:124622835-124697518	ntc	12h	OK	7.24814	6.85145	-0.0812029	-0.193816	0.7795	0.997983	no	protein_coding
ENSG00000064201	ENSG00000064201.15	15	TSPAN32	chr11:2295644-2318200	ntc	12h	NOTEST	0	0	0	0	1	1	no	protein_coding
ENSG00000064205	ENSG00000064205.10	10	WISP2	chr20:44656450-44810338	ntc	12h	NOTEST	0.0407535	0.0122534	-1.73375	0	1	1	no	protein_coding
ENSG00000064218	ENSG00000064218.4	4	DMRT3	chr9:976963-991731	ntc	12h	OK	0.801547	0.438366	-0.870651	-1.79162	0.0067	0.127396	no	protein_coding
ENSG00000064225	ENSG00000064225.12	12	ST3GAL6	chr3:98714329-98901689	ntc	12h	OK	4.90977	3.96524	-0.308245	-0.668013	0.27545	0.877351	no	protein_coding
ENSG00000064270	ENSG00000064270.12	12	ATP2C2	chr16:84368526-84467361	ntc	12h	NOTEST	0.1409	0.235718	0.742393	0	1	1	no	protein_coding
ENSG00000064300	ENSG00000064300.8	8	NGFR	chr17:49494222-49583827	ntc	12h	OK	0.573252	1.09652	0.935692	2.55302	4e-04	0.0147032	yes	protein_coding
ENSG00000064309	ENSG00000064309.14	14	CDON	chr11:125950115-126063335	ntc	12h	OK	6.5743	5.76373	-0.189836	-0.809839	0.24195	0.846639	no	protein_coding
ENSG00000064313	ENSG00000064313.11	11	TAF2	chr8:119730774-119832863	ntc	12h	OK	22.1162	24.3111	0.136516	0.774409	0.24965	0.852066	no	protein_coding
ENSG00000064393	ENSG00000064393.15	15	HIPK2	chr7:139561569-140020325	ntc	12h	OK	7.297	7.59677	0.0580825	0.397477	0.5675	0.997983	no	protein_coding
ENSG00000064419	ENSG00000064419.13	13	TNPO3	chr7:128954179-129055173	ntc	12h	OK	50.5948	51.7045	0.0313022	0.227944	0.74	0.997983	no	protein_coding
ENSG00000064489	ENSG00000064489.22	22	BORCS8-MEF2B	chr19:19145566-19203424	ntc	12h	OK	2.79676	2.34511	-0.254098	-0.316783	0.6533	0.997983	no	protein_coding
ENSG00000064490	ENSG00000064490.13	13	RFXANK	chr19:19145566-19203424	ntc	12h	OK	31.2292	28.6767	-0.123016	-0.444987	0.521	0.997983	no	protein_coding
ENSG00000064545	ENSG00000064545.14	14	TMEM161A	chr19:19119168-19138513	ntc	12h	OK	46.0632	42.9446	-0.101136	-0.634804	0.36645	0.943028	no	protein_coding
ENSG00000064547	ENSG00000064547.13	13	LPAR2	chr19:19623667-19628930	ntc	12h	OK	6.91595	7.95707	0.20231	0.821861	0.237	0.841432	no	protein_coding
ENSG00000064601	ENSG00000064601.16	16	CTSA	chr20:45888624-45912155	ntc	12h	OK	31.5438	28.8714	-0.127717	-0.788722	0.2623	0.862231	no	protein_coding
ENSG00000064607	ENSG00000064607.16	16	SUGP2	chr19:18990887-19060311	ntc	12h	OK	33.254	33.2284	-0.00110984	-0.00528531	0.99305	0.998293	no	protein_coding
ENSG00000064651	ENSG00000064651.13	13	SLC12A2	chr5:128083765-128189688	ntc	12h	OK	10.486	11.1228	0.0850577	0.524261	0.4142	0.967517	no	protein_coding
ENSG00000064652	ENSG00000064652.10	10	SNX24	chr5:122843438-123054667	ntc	12h	OK	7.39477	6.7225	-0.137506	-0.419979	0.53905	0.997983	no	protein_coding
ENSG00000064655	ENSG00000064655.18	18	EYA2	chr20:46894623-47188844	ntc	12h	OK	4.67257	2.96187	-0.657709	-2.00091	0.001	0.0310975	yes	protein_coding
ENSG00000064666	ENSG00000064666.14	14	CNN2	chr19:1026580-1039068	ntc	12h	OK	7.85922	7.38717	-0.0893634	-0.472001	0.4869	0.994589	no	protein_coding
ENSG00000064687	ENSG00000064687.12	12	ABCA7	chr19:1040100-1065572	ntc	12h	OK	7.64771	5.86367	-0.383224	-1.38682	0.0398	0.390485	no	protein_coding
ENSG00000064692	ENSG00000064692.18	18	SNCAIP	chr5:122311296-122479087	ntc	12h	OK	0.427848	0.369779	-0.210437	-0.22357	0.559	0.997983	no	protein_coding
ENSG00000064703	ENSG00000064703.11	11	DDX20	chr1:111483347-111768016	ntc	12h	OK	16.3483	18.7457	0.19742	0.935202	0.1667	0.743047	no	protein_coding
ENSG00000064726	ENSG00000064726.9	9	BTBD1	chr15:82836945-83103443	ntc	12h	OK	47.2884	48.7447	0.0437591	0.221732	0.7513	0.997983	no	protein_coding
ENSG00000064763	ENSG00000064763.10	10	FAR2	chr12:29149102-29381189	ntc	12h	OK	15.227	15.04	-0.0178245	-0.06482	0.91835	0.997983	no	protein_coding
ENSG00000064787	ENSG00000064787.12	12	BCAS1	chr20:53936776-54070594	ntc	12h	NOTEST	0.0625596	0.0942916	0.591898	0	1	1	no	protein_coding
ENSG00000064835	ENSG00000064835.10	10	POU1F1	chr3:87259403-87276587	ntc	12h	NOTEST	0.0235616	0	-Inf	0	1	1	no	protein_coding
ENSG00000064886	ENSG00000064886.13	13	CHI3L2	chr1:111187173-111243440	ntc	12h	NOTEST	0.0808456	0.0309942	-1.38317	0	1	1	no	protein_coding
ENSG00000064932	ENSG00000064932.15	15	SBNO2	chr19:1107635-1174283	ntc	12h	OK	10.8605	10.9875	0.0167728	0.0833251	0.90115	0.997983	no	protein_coding
ENSG00000064933	ENSG00000064933.16	16	PMS1	chr2:189770322-189877629	ntc	12h	OK	9.29339	8.76455	-0.0845248	-0.329194	0.62715	0.997983	no	protein_coding
ENSG00000064961	ENSG00000064961.18	18	HMG20B	chr19:3506272-3579088	ntc	12h	OK	34.8906	34.2938	-0.0248877	-0.0923458	0.89125	0.997983	no	protein_coding
ENSG00000064989	ENSG00000064989.12	12	CALCRL	chr2:187001875-187565760	ntc	12h	NOTEST	0.303429	0.146495	-1.0505	0	1	1	no	protein_coding
ENSG00000064995	ENSG00000064995.16	16	TAF11	chr6:34792014-34888089	ntc	12h	OK	29.3861	30.062	0.0328085	0.149172	0.83375	0.997983	no	protein_coding
ENSG00000064999	ENSG00000064999.13	13	ANKS1A	chr6:34889264-35091413	ntc	12h	OK	12.7278	12.6653	-0.00710051	-0.0445909	0.94815	0.997983	no	protein_coding
ENSG00000065000	ENSG00000065000.15	15	AP3D1	chr19:2100987-2248679	ntc	12h	OK	62.4156	60.7156	-0.0398413	-0.125128	0.8355	0.997983	no	protein_coding
ENSG00000065029	ENSG00000065029.14	14	ZNF76	chr6:35258908-35295985	ntc	12h	OK	13.6005	12.012	-0.179184	-0.956744	0.1642	0.738399	no	protein_coding
ENSG00000065054	ENSG00000065054.13	13	SLC9A3R2	chr16:2025355-2039026	ntc	12h	OK	23.9077	18.0249	-0.407484	-2.4928	2e-04	0.0082658	yes	protein_coding
ENSG00000065057	ENSG00000065057.7	7	NTHL1	chr16:2039814-2135898	ntc	12h	OK	24.6857	16.5713	-0.57499	-1.15571	0.09835	0.606399	no	protein_coding
ENSG00000065060	ENSG00000065060.16	16	UHRF1BP1	chr6:34792014-34888089	ntc	12h	OK	6.61245	8.11829	0.295992	1.63293	0.0189	0.256824	no	protein_coding
ENSG00000065135	ENSG00000065135.8	8	GNAI3	chr1:109548610-109632051	ntc	12h	OK	4.111	4.45858	0.117094	0.658118	0.3424	0.928152	no	protein_coding
ENSG00000065150	ENSG00000065150.18	18	IPO5	chr13:97953657-98024297	ntc	12h	OK	116.722	128.552	0.139276	0.678257	0.2968	0.892694	no	protein_coding
ENSG00000065154	ENSG00000065154.11	11	OAT	chr10:124397302-124418976	ntc	12h	OK	120.892	115.464	-0.0662673	-0.474638	0.49235	0.996228	no	protein_coding
ENSG00000065183	ENSG00000065183.15	15	WDR3	chr1:117929719-118185223	ntc	12h	OK	36.1624	38.7714	0.100503	0.373487	0.59455	0.997983	no	protein_coding
ENSG00000065243	ENSG00000065243.18	18	PKN2	chr1:88537512-88836255	ntc	12h	OK	22.2708	22.9197	0.0414293	0.239047	0.69215	0.997983	no	protein_coding
ENSG00000065268	ENSG00000065268.10	10	WDR18	chr19:984270-998438	ntc	12h	OK	56.2301	55.0085	-0.0316893	-0.206624	0.77075	0.997983	no	protein_coding
ENSG00000065308	ENSG00000065308.4	4	TRAM2	chr6:52497401-52576915	ntc	12h	OK	6.52799	6.18779	-0.0772139	-0.523677	0.448	0.985023	no	protein_coding
ENSG00000065320	ENSG00000065320.8	8	NTN1	chr17:9021541-9244000	ntc	12h	OK	8.51879	9.85035	0.209528	1.42353	0.04015	0.391751	no	protein_coding
ENSG00000065325	ENSG00000065325.12	12	GLP2R	chr17:9822205-9892102	ntc	12h	NOTEST	0	0	0	0	1	1	no	protein_coding
ENSG00000065328	ENSG00000065328.16	16	MCM10	chr10:13161553-13211104	ntc	12h	OK	22.1961	21.8166	-0.0248832	-0.164332	0.8094	0.997983	no	protein_coding
ENSG00000065357	ENSG00000065357.19	19	DGKA	chr12:55901412-55954027	ntc	12h	OK	0.55219	0.313039	-0.818823	-0.336045	0.03905	0.386215	no	protein_coding
ENSG00000065361	ENSG00000065361.14	14	ERBB3	chr12:56079856-56113907	ntc	12h	OK	2.34337	2.26463	-0.0493082	-0.0188216	0.94615	0.997983	no	protein_coding
ENSG00000065371	ENSG00000065371.17	17	ROPN1	chr3:123968520-123992178	ntc	12h	NOTEST	0	0	0	0	1	1	no	protein_coding
ENSG00000065413	ENSG00000065413.16	16	ANKRD44	chr2:196967016-197311173	ntc	12h	OK	1.19303	0.986607	-0.274079	-0.406512	0.4005	0.959791	no	protein_coding
ENSG00000065427	ENSG00000065427.14	14	KARS	chr16:75627473-75761872	ntc	12h	OK	142.125	145.824	0.0370666	0.236225	0.737	0.997983	no	protein_coding
ENSG00000065457	ENSG00000065457.10	10	ADAT1	chr16:75528531-75623300	ntc	12h	OK	12.0103	9.3968	-0.354034	-0.602697	0.3936	0.957715	no	protein_coding
ENSG00000065485	ENSG00000065485.17	17	PDIA5	chr3:123067061-123274130	ntc	12h	OK	10.091	10.4629	0.0522163	0.245153	0.70845	0.997983	no	protein_coding
ENSG00000065491	ENSG00000065491.8	8	TBC1D22B	chr6:37212179-37332970	ntc	12h	OK	4.58024	5.13045	0.163664	0.951617	0.17695	0.758302	no	protein_coding
ENSG00000065518	ENSG00000065518.7	7	NDUFB4	chr3:120596308-120602500	ntc	12h	OK	110.925	110.608	-0.00413078	-0.0290188	0.96525	0.99801	no	protein_coding
ENSG00000065526	ENSG00000065526.10	10	SPEN	chr1:15834473-15940460	ntc	12h	OK	106.03	84.2844	-0.331129	-1.04079	0.0731	0.535675	no	protein_coding
ENSG00000065534	ENSG00000065534.18	18	MYLK	chr3:123585541-123884331	ntc	12h	OK	0.575577	0.456869	-0.333226	-0.273152	0.4561	0.988649	no	protein_coding
ENSG00000065548	ENSG00000065548.17	17	ZC3H15	chr2:186486155-186509363	ntc	12h	OK	78.361	85.6923	0.129029	0.917827	0.1814	0.765575	no	protein_coding
ENSG00000065559	ENSG00000065559.14	14	MAP2K4	chr17:11998352-12143830	ntc	12h	OK	12.7258	13.1099	0.0428987	0.27733	0.6898	0.997983	no	protein_coding
ENSG00000065600	ENSG00000065600.12	12	TMEM206	chr1:212363930-212414901	ntc	12h	OK	7.45887	9.0033	0.271497	1.27894	0.06765	0.518358	no	protein_coding
ENSG00000065609	ENSG00000065609.14	14	SNAP91	chr6:83552879-83709691	ntc	12h	OK	0.850942	0.732807	-0.215627	-0.28184	0.5063	0.997983	no	protein_coding
ENSG00000065613	ENSG00000065613.13	13	SLK	chr10:103967200-104029233	ntc	12h	OK	22.2091	22.3904	0.0117339	0.0811824	0.9006	0.997983	no	protein_coding
ENSG00000065615	ENSG00000065615.13	13	CYB5R4	chr6:83859642-83967424	ntc	12h	OK	9.36623	9.51432	0.0226327	0.07695	0.9111	0.997983	no	protein_coding
ENSG00000065618	ENSG00000065618.16	16	COL17A1	chr10:104031285-104086002	ntc	12h	NOTEST	0.03944	0.0343543	-0.199171	0	1	1	no	protein_coding
ENSG00000065621	ENSG00000065621.14	14	GSTO2	chr10:104268872-104304945	ntc	12h	NOTEST	0.283889	0.266851	-0.0892925	0	1	1	no	protein_coding
ENSG00000065665	ENSG00000065665.20	20	SEC61A2	chr10:12129636-12250589	ntc	12h	OK	6.27295	5.58332	-0.16802	-0.219346	0.72195	0.997983	no	protein_coding
ENSG00000065675	ENSG00000065675.14	14	PRKCQ	chr10:6427142-6580301	ntc	12h	OK	1.89716	1.69029	-0.166569	-0.757644	0.27155	0.874152	no	protein_coding
ENSG00000065717	ENSG00000065717.14	14	TLE2	chr19:2997637-3047635	ntc	12h	OK	0.846537	0.85208	0.00941622	0.011438	0.9778	0.99822	no	protein_coding
ENSG00000065802	ENSG00000065802.11	11	ASB1	chr2:238426741-238452250	ntc	12h	OK	9.8746	8.94218	-0.143095	-0.573564	0.41065	0.964032	no	protein_coding
ENSG00000065809	ENSG00000065809.13	13	FAM107B	chr10:14518556-14774897	ntc	12h	OK	8.80379	8.16258	-0.109101	-0.575894	0.35865	0.938012	no	protein_coding
ENSG00000065833	ENSG00000065833.8	8	ME1	chr6:83210388-83431071	ntc	12h	OK	22.5398	28.8259	0.354886	2.51798	4e-04	0.0147032	yes	protein_coding
ENSG00000065882	ENSG00000065882.15	15	TBC1D1	chr4:37891086-38139175	ntc	12h	OK	19.3363	19.6342	0.0220573	0.115406	0.86775	0.997983	no	protein_coding
ENSG00000065883	ENSG00000065883.14	14	CDK13	chr7:39950036-40097134	ntc	12h	OK	12.6133	14.0669	0.157352	0.961146	0.1614	0.734612	no	protein_coding
ENSG00000065911	ENSG00000065911.11	11	MTHFD2	chr2:74198561-74393882	ntc	12h	OK	150.179	165.859	0.143268	0.51299	0.4611	0.988649	no	protein_coding
ENSG00000065923	ENSG00000065923.9	9	SLC9A7	chrX:46599251-46759172	ntc	12h	OK	5.29029	4.82188	-0.13375	-0.430364	0.52885	0.997983	no	protein_coding
ENSG00000065970	ENSG00000065970.8	8	FOXJ2	chr12:8032702-8055503	ntc	12h	OK	4.69007	4.8124	0.0371497	0.231669	0.73635	0.997983	no	protein_coding
ENSG00000065978	ENSG00000065978.17	17	YBX1	chr1:42682426-42702349	ntc	12h	OK	1442.52	1479.81	0.0368144	0.196413	0.77995	0.997983	no	protein_coding
ENSG00000065989	ENSG00000065989.15	15	PDE4A	chr19:10391133-10469631	ntc	12h	OK	7.04456	5.62734	-0.324056	-0.704293	0.26775	0.869559	no	protein_coding
ENSG00000066027	ENSG00000066027.11	11	PPP2R5A	chr1:212285536-212361863	ntc	12h	OK	8.98578	8.37674	-0.101255	-0.634887	0.35005	0.934424	no	protein_coding
ENSG00000066032	ENSG00000066032.18	18	CTNNA2	chr2:79157002-80648861	ntc	12h	NOTEST	0	0	0	0	1	1	no	protein_coding
ENSG00000066044	ENSG00000066044.13	13	ELAVL1	chr19:7958578-8489114	ntc	12h	OK	71.2215	75.1228	0.0769376	0.135478	0.84165	0.997983	no	protein_coding
ENSG00000066056	ENSG00000066056.13	13	TIE1	chr1:43300992-43323108	ntc	12h	NOTEST	0	0	0	0	1	1	no	protein_coding
ENSG00000066084	ENSG00000066084.12	12	DIP2B	chr12:50504984-50748667	ntc	12h	OK	9.56953	9.8196	0.0372165	0.251387	0.71535	0.997983	no	protein_coding
ENSG00000066117	ENSG00000066117.14	14	SMARCD1	chr12:50084971-50100712	ntc	12h	OK	49.7833	55.141	0.147463	0.857078	0.21135	0.80816	no	protein_coding
ENSG00000066135	ENSG00000066135.12	12	KDM4A	chr1:43650157-43931165	ntc	12h	OK	20.6457	20.3834	-0.0184485	-0.11305	0.8676	0.997983	no	protein_coding
ENSG00000066136	ENSG00000066136.19	19	NFYC	chr1:40690379-40771603	ntc	12h	OK	41.7532	42.3585	0.0207652	0.134341	0.84795	0.997983	no	protein_coding
ENSG00000066185	ENSG00000066185.12	12	ZMYND12	chr1:42430328-42654664	ntc	12h	NOTEST	0.0116867	0.0662072	2.50211	0	1	1	no	protein_coding
ENSG00000066230	ENSG00000066230.10	10	SLC9A3	chr5:473235-524332	ntc	12h	NOTEST	0.04892	0.0158022	-1.6303	0	1	1	no	protein_coding
ENSG00000066248	ENSG00000066248.14	14	NGEF	chr2:232697298-233015885	ntc	12h	OK	1.2148	0.55708	-1.12477	-0.754887	0.1301	0.677873	no	protein_coding
ENSG00000066279	ENSG00000066279.16	16	ASPM	chr1:197084127-197146694	ntc	12h	OK	14.4401	17.4818	0.275776	1.75383	0.0133	0.202457	no	protein_coding
ENSG00000066294	ENSG00000066294.14	14	CD84	chr1:160537072-160579516	ntc	12h	NOTEST	0.00222466	0	-Inf	0	1	1	no	protein_coding
ENSG00000066322	ENSG00000066322.12	12	ELOVL1	chr1:43363396-43368074	ntc	12h	OK	34.4428	36.0521	0.0658788	0.440205	0.5312	0.997983	no	protein_coding
ENSG00000066336	ENSG00000066336.11	11	SPI1	chr11:47354859-47378576	ntc	12h	NOTEST	0.0434425	0.0281342	-0.626781	0	1	1	no	protein_coding
ENSG00000066379	ENSG00000066379.14	14	ZNRD1	chr6:30001010-30064909	ntc	12h	OK	18.2256	17.4562	-0.0622263	-0.30219	0.66545	0.997983	no	protein_coding
ENSG00000066382	ENSG00000066382.16	16	MPPED2	chr11:30384492-30630508	ntc	12h	OK	1.93199	1.90968	-0.0167552	-0.0579123	0.93035	0.997983	no	protein_coding
ENSG00000066405	ENSG00000066405.12	12	CLDN18	chr3:137998734-138033655	ntc	12h	NOTEST	0.0794671	0.0680983	-0.222738	0	1	1	no	protein_coding
ENSG00000066422	ENSG00000066422.4	4	ZBTB11	chr3:101648888-101679217	ntc	12h	OK	10.1655	10.464	0.0417557	0.255	0.70855	0.997983	no	protein_coding
ENSG00000066427	ENSG00000066427.21	21	ATXN3	chr14:91965990-92106621	ntc	12h	OK	5.61066	4.09308	-0.454984	-0.944039	0.1023	0.61563	no	protein_coding
ENSG00000066455	ENSG00000066455.12	12	GOLGA5	chr14:92794230-92839963	ntc	12h	OK	9.50269	9.46617	-0.00555596	-0.0340433	0.9624	0.997996	no	protein_coding
ENSG00000066468	ENSG00000066468.20	20	FGFR2	chr10:121478333-121598458	ntc	12h	OK	7.1325	9.46747	0.40857	2.28316	5e-04	0.0177256	yes	protein_coding
ENSG00000066557	ENSG00000066557.5	5	LRRC40	chr1:69568397-70205620	ntc	12h	OK	16.2532	17.1374	0.0764259	0.522028	0.45095	0.987108	no	protein_coding
ENSG00000066583	ENSG00000066583.11	11	ISOC1	chr5:129094750-129114028	ntc	12h	OK	43.7511	48.1182	0.137264	0.974371	0.1662	0.74227	no	protein_coding
ENSG00000066629	ENSG00000066629.16	16	EML1	chr14:99737692-99942060	ntc	12h	OK	9.60594	9.60914	0.000480091	0.00228469	0.99755	0.99904	no	protein_coding
ENSG00000066651	ENSG00000066651.17	17	TRMT11	chr6:125986429-126039276	ntc	12h	OK	12.1827	13.5217	0.150449	0.86346	0.20375	0.799612	no	protein_coding
ENSG00000066654	ENSG00000066654.12	12	THUMPD1	chr16:20610242-20925006	ntc	12h	OK	18.2234	17.9739	-0.0198852	-0.0951739	0.89125	0.997983	no	protein_coding
ENSG00000066697	ENSG00000066697.14	14	MSANTD3	chr9:100427155-100577636	ntc	12h	OK	13.5182	14.6108	0.112128	0.577165	0.40465	0.961911	no	protein_coding
ENSG00000066735	ENSG00000066735.14	14	KIF26A	chr14:104138722-104180894	ntc	12h	OK	6.21343	6.32054	0.0246579	0.166527	0.81275	0.997983	no	protein_coding
ENSG00000066739	ENSG00000066739.11	11	ATG2B	chr14:96279201-96387288	ntc	12h	OK	6.40973	6.40102	-0.00196107	-0.00727643	0.99105	0.998293	no	protein_coding
ENSG00000066777	ENSG00000066777.8	8	ARFGEF1	chr8:66964098-67343677	ntc	12h	OK	9.31721	8.70539	-0.0979891	-0.339877	0.5919	0.997983	no	protein_coding
ENSG00000066813	ENSG00000066813.14	14	ACSM2B	chr16:20536225-20576427	ntc	12h	NOTEST	0	0	0	0	1	1	no	protein_coding
ENSG00000066827	ENSG00000066827.15	15	ZFAT	chr8:134477787-134713049	ntc	12h	OK	4.08391	5.03581	0.302275	1.497	0.02165	0.276502	no	protein_coding
ENSG00000066855	ENSG00000066855.15	15	MTFR1	chr8:65644733-65842322	ntc	12h	OK	25.4175	26.4841	0.0593033	0.287871	0.67415	0.997983	no	protein_coding
ENSG00000066923	ENSG00000066923.17	17	STAG3	chr7:100177562-100272218	ntc	12h	OK	1.89113	1.23816	-0.611043	-1.2372	0.03355	0.354923	no	protein_coding
ENSG00000066926	ENSG00000066926.10	10	FECH	chr18:57548282-57586772	ntc	12h	OK	27.7954	33.074	0.250855	1.51638	0.0289	0.326517	no	protein_coding
ENSG00000066933	ENSG00000066933.15	15	MYO9A	chr15:71818395-72155459	ntc	12h	OK	6.42032	5.72198	-0.166129	-0.713384	0.20575	0.802327	no	protein_coding
ENSG00000067048	ENSG00000067048.16	16	DDX3Y	chrY:12904107-12920478	ntc	12h	NOTEST	0.0679504	0	-Inf	0	1	1	no	protein_coding
ENSG00000067057	ENSG00000067057.16	16	PFKP	chr10:3066332-3172841	ntc	12h	OK	53.6502	53.6173	-0.000885733	-0.00426182	0.99465	0.99843	no	protein_coding
ENSG00000067064	ENSG00000067064.10	10	IDI1	chr10:971145-1049170	ntc	12h	OK	34.6673	34.2753	-0.0164067	-0.0628483	0.92705	0.997983	no	protein_coding
ENSG00000067066	ENSG00000067066.16	16	SP100	chr2:230415941-230580006	ntc	12h	NOTEST	0.00448704	0.00481698	0.102365	0	1	1	no	protein_coding
ENSG00000067082	ENSG00000067082.14	14	KLF6	chr10:3775995-3785281	ntc	12h	OK	4.55052	6.88045	0.59647	2.84202	5e-05	0.00250833	yes	protein_coding
ENSG00000067113	ENSG00000067113.16	16	PLPP1	chr5:55307759-55535050	ntc	12h	OK	7.25459	7.50037	0.0480674	0.0837164	0.90455	0.997983	no	protein_coding
ENSG00000067141	ENSG00000067141.16	16	NEO1	chr15:73051709-73305206	ntc	12h	OK	22.0992	24.5677	0.152766	0.860792	0.20475	0.800973	no	protein_coding
ENSG00000067167	ENSG00000067167.7	7	TRAM1	chr8:70573441-70608387	ntc	12h	OK	40.6292	42.6274	0.0692641	0.467742	0.4997	0.997983	no	protein_coding
ENSG00000067177	ENSG00000067177.14	14	PHKA1	chrX:72578813-72714319	ntc	12h	OK	13.7743	13.9857	0.0219707	0.151412	0.82415	0.997983	no	protein_coding
ENSG00000067182	ENSG00000067182.7	7	TNFRSF1A	chr12:6328756-6342114	ntc	12h	OK	12.0897	13.1688	0.123348	0.715665	0.29505	0.892379	no	protein_coding
ENSG00000067191	ENSG00000067191.15	15	CACNB1	chr17:39173289-39197703	ntc	12h	OK	2.52982	2.47159	-0.0335966	-0.100644	0.8734	0.997983	no	protein_coding
ENSG00000067208	ENSG00000067208.14	14	EVI5	chr1:92508695-92792404	ntc	12h	OK	3.91778	4.46691	0.189241	0.613084	0.36105	0.940074	no	protein_coding
ENSG00000067221	ENSG00000067221.13	13	STOML1	chr15:73978922-73994622	ntc	12h	OK	3.16426	2.45395	-0.366761	-1.29286	0.04945	0.438996	no	protein_coding
ENSG00000067225	ENSG00000067225.17	17	PKM	chr15:72199028-72231822	ntc	12h	OK	821.608	840.064	0.0320489	0.16778	0.80755	0.997983	no	protein_coding
ENSG00000067248	ENSG00000067248.9	9	DHX29	chr5:55233933-55307722	ntc	12h	OK	13.332	13.8269	0.0525877	0.352509	0.6118	0.997983	no	protein_coding
ENSG00000067334	ENSG00000067334.13	13	DNTTIP2	chr1:93866282-93879918	ntc	12h	OK	39.9079	44.9326	0.171089	1.07161	0.12965	0.677689	no	protein_coding
ENSG00000067365	ENSG00000067365.14	14	METTL22	chr16:8621682-8649654	ntc	12h	OK	8.90637	8.98538	0.0127425	0.0504063	0.94165	0.997983	no	protein_coding
ENSG00000067369	ENSG00000067369.13	13	TP53BP1	chr15:43358171-43510728	ntc	12h	OK	11.2927	11.2842	-0.00108848	-0.00278298	0.9956	0.998692	no	protein_coding
ENSG00000067445	ENSG00000067445.20	20	TRO	chrX:54920461-54931431	ntc	12h	OK	0.866384	0.924179	0.093166	0.127684	0.7751	0.997983	no	protein_coding
ENSG00000067533	ENSG00000067533.5	5	RRP15	chr1:218285286-218337983	ntc	12h	OK	11.3291	11.4092	0.0101563	0.0361857	0.95825	0.997983	no	protein_coding
ENSG00000067560	ENSG00000067560.10	10	RHOA	chr3:49359144-49416475	ntc	12h	OK	238.464	243.921	0.0326416	0.168554	0.81255	0.997983	no	protein_coding
ENSG00000067596	ENSG00000067596.10	10	DHX8	chr17:43483864-43610338	ntc	12h	OK	23.5615	26.7036	0.180601	0.768163	0.26545	0.866812	no	protein_coding
ENSG00000067606	ENSG00000067606.15	15	PRKCZ	chr1:2050469-2220738	ntc	12h	OK	11.7541	10.3753	-0.180015	-0.764571	0.2423	0.847099	no	protein_coding
ENSG00000067646	ENSG00000067646.11	11	ZFY	chrY:2935280-3002626	ntc	12h	NOTEST	0	0	0	0	1	1	no	protein_coding
ENSG00000067704	ENSG00000067704.9	9	IARS2	chr1:220094101-220148041	ntc	12h	OK	54.924	52.4569	-0.0663045	-0.477098	0.48605	0.994199	no	protein_coding
ENSG00000067715	ENSG00000067715.13	13	SYT1	chr12:78863992-79503396	ntc	12h	OK	3.01773	2.91325	-0.050836	-0.224248	0.7315	0.997983	no	protein_coding
ENSG00000067798	ENSG00000067798.13	13	NAV3	chr12:77830904-78213008	ntc	12h	NOTEST	0.00768259	0.0832122	3.43713	0	1	1	no	protein_coding
ENSG00000067829	ENSG00000067829.18	18	IDH3G	chrX:153785765-153798505	ntc	12h	OK	48.9572	47.0193	-0.0582665	-0.284754	0.68385	0.997983	no	protein_coding
ENSG00000067836	ENSG00000067836.12	12	ROGDI	chr16:4796967-4802950	ntc	12h	OK	6.41528	5.23068	-0.294513	-1.29479	0.0519	0.447546	no	protein_coding
ENSG00000067840	ENSG00000067840.12	12	PDZD4	chrX:153802165-153830565	ntc	12h	OK	0.659633	0.697296	0.080107	0.158444	0.77865	0.997983	no	protein_coding
ENSG00000067842	ENSG00000067842.17	17	ATP2B3	chrX:153517675-153582939	ntc	12h	NOTEST	0.0529294	0.0101013	-2.38953	0	1	1	no	protein_coding
ENSG00000067900	ENSG00000067900.7	7	ROCK1	chr18:20946905-21111851	ntc	12h	OK	13.597	13.7734	0.0185985	0.107104	0.8606	0.997983	no	protein_coding
ENSG00000067955	ENSG00000067955.13	13	CBFB	chr16:67029115-67101058	ntc	12h	OK	29.4925	31.0697	0.0751614	0.487578	0.469	0.991426	no	protein_coding
ENSG00000067992	ENSG00000067992.12	12	PDK3	chrX:24465220-24539837	ntc	12h	OK	7.53027	7.86411	0.062582	0.362232	0.6036	0.997983	no	protein_coding
ENSG00000068001	ENSG00000068001.13	13	HYAL2	chr3:50317789-50328251	ntc	12h	OK	13.0099	11.9276	-0.125298	-0.454966	0.5073	0.997983	no	protein_coding
ENSG00000068024	ENSG00000068024.16	16	HDAC4	chr2:239048167-239402364	ntc	12h	OK	2.00896	1.73445	-0.211966	-0.56813	0.2929	0.891616	no	protein_coding
ENSG00000068028	ENSG00000068028.17	17	RASSF1	chr3:50329781-50340980	ntc	12h	OK	11.1836	11.8971	0.0892225	0.544677	0.4368	0.98062	no	protein_coding
ENSG00000068078	ENSG00000068078.17	17	FGFR3	chr4:1793306-1808872	ntc	12h	OK	29.6399	27.7292	-0.0961362	-0.509727	0.4629	0.989291	no	protein_coding
ENSG00000068079	ENSG00000068079.7	7	IFI35	chr17:43006724-43014456	ntc	12h	OK	3.03581	2.76545	-0.13457	-0.461314	0.47515	0.992149	no	protein_coding
ENSG00000068097	ENSG00000068097.14	14	HEATR6	chr17:60043193-60078931	ntc	12h	OK	12.2583	11.6716	-0.070758	-0.377655	0.58165	0.997983	no	protein_coding
ENSG00000068120	ENSG00000068120.14	14	COASY	chr17:42536171-42566277	ntc	12h	OK	68.413	66.8627	-0.0330698	-0.183499	0.7878	0.997983	no	protein_coding
ENSG00000068137	ENSG00000068137.14	14	PLEKHH3	chr17:42667913-42676994	ntc	12h	OK	12.4767	9.01454	-0.468914	-2.63934	2e-04	0.0082658	yes	protein_coding
ENSG00000068305	ENSG00000068305.17	17	MEF2A	chr15:99565416-99733561	ntc	12h	OK	11.5487	12.7672	0.144709	0.684917	0.3026	0.899288	no	protein_coding
ENSG00000068308	ENSG00000068308.13	13	OTUD5	chrX:48922027-48958386	ntc	12h	OK	36.5257	37.7999	0.0494713	0.333726	0.63715	0.997983	no	protein_coding
ENSG00000068323	ENSG00000068323.16	16	TFE3	chrX:49028725-49043486	ntc	12h	OK	12.6495	18.7462	0.567525	3.65051	5e-05	0.00250833	yes	protein_coding
ENSG00000068354	ENSG00000068354.15	15	TBC1D25	chrX:48539456-48562609	ntc	12h	OK	6.93157	7.70038	0.151746	0.609611	0.37865	0.951953	no	protein_coding
ENSG00000068366	ENSG00000068366.19	19	ACSL4	chrX:109623699-109733403	ntc	12h	OK	27.1625	26.2739	-0.047984	-0.313232	0.63175	0.997983	no	protein_coding
ENSG00000068383	ENSG00000068383.18	18	INPP5A	chr10:132537819-132786052	ntc	12h	OK	12.9032	13.1404	0.0262776	0.155998	0.8195	0.997983	no	protein_coding
ENSG00000068394	ENSG00000068394.10	10	GPKOW	chrX:49113388-49123801	ntc	12h	OK	17.1114	19.0854	0.157507	1.03176	0.14635	0.708565	no	protein_coding
ENSG00000068400	ENSG00000068400.13	13	GRIPAP1	chrX:48973719-49002264	ntc	12h	OK	17.0887	17.569	0.039994	0.236171	0.72535	0.997983	no	protein_coding
ENSG00000068438	ENSG00000068438.14	14	FTSJ1	chrX:48476020-48486364	ntc	12h	OK	36.4836	34.9063	-0.063762	-0.394449	0.5744	0.997983	no	protein_coding
ENSG00000068489	ENSG00000068489.12	12	PRR11	chr17:59155498-59215247	ntc	12h	OK	33.1306	34.3356	0.0515416	0.261808	0.69965	0.997983	no	protein_coding
ENSG00000068615	ENSG00000068615.16	16	REEP1	chr2:86213992-86338083	ntc	12h	OK	8.59176	7.47166	-0.201524	-0.9721	0.15485	0.722972	no	protein_coding
ENSG00000068650	ENSG00000068650.18	18	ATP11A	chr13:112690328-112887168	ntc	12h	OK	12.9143	13.6343	0.0782788	0.328136	0.6132	0.997983	no	protein_coding
ENSG00000068654	ENSG00000068654.15	15	POLR1A	chr2:86020215-86106155	ntc	12h	OK	25.3891	25.2277	-0.00919919	-0.0610191	0.9288	0.997983	no	protein_coding
ENSG00000068697	ENSG00000068697.6	6	LAPTM4A	chr2:20032649-20052028	ntc	12h	OK	60.8137	53.9705	-0.172226	-1.20803	0.08495	0.569176	no	protein_coding
ENSG00000068724	ENSG00000068724.15	15	TTC7A	chr2:46899274-47176601	ntc	12h	OK	5.69383	5.05472	-0.17177	-0.262133	0.6593	0.997983	no	protein_coding
ENSG00000068745	ENSG00000068745.14	14	IP6K2	chr3:48688002-48740353	ntc	12h	OK	26.6685	27.3314	0.0354229	0.224065	0.7464	0.997983	no	protein_coding
ENSG00000068781	ENSG00000068781.21	21	STON1-GTF2A1L	chr2:48529382-48776517	ntc	12h	NOTEST	0.0557624	0.0445038	-0.325364	0	1	1	no	protein_coding
ENSG00000068784	ENSG00000068784.12	12	SRBD1	chr2:45388679-45612165	ntc	12h	OK	6.23037	5.56489	-0.162964	-0.792598	0.24675	0.850655	no	protein_coding
ENSG00000068796	ENSG00000068796.16	16	KIF2A	chr5:62306161-62628582	ntc	12h	OK	21.8554	23.4337	0.100592	0.375429	0.5853	0.997983	no	protein_coding
ENSG00000068831	ENSG00000068831.18	18	RASGRP2	chr11:64726910-64745456	ntc	12h	OK	0.458745	0.322616	-0.507873	-0.340793	0.22975	0.834847	no	protein_coding
ENSG00000068878	ENSG00000068878.14	14	PSME4	chr2:53864066-54305300	ntc	12h	OK	27.5921	31.209	0.177706	0.982279	0.1528	0.718637	no	protein_coding
ENSG00000068885	ENSG00000068885.14	14	IFT80	chr3:160225635-160485773	ntc	12h	OK	5.77552	4.70481	-0.295814	-0.400537	0.3787	0.951953	no	protein_coding
ENSG00000068903	ENSG00000068903.19	19	SIRT2	chr19:38878554-38908893	ntc	12h	OK	23.2672	22.183	-0.0688486	-0.308609	0.65275	0.997983	no	protein_coding
ENSG00000068912	ENSG00000068912.13	13	ERLEC1	chr2:53532671-53860160	ntc	12h	OK	13.4241	14.0428	0.0649974	0.23072	0.73485	0.997983	no	protein_coding
ENSG00000068971	ENSG00000068971.13	13	PPP2R5B	chr11:64917552-64935888	ntc	12h	OK	5.97518	5.91844	-0.0137657	-0.0704265	0.9152	0.997983	no	protein_coding
ENSG00000068976	ENSG00000068976.13	13	PYGM	chr11:64746388-64760297	ntc	12h	NOTEST	0.218545	0.32677	0.580347	0	1	1	no	protein_coding
ENSG00000068985	ENSG00000068985.4	4	PAGE1	chrX:49687449-49695993	ntc	12h	NOTEST	0	0	0	0	1	1	no	protein_coding
ENSG00000069011	ENSG00000069011.15	15	PITX1	chr5:135027734-135401296	ntc	12h	OK	30.0773	31.1497	0.0505449	0.101868	0.8744	0.997983	no	protein_coding
ENSG00000069018	ENSG00000069018.17	17	TRPC7	chr5:136213319-136365537	ntc	12h	NOTEST	0.011761	0	-Inf	0	1	1	no	protein_coding
ENSG00000069020	ENSG00000069020.18	18	MAST4	chr5:66596360-67169595	ntc	12h	OK	2.36908	2.46765	0.0588152	0.123628	0.828	0.997983	no	protein_coding
ENSG00000069122	ENSG00000069122.18	18	ADGRF5	chr6:46852511-46954943	ntc	12h	NOTEST	0.0350888	0.0163003	-1.10611	0	1	1	no	protein_coding
ENSG00000069188	ENSG00000069188.16	16	SDK2	chr17:73334383-73644089	ntc	12h	OK	6.42616	4.89346	-0.393101	-2.34663	8e-04	0.0259398	yes	protein_coding
ENSG00000069206	ENSG00000069206.15	15	ADAM7	chr8:24294039-24912073	ntc	12h	NOTEST	0	0	0	0	1	1	no	protein_coding
ENSG00000069248	ENSG00000069248.11	11	NUP133	chr1:229440259-229508341	ntc	12h	OK	31.1904	32.5593	0.0619711	0.407283	0.54145	0.997983	no	protein_coding
ENSG00000069275	ENSG00000069275.12	12	NUCKS1	chr1:205712818-205750276	ntc	12h	OK	97.8142	96.3539	-0.0217008	-0.106122	0.86665	0.997983	no	protein_coding
ENSG00000069329	ENSG00000069329.15	15	VPS35	chr16:46656131-46689518	ntc	12h	OK	39.065	40.8169	0.0632893	0.322945	0.63025	0.997983	no	protein_coding
ENSG00000069345	ENSG00000069345.11	11	DNAJA2	chr16:46955361-46973788	ntc	12h	OK	35.7176	36.96	0.0493316	0.333166	0.63325	0.997983	no	protein_coding
ENSG00000069399	ENSG00000069399.12	12	BCL3	chr19:44747704-44760044	ntc	12h	OK	0.889883	3.85081	2.11347	4.0335	5e-05	0.00250833	yes	protein_coding
ENSG00000069424	ENSG00000069424.14	14	KCNAB2	chr1:5862810-6101193	ntc	12h	OK	1.9659	1.4443	-0.444812	-0.730699	0.20935	0.806121	no	protein_coding
ENSG00000069431	ENSG00000069431.10	10	ABCC9	chr12:21797400-21941402	ntc	12h	NOTEST	0.0390909	0.0663517	0.763298	0	1	1	no	protein_coding
ENSG00000069482	ENSG00000069482.6	6	GAL	chr11:68683778-68691175	ntc	12h	OK	138.124	163.539	0.243675	1.75497	0.0113	0.18063	no	protein_coding
ENSG00000069493	ENSG00000069493.14	14	CLEC2D	chr12:9664968-9699555	ntc	12h	OK	2.02953	2.49738	0.299269	0.77161	0.17695	0.758302	no	protein_coding
ENSG00000069509	ENSG00000069509.5	5	FUNDC1	chrX:44523638-44543001	ntc	12h	OK	23.936	26.7334	0.159461	1.04055	0.13875	0.695535	no	protein_coding
ENSG00000069535	ENSG00000069535.13	13	MAOB	chrX:43766610-43882447	ntc	12h	NOTEST	0.0885328	0.0223946	-1.98306	0	1	1	no	protein_coding
ENSG00000069667	ENSG00000069667.15	15	RORA	chr15:60479177-61229319	ntc	12h	OK	1.53689	1.56367	0.024922	0.0508062	0.93365	0.997983	no	protein_coding
ENSG00000069696	ENSG00000069696.6	6	DRD4	chr11:637292-640706	ntc	12h	NOTEST	0.26699	0.159506	-0.743172	0	1	1	no	protein_coding
ENSG00000069702	ENSG00000069702.10	10	TGFBR3	chr1:91680342-91906335	ntc	12h	OK	7.28114	5.83458	-0.319535	-1.82722	0.00605	0.119155	no	protein_coding
ENSG00000069764	ENSG00000069764.9	9	PLA2G10	chr16:14672544-14694669	ntc	12h	NOTEST	0.0174187	0	-Inf	0	1	1	no	protein_coding
ENSG00000069812	ENSG00000069812.11	11	HES2	chr1:6412417-6424670	ntc	12h	NOTEST	0.224315	0.0926334	-1.27592	0	1	1	no	protein_coding
ENSG00000069849	ENSG00000069849.10	10	ATP1B3	chr3:141876123-141926514	ntc	12h	OK	141.123	153.967	0.125669	0.8888	0.2022	0.795879	no	protein_coding
ENSG00000069869	ENSG00000069869.15	15	NEDD4	chr15:55826921-55993746	ntc	12h	OK	3.85281	3.75765	-0.03608	-0.142248	0.8146	0.997983	no	protein_coding
ENSG00000069943	ENSG00000069943.9	9	PIGB	chr15:55202965-55508234	ntc	12h	OK	5.06661	5.18119	0.032262	0.0804252	0.9035	0.997983	no	protein_coding
ENSG00000069956	ENSG00000069956.11	11	MAPK6	chr15:51829627-52100523	ntc	12h	OK	12.0604	14.963	0.311116	1.43951	0.02445	0.296617	no	protein_coding
ENSG00000069966	ENSG00000069966.18	18	GNB5	chr15:52115104-52295798	ntc	12h	OK	6.56171	5.69942	-0.203258	-0.755435	0.2762	0.878226	no	protein_coding
ENSG00000069974	ENSG00000069974.15	15	RAB27A	chr15:55202965-55508234	ntc	12h	OK	3.14031	3.8482	0.293276	0.596513	0.3614	0.940808	no	protein_coding
ENSG00000069998	ENSG00000069998.12	12	CECR5	chr22:17137510-17165445	ntc	12h	OK	35.1945	33.9993	-0.0498464	-0.34087	0.62625	0.997983	no	protein_coding
ENSG00000070010	ENSG00000070010.18	18	UFD1L	chr22:19330697-19479215	ntc	12h	OK	44.4485	48.4776	0.125182	0.420081	0.5422	0.997983	no	protein_coding
ENSG00000070018	ENSG00000070018.8	8	LRP6	chr12:12049843-12267012	ntc	12h	OK	10.8642	11.2512	0.0504911	0.176535	0.79155	0.997983	no	protein_coding
ENSG00000070019	ENSG00000070019.4	4	GUCY2C	chr12:14503660-14757963	ntc	12h	NOTEST	0	0	0	0	1	1	no	protein_coding
ENSG00000070031	ENSG00000070031.3	3	SCT	chr11:626430-627143	ntc	12h	NOTEST	0	0	0	0	1	1	no	protein_coding
ENSG00000070047	ENSG00000070047.11	11	PHRF1	chr11:576485-612222	ntc	12h	OK	16.7547	16.1296	-0.0548577	-0.384342	0.58175	0.997983	no	protein_coding
ENSG00000070061	ENSG00000070061.14	14	IKBKAP	chr9:108867516-108934116	ntc	12h	OK	32.906	32.7976	-0.00475764	-0.025036	0.96955	0.99801	no	protein_coding
ENSG00000070081	ENSG00000070081.15	15	NUCB2	chr11:17208152-17349974	ntc	12h	OK	19.159	16.4153	-0.22298	-1.17589	0.09065	0.585482	no	protein_coding
ENSG00000070087	ENSG00000070087.13	13	PFN2	chr3:149761104-150225190	ntc	12h	OK	72.0342	59.5853	-0.273725	-1.64133	0.01895	0.257066	no	protein_coding
ENSG00000070159	ENSG00000070159.13	13	PTPN3	chr9:109375465-109498313	ntc	12h	OK	8.04194	8.46323	0.0736647	0.336754	0.61345	0.997983	no	protein_coding
ENSG00000070182	ENSG00000070182.17	17	SPTB	chr14:64704101-64879883	ntc	12h	OK	2.92466	3.3105	0.178781	0.665061	0.32805	0.919622	no	protein_coding
ENSG00000070190	ENSG00000070190.12	12	DAPP1	chr4:99816832-99870154	ntc	12h	NOTEST	0.0127305	0.0254951	1.00193	0	1	1	no	protein_coding
ENSG00000070193	ENSG00000070193.4	4	FGF10	chr5:44303543-44413989	ntc	12h	NOTEST	0	0	0	0	1	1	no	protein_coding
ENSG00000070214	ENSG00000070214.15	15	SLC44A1	chr9:105244621-105439171	ntc	12h	OK	8.80466	8.20862	-0.101128	-0.569655	0.40785	0.962156	no	protein_coding
ENSG00000070269	ENSG00000070269.13	13	TMEM260	chr14:56488353-56730535	ntc	12h	OK	3.1662	2.52201	-0.328178	-1.12086	0.08155	0.560864	no	protein_coding
ENSG00000070366	ENSG00000070366.13	13	SMG6	chr17:2054153-2381058	ntc	12h	OK	7.24238	7.36452	0.0241286	0.0513439	0.93155	0.997983	no	protein_coding
ENSG00000070367	ENSG00000070367.15	15	EXOC5	chr14:57200506-57298742	ntc	12h	OK	23.1896	24.7344	0.0930369	0.418933	0.53875	0.997983	no	protein_coding
ENSG00000070371	ENSG00000070371.15	15	CLTCL1	chr22:19179472-19291716	ntc	12h	OK	4.15827	3.62081	-0.199671	-0.865996	0.19755	0.791242	no	protein_coding
ENSG00000070388	ENSG00000070388.11	11	FGF22	chr19:639878-644371	ntc	12h	OK	0.652297	0.459032	-0.506932	-1.00428	0.14095	0.700491	no	protein_coding
ENSG00000070404	ENSG00000070404.9	9	FSTL3	chr19:676364-683399	ntc	12h	OK	3.1503	2.38419	-0.401988	-1.40987	0.0381	0.380356	no	protein_coding
ENSG00000070413	ENSG00000070413.18	18	DGCR2	chr22:19036281-19128449	ntc	12h	OK	20.4398	19.5019	-0.0677625	-0.452814	0.50755	0.997983	no	protein_coding
ENSG00000070423	ENSG00000070423.17	17	RNF126	chr19:647525-663277	ntc	12h	OK	56.5342	64.9118	0.199357	1.3797	0.0504	0.443042	no	protein_coding
ENSG00000070444	ENSG00000070444.14	14	MNT	chr17:2384059-2401118	ntc	12h	OK	9.89112	7.98579	-0.3087	-1.42279	0.0369	0.373519	no	protein_coding
ENSG00000070476	ENSG00000070476.14	14	ZXDC	chr3:126437600-126475919	ntc	12h	OK	13.9152	13.1318	-0.0835906	-0.546414	0.43275	0.978549	no	protein_coding
ENSG00000070495	ENSG00000070495.14	14	JMJD6	chr17:76712831-76726799	ntc	12h	OK	35.9377	42.6415	0.246757	1.63483	0.0193	0.259404	no	protein_coding
ENSG00000070501	ENSG00000070501.11	11	POLB	chr8:42338453-42371808	ntc	12h	OK	22.1385	22.0063	-0.00864132	-0.0507031	0.9435	0.997983	no	protein_coding
ENSG00000070526	ENSG00000070526.14	14	ST6GALNAC1	chr17:76624760-76643838	ntc	12h	NOTEST	0.0362587	0.0432378	0.253968	0	1	1	no	protein_coding
ENSG00000070540	ENSG00000070540.12	12	WIPI1	chr17:68259181-68763882	ntc	12h	OK	2.0271	1.61728	-0.325853	-0.252343	0.67385	0.997983	no	protein_coding
ENSG00000070601	ENSG00000070601.9	9	FRMPD1	chr9:37510891-38069211	ntc	12h	NOTEST	0.193279	0.136198	-0.504978	0	1	1	no	protein_coding
ENSG00000070610	ENSG00000070610.14	14	GBA2	chr9:35696947-35749228	ntc	12h	OK	23.839	26.4695	0.151007	0.421329	0.5456	0.997983	no	protein_coding
ENSG00000070614	ENSG00000070614.14	14	NDST1	chr5:150475530-150558211	ntc	12h	OK	18.7819	19.4507	0.0504731	0.230387	0.7229	0.997983	no	protein_coding
ENSG00000070669	ENSG00000070669.16	16	ASNS	chr7:97852117-97872542	ntc	12h	OK	66.1624	65.5335	-0.0137799	-0.0955827	0.8922	0.997983	no	protein_coding
ENSG00000070718	ENSG00000070718.11	11	AP3M2	chr8:42152945-42171673	ntc	12h	OK	9.0714	9.47598	0.06295	0.297791	0.6534	0.997983	no	protein_coding
ENSG00000070729	ENSG00000070729.13	13	CNGB1	chr16:57882339-57971116	ntc	12h	NOTEST	0.0284711	0	-Inf	0	1	1	no	protein_coding
ENSG00000070731	ENSG00000070731.9	9	ST6GALNAC2	chr17:76557765-76586956	ntc	12h	OK	0.736722	0.652359	-0.175453	-0.13896	0.7554	0.997983	no	protein_coding
ENSG00000070748	ENSG00000070748.17	17	CHAT	chr10:49609094-49665104	ntc	12h	NOTEST	0	0	0	0	1	1	no	protein_coding
ENSG00000070756	ENSG00000070756.13	13	PABPC1	chr8:100685815-100722809	ntc	12h	OK	514.629	535.257	0.0567014	0.221788	0.74255	0.997983	no	protein_coding
ENSG00000070759	ENSG00000070759.16	16	TESK2	chr1:45329162-45491166	ntc	12h	OK	3.36248	4.57134	0.443092	1.25497	0.06595	0.51211	no	protein_coding
ENSG00000070761	ENSG00000070761.7	7	CFAP20	chr16:58113587-58129450	ntc	12h	OK	29.2838	28.1343	-0.057773	-0.381339	0.59155	0.997983	no	protein_coding
ENSG00000070770	ENSG00000070770.8	8	CSNK2A2	chr16:58129528-58217805	ntc	12h	OK	24.4764	26.5007	0.114639	0.693555	0.31685	0.910758	no	protein_coding
ENSG00000070778	ENSG00000070778.12	12	PTPN21	chr14:88384923-88554733	ntc	12h	OK	1.72134	1.99966	0.216228	0.805316	0.20735	0.804233	no	protein_coding
ENSG00000070785	ENSG00000070785.16	16	EIF2B3	chr1:44850521-44986722	ntc	12h	OK	39.0241	41.9397	0.103952	0.703329	0.312	0.906519	no	protein_coding
ENSG00000070808	ENSG00000070808.15	15	CAMK2A	chr5:150189956-150290291	ntc	12h	NOTEST	0.00327296	0	-Inf	0	1	1	no	protein_coding
ENSG00000070814	ENSG00000070814.17	17	TCOF1	chr5:150357638-150400308	ntc	12h	OK	109.328	114.4	0.0654222	0.320032	0.6265	0.997983	no	protein_coding
ENSG00000070831	ENSG00000070831.15	15	CDC42	chr1:22052626-22092946	ntc	12h	OK	128.092	144.246	0.171345	1.17145	0.09635	0.601272	no	protein_coding
ENSG00000070882	ENSG00000070882.12	12	OSBPL3	chr7:24796538-24981634	ntc	12h	OK	9.20696	9.20122	-0.000899032	-0.00436924	0.99365	0.998293	no	protein_coding
ENSG00000070886	ENSG00000070886.10	10	EPHA8	chr1:22563563-22603594	ntc	12h	OK	3.40812	3.00649	-0.180896	-0.825534	0.2381	0.842209	no	protein_coding
ENSG00000070915	ENSG00000070915.9	9	SLC12A3	chr16:56865206-56915850	ntc	12h	NOTEST	0.0111692	0	-Inf	0	1	1	no	protein_coding
ENSG00000070950	ENSG00000070950.9	9	RAD18	chr3:8619399-8963773	ntc	12h	OK	10.9252	13.0771	0.259382	1.46311	0.0178	0.247355	no	protein_coding
ENSG00000070961	ENSG00000070961.15	15	ATP2B1	chr12:89561128-89712590	ntc	12h	OK	16.9925	17.5199	0.0440982	0.221209	0.7407	0.997983	no	protein_coding
ENSG00000070985	ENSG00000070985.13	13	TRPM5	chr11:2404514-2423045	ntc	12h	NOTEST	0.0148147	0.00510852	-1.53605	0	1	1	no	protein_coding
ENSG00000071051	ENSG00000071051.13	13	NCK2	chr2:105744896-105894274	ntc	12h	OK	17.2101	16.7534	-0.0388007	-0.24979	0.7173	0.997983	no	protein_coding
ENSG00000071054	ENSG00000071054.16	16	MAP4K4	chr2:101696849-101894689	ntc	12h	OK	32.6997	39.7609	0.282074	1.72861	0.00755	0.139082	no	protein_coding
ENSG00000071073	ENSG00000071073.12	12	MGAT4A	chr2:98619105-98731126	ntc	12h	OK	4.71429	5.3444	0.180989	0.641879	0.3395	0.927787	no	protein_coding
ENSG00000071082	ENSG00000071082.10	10	RPL31	chr2:100820151-101270316	ntc	12h	OK	1438.48	1449.23	0.0107478	0.0474682	0.9441	0.997983	no	protein_coding
ENSG00000071127	ENSG00000071127.16	16	WDR1	chr4:10074338-10116949	ntc	12h	OK	51.3213	54.9185	0.0977325	0.697464	0.31185	0.906519	no	protein_coding
ENSG00000071189	ENSG00000071189.21	21	SNX13	chr7:17790760-17940501	ntc	12h	OK	11.4399	11.6073	0.0209595	0.1092	0.87265	0.997983	no	protein_coding
ENSG00000071203	ENSG00000071203.9	9	MS4A12	chr11:60492777-60507430	ntc	12h	NOTEST	0	0	0	0	1	1	no	protein_coding
ENSG00000071205	ENSG00000071205.11	11	ARHGAP10	chr4:147732062-148072780	ntc	12h	OK	8.20093	7.23193	-0.181407	-1.06335	0.1242	0.668294	no	protein_coding
ENSG00000071242	ENSG00000071242.11	11	RPS6KA2	chr6:166409363-166957191	ntc	12h	OK	2.00782	1.54394	-0.379011	-0.877415	0.13895	0.695535	no	protein_coding
ENSG00000071243	ENSG00000071243.15	15	ING3	chr7:120950748-120977216	ntc	12h	OK	24.7971	24.8909	0.00544564	0.0325071	0.9624	0.997996	no	protein_coding
ENSG00000071246	ENSG00000071246.10	10	VASH1	chr14:76762188-76826246	ntc	12h	OK	7.50515	5.39291	-0.476816	-1.5049	0.01945	0.260089	no	protein_coding
ENSG00000071282	ENSG00000071282.11	11	LMCD1	chr3:7952804-8611924	ntc	12h	OK	4.33901	5.07778	0.226832	0.909223	0.1912	0.78191	no	protein_coding
ENSG00000071462	ENSG00000071462.11	11	WBSCR22	chr7:73680968-73719672	ntc	12h	OK	90.3602	94.8151	0.0694299	0.426178	0.5435	0.997983	no	protein_coding
ENSG00000071537	ENSG00000071537.13	13	SEL1L	chr14:81471548-81533861	ntc	12h	OK	6.51374	7.14591	0.133631	0.661001	0.2955	0.892379	no	protein_coding
ENSG00000071539	ENSG00000071539.13	13	TRIP13	chr5:795605-919357	ntc	12h	OK	26.8618	25.4851	-0.0759008	-0.392272	0.5566	0.997983	no	protein_coding
ENSG00000071553	ENSG00000071553.16	16	ATP6AP1	chrX:154428631-154436516	ntc	12h	OK	52.1682	51.8247	-0.00953046	-0.0666889	0.9222	0.997983	no	protein_coding
ENSG00000071564	ENSG00000071564.14	14	TCF3	chr19:1609289-1652605	ntc	12h	OK	58.8163	55.4247	-0.0856869	-0.528218	0.43895	0.980864	no	protein_coding
ENSG00000071575	ENSG00000071575.11	11	TRIB2	chr2:12716888-12742734	ntc	12h	OK	8.84251	7.88187	-0.165918	-0.786354	0.25495	0.855524	no	protein_coding
ENSG00000071626	ENSG00000071626.16	16	DAZAP1	chr19:1407568-1435687	ntc	12h	OK	143.213	151.824	0.084238	0.59226	0.39165	0.956253	no	protein_coding
ENSG00000071655	ENSG00000071655.17	17	MBD3	chr19:1573595-1605490	ntc	12h	OK	79.1372	76.3722	-0.0513072	-0.27262	0.6909	0.997983	no	protein_coding
ENSG00000071677	ENSG00000071677.1	1	PRLH	chr2:237566573-237567175	ntc	12h	NOTEST	0	0	0	0	1	1	no	protein_coding
ENSG00000071794	ENSG00000071794.15	15	HLTF	chr3:149030126-149102823	ntc	12h	OK	37.6687	34.0274	-0.146671	-0.902291	0.172	0.753421	no	protein_coding
ENSG00000071859	ENSG00000071859.14	14	FAM50A	chrX:154444125-154450654	ntc	12h	OK	46.0827	45.8697	-0.00668318	-0.0430942	0.95115	0.997983	no	protein_coding
ENSG00000071889	ENSG00000071889.16	16	FAM3A	chrX:154506158-154516242	ntc	12h	OK	18.5384	16.2231	-0.192466	-1.09764	0.1184	0.651772	no	protein_coding
ENSG00000071894	ENSG00000071894.14	14	CPSF1	chr8:144373100-144409349	ntc	12h	OK	80.658	81.603	0.0168037	0.079592	0.90765	0.997983	no	protein_coding
ENSG00000071909	ENSG00000071909.18	18	MYO3B	chr2:170178144-170695374	ntc	12h	NOTEST	0.00662264	0.00334613	-0.984914	0	1	1	no	protein_coding
ENSG00000071967	ENSG00000071967.11	11	CYBRD1	chr2:171522246-171558133	ntc	12h	OK	1.94872	2.18005	0.161836	0.50823	0.43315	0.978872	no	protein_coding
ENSG00000071991	ENSG00000071991.8	8	CDH19	chr18:66501082-66604138	ntc	12h	NOTEST	0	0	0	0	1	1	no	protein_coding
ENSG00000071994	ENSG00000071994.10	10	PDCD2	chr6:170575294-170584692	ntc	12h	OK	60.9204	59.8509	-0.0255521	-0.155551	0.82645	0.997983	no	protein_coding
ENSG00000072041	ENSG00000072041.16	16	SLC6A15	chr12:84859487-84913615	ntc	12h	OK	25.8094	30.1759	0.2255	1.42448	0.0322	0.34732	no	protein_coding
ENSG00000072042	ENSG00000072042.12	12	RDH11	chr14:67619797-67695814	ntc	12h	OK	46.6358	46.9582	0.00993988	0.0457461	0.947	0.997983	no	protein_coding
ENSG00000072062	ENSG00000072062.13	13	PRKACA	chr19:14091687-14118084	ntc	12h	OK	35.0318	34.4764	-0.0230541	-0.161179	0.8139	0.997983	no	protein_coding
ENSG00000072071	ENSG00000072071.16	16	ADGRL1	chr19:14137178-14206187	ntc	12h	OK	33.6619	32.8662	-0.0345118	-0.141942	0.83285	0.997983	no	protein_coding
ENSG00000072080	ENSG00000072080.10	10	SPP2	chr2:234050678-234077134	ntc	12h	NOTEST	0	0	0	0	1	1	no	protein_coding
ENSG00000072110	ENSG00000072110.13	13	ACTN1	chr14:68874142-68979440	ntc	12h	OK	29.8411	30.7292	0.0423125	0.276859	0.68275	0.997983	no	protein_coding
ENSG00000072121	ENSG00000072121.15	15	ZFYVE26	chr14:67701885-67816590	ntc	12h	OK	6.08238	5.49704	-0.145981	-0.69389	0.2895	0.888543	no	protein_coding
ENSG00000072133	ENSG00000072133.10	10	RPS6KA6	chrX:84058345-84187907	ntc	12h	OK	4.2833	5.05554	0.239142	0.99246	0.15245	0.718591	no	protein_coding
ENSG00000072134	ENSG00000072134.15	15	EPN2	chr17:19215614-19336715	ntc	12h	OK	12.0442	11.6946	-0.0424975	-0.22167	0.72785	0.997983	no	protein_coding
ENSG00000072135	ENSG00000072135.12	12	PTPN18	chr2:130356006-130375409	ntc	12h	OK	8.81385	6.9017	-0.352821	-1.47493	0.0328	0.350709	no	protein_coding
ENSG00000072163	ENSG00000072163.18	18	LIMS2	chr2:127638380-127681786	ntc	12h	OK	0.408979	0.26695	-0.615456	-0.663344	0.11205	0.639544	no	protein_coding
ENSG00000072182	ENSG00000072182.12	12	ASIC4	chr2:219434845-219538772	ntc	12h	NOTEST	0.0358347	0.0138576	-1.37068	0	1	1	no	protein_coding
ENSG00000072195	ENSG00000072195.14	14	SPEG	chr2:219434845-219538772	ntc	12h	OK	5.1085	3.36802	-0.600999	-1.25093	0.05215	0.448007	no	protein_coding
ENSG00000072201	ENSG00000072201.13	13	LNX1	chr4:53377642-54298247	ntc	12h	NOTEST	0.306297	0.211702	-0.532895	0	1	1	no	protein_coding
ENSG00000072210	ENSG00000072210.18	18	ALDH3A2	chr17:19648135-19677598	ntc	12h	OK	41.7857	34.2826	-0.285531	-1.86954	0.00565	0.113234	no	protein_coding
ENSG00000072274	ENSG00000072274.12	12	TFRC	chr3:196027182-196082189	ntc	12h	OK	84.6245	90.4266	0.095673	0.452475	0.45805	0.988649	no	protein_coding
ENSG00000072310	ENSG00000072310.16	16	SREBF1	chr17:17681472-17837002	ntc	12h	OK	20.0284	22.2744	0.153343	0.466134	0.50935	0.997983	no	protein_coding
ENSG00000072315	ENSG00000072315.3	3	TRPC5	chrX:111774314-112082776	ntc	12h	NOTEST	0.00300825	0.00636989	1.08234	0	1	1	no	protein_coding
ENSG00000072364	ENSG00000072364.12	12	AFF4	chr5:132875378-132963634	ntc	12h	OK	14.7815	16.9907	0.200952	1.08624	0.0579	0.477353	no	protein_coding
ENSG00000072401	ENSG00000072401.14	14	UBE2D1	chr10:58334974-58370753	ntc	12h	OK	9.19814	9.77705	0.0880582	0.531125	0.44925	0.985384	no	protein_coding
ENSG00000072415	ENSG00000072415.8	8	MPP5	chr14:67241108-67386516	ntc	12h	OK	10.2591	9.59527	-0.096506	-0.258185	0.65245	0.997983	no	protein_coding
ENSG00000072422	ENSG00000072422.16	16	RHOBTB1	chr10:60869437-61001440	ntc	12h	OK	4.12337	3.08712	-0.417562	-1.75319	0.00905	0.156589	no	protein_coding
ENSG00000072501	ENSG00000072501.17	17	SMC1A	chrX:53374148-53431120	ntc	12h	OK	90.016	85.8344	-0.0686253	-0.211139	0.75315	0.997983	no	protein_coding
ENSG00000072506	ENSG00000072506.12	12	HSD17B10	chrX:53431257-53434373	ntc	12h	OK	148.944	148.552	-0.00380661	-0.0274455	0.9665	0.99801	no	protein_coding
ENSG00000072518	ENSG00000072518.20	20	MARK2	chr11:63838927-63911019	ntc	12h	OK	19.3471	19.8463	0.0367511	0.234675	0.7315	0.997983	no	protein_coding
ENSG00000072571	ENSG00000072571.19	19	HMMR	chr5:163460202-163494058	ntc	12h	OK	21.629	22.2942	0.0437036	0.260773	0.71255	0.997983	no	protein_coding
ENSG00000072609	ENSG00000072609.17	17	CHFR	chr12:132768908-132956306	ntc	12h	OK	2.89711	3.31296	0.193505	0.314315	0.58085	0.997983	no	protein_coding
ENSG00000072657	ENSG00000072657.8	8	TRHDE	chr12:71938845-72670757	ntc	12h	NOTEST	0.325442	0.201327	-0.692858	0	1	1	no	protein_coding
ENSG00000072682	ENSG00000072682.18	18	P4HA2	chr5:132184875-132395614	ntc	12h	OK	7.71667	7.81342	0.0179769	0.0591757	0.92435	0.997983	no	protein_coding
ENSG00000072694	ENSG00000072694.19	19	FCGR2B	chr1:161663146-161678654	ntc	12h	NOTEST	0	0	0	0	1	1	no	protein_coding
ENSG00000072736	ENSG00000072736.18	18	NFATC3	chr16:67987393-68238102	ntc	12h	OK	13.8957	13.7179	-0.0185776	-0.0597725	0.92135	0.997983	no	protein_coding
ENSG00000072756	ENSG00000072756.16	16	TRNT1	chr3:3126915-3179710	ntc	12h	OK	8.57259	8.5654	-0.0012104	-0.00441587	0.9948	0.99843	no	protein_coding
ENSG00000072778	ENSG00000072778.19	19	ACADVL	chr17:7189889-7225273	ntc	12h	OK	60.7003	70.6477	0.21894	1.27419	0.068	0.519293	no	protein_coding
ENSG00000072786	ENSG00000072786.12	12	STK10	chr5:172042072-172188386	ntc	12h	OK	7.96758	7.87105	-0.0175866	-0.0874355	0.88765	0.997983	no	protein_coding
ENSG00000072803	ENSG00000072803.17	17	FBXW11	chr5:171861548-172006873	ntc	12h	OK	22.4088	23.2496	0.0531384	0.318526	0.63385	0.997983	no	protein_coding
ENSG00000072818	ENSG00000072818.11	11	ACAP1	chr17:7336528-7351478	ntc	12h	NOTEST	0.183018	0.0851606	-1.10373	0	1	1	no	protein_coding
ENSG00000072832	ENSG00000072832.14	14	CRMP1	chr4:5711196-5893058	ntc	12h	OK	1.17594	1.04749	-0.166875	-0.355095	0.59965	0.997983	no	protein_coding
ENSG00000072840	ENSG00000072840.12	12	EVC	chr4:5711196-5893058	ntc	12h	OK	2.25327	1.97273	-0.191829	-0.68807	0.28535	0.885089	no	protein_coding
ENSG00000072849	ENSG00000072849.10	10	DERL2	chr17:5471250-5490814	ntc	12h	OK	23.2399	25.1749	0.115382	0.405575	0.57	0.997983	no	protein_coding
ENSG00000072858	ENSG00000072858.10	10	SIDT1	chr3:113532295-113629578	ntc	12h	OK	0.49499	0.554487	0.163753	0.178799	0.68725	0.997983	no	protein_coding
ENSG00000072864	ENSG00000072864.12	12	NDE1	chr16:15643266-15857033	ntc	12h	OK	12.9926	13.9256	0.100046	0.499739	0.4635	0.989649	no	protein_coding
ENSG00000072952	ENSG00000072952.18	18	MRVI1	chr11:10541271-10693988	ntc	12h	NOTEST	0.0164742	0.022138	0.426318	0	1	1	no	protein_coding
ENSG00000072954	ENSG00000072954.6	6	TMEM38A	chr19:16661126-16690029	ntc	12h	OK	6.55457	6.61049	0.012255	0.0561058	0.9363	0.997983	no	protein_coding
ENSG00000072958	ENSG00000072958.8	8	AP1M1	chr19:16197577-16245907	ntc	12h	OK	41.1007	38.3912	-0.0983877	-0.622796	0.3733	0.949347	no	protein_coding
ENSG00000073008	ENSG00000073008.14	14	PVR	chr19:44537057-44718759	ntc	12h	OK	22.2436	15.5077	-0.520411	-3.16771	5e-05	0.00250833	yes	protein_coding
ENSG00000073050	ENSG00000073050.11	11	XRCC1	chr19:43543039-43596135	ntc	12h	OK	21.4059	20.8116	-0.04062	-0.208693	0.7567	0.997983	no	protein_coding
ENSG00000073060	ENSG00000073060.15	15	SCARB1	chr12:124776855-124882668	ntc	12h	OK	39.9601	33.1116	-0.271223	-1.7798	0.00935	0.159701	no	protein_coding
ENSG00000073067	ENSG00000073067.13	13	CYP2W1	chr7:983198-989640	ntc	12h	NOTEST	0.0762614	0.0234267	-1.7028	0	1	1	no	protein_coding
ENSG00000073111	ENSG00000073111.13	13	MCM2	chr3:127573068-127622436	ntc	12h	OK	86.9445	81.4145	-0.0948083	-0.628376	0.36235	0.941721	no	protein_coding
ENSG00000073146	ENSG00000073146.15	15	MOV10L1	chr22:50089878-50161690	ntc	12h	NOTEST	0.0123524	0	-Inf	0	1	1	no	protein_coding
ENSG00000073150	ENSG00000073150.13	13	PANX2	chr22:50170730-50180294	ntc	12h	OK	7.17272	6.54902	-0.131243	-0.807758	0.2468	0.850655	no	protein_coding
ENSG00000073169	ENSG00000073169.13	13	SELO	chr22:50200978-50217616	ntc	12h	OK	18.7399	16.9455	-0.145207	-0.921328	0.1868	0.774836	no	protein_coding
ENSG00000073282	ENSG00000073282.12	12	TP63	chr3:189631415-189897279	ntc	12h	NOTEST	0.0406638	0.00398248	-3.35201	0	1	1	no	protein_coding
ENSG00000073331	ENSG00000073331.17	17	ALPK1	chr4:112274541-112442620	ntc	12h	OK	1.49177	1.858	0.316723	0.554339	0.2826	0.883101	no	protein_coding
ENSG00000073350	ENSG00000073350.13	13	LLGL2	chr17:75525079-75575208	ntc	12h	OK	13.3604	11.1742	-0.25779	-1.31914	0.05045	0.443042	no	protein_coding
ENSG00000073417	ENSG00000073417.14	14	PDE8A	chr15:84980439-85139145	ntc	12h	OK	12.775	12.4848	-0.0331555	-0.201006	0.7606	0.997983	no	protein_coding
ENSG00000073464	ENSG00000073464.11	11	CLCN4	chrX:10156944-10237660	ntc	12h	OK	1.20722	1.30737	0.114977	0.407753	0.53475	0.997983	no	protein_coding
ENSG00000073536	ENSG00000073536.17	17	NLE1	chr17:35121578-35142315	ntc	12h	OK	35.783	36.8711	0.0432166	0.239593	0.7339	0.997983	no	protein_coding
ENSG00000073578	ENSG00000073578.16	16	SDHA	chr5:218240-256700	ntc	12h	OK	44.0566	42.0115	-0.0685715	-0.459724	0.50145	0.997983	no	protein_coding
ENSG00000073584	ENSG00000073584.18	18	SMARCE1	chr17:40624961-40665181	ntc	12h	OK	88.5774	90.8691	0.0368506	0.226772	0.74405	0.997983	no	protein_coding
ENSG00000073598	ENSG00000073598.5	5	FNDC8	chr17:35121578-35142315	ntc	12h	NOTEST	0.259566	0.186026	-0.480601	0	1	1	no	protein_coding
ENSG00000073605	ENSG00000073605.18	18	GSDMB	chr17:39904594-39919854	ntc	12h	OK	2.96992	2.9223	-0.023316	-0.0764595	0.90725	0.997983	no	protein_coding
ENSG00000073614	ENSG00000073614.11	11	KDM5A	chr12:280128-442645	ntc	12h	OK	12.266	12.8025	0.061757	0.267094	0.63375	0.997983	no	protein_coding
ENSG00000073670	ENSG00000073670.13	13	ADAM11	chr17:44759030-44781846	ntc	12h	OK	8.7111	7.17862	-0.279148	-1.65322	0.01825	0.251853	no	protein_coding
ENSG00000073711	ENSG00000073711.10	10	PPP2R3A	chr3:135965672-136147891	ntc	12h	OK	1.58095	2.31401	0.549601	2.5577	1e-04	0.0047059	yes	protein_coding
ENSG00000073712	ENSG00000073712.14	14	FERMT2	chr14:52857267-52952435	ntc	12h	OK	12.9512	12.084	-0.0999977	-0.651756	0.3514	0.934424	no	protein_coding
ENSG00000073734	ENSG00000073734.8	8	ABCB11	chr2:168922937-169031322	ntc	12h	NOTEST	0	0	0	0	1	1	no	protein_coding
ENSG00000073737	ENSG00000073737.16	16	DHRS9	chr2:169064788-169096167	ntc	12h	NOTEST	0.0119886	0.0253875	1.08246	0	1	1	no	protein_coding
ENSG00000073754	ENSG00000073754.5	5	CD5L	chr1:157830913-157898256	ntc	12h	NOTEST	0	0	0	0	1	1	no	protein_coding
ENSG00000073756	ENSG00000073756.11	11	PTGS2	chr1:186671790-186680427	ntc	12h	NOTEST	0.143085	0.233105	0.704107	0	1	1	no	protein_coding
ENSG00000073792	ENSG00000073792.15	15	IGF2BP2	chr3:185643738-185825056	ntc	12h	OK	27.263	25.7126	-0.0844701	-0.517455	0.4163	0.968334	no	protein_coding
ENSG00000073803	ENSG00000073803.13	13	MAP3K13	chr3:185282940-185499057	ntc	12h	OK	15.3746	15.4299	0.00518453	0.0185069	0.97765	0.998173	no	protein_coding
ENSG00000073849	ENSG00000073849.14	14	ST6GAL1	chr3:186930484-187078553	ntc	12h	OK	6.76747	4.16107	-0.70166	-2.63266	0.00015	0.00657404	yes	protein_coding
ENSG00000073861	ENSG00000073861.2	2	TBX21	chr17:47733243-47746119	ntc	12h	NOTEST	0.0407165	0.0813357	0.998276	0	1	1	no	protein_coding
ENSG00000073910	ENSG00000073910.19	19	FRY	chr13:32025313-32299122	ntc	12h	OK	0.67664	0.675123	-0.00323806	-0.00424597	0.99325	0.998293	no	protein_coding
ENSG00000073921	ENSG00000073921.17	17	PICALM	chr11:85957683-86069882	ntc	12h	OK	38.398	41.1522	0.0999383	0.579023	0.40095	0.959981	no	protein_coding
ENSG00000073969	ENSG00000073969.18	18	NSF	chr17:46590668-46757464	ntc	12h	OK	20.1418	18.0346	-0.159424	-0.963844	0.16085	0.733364	no	protein_coding
ENSG00000074047	ENSG00000074047.20	20	GLI2	chr2:120735622-120992653	ntc	12h	OK	1.95111	0.935249	-1.06087	-2.07328	0.00055	0.0190742	yes	protein_coding
ENSG00000074054	ENSG00000074054.17	17	CLASP1	chr2:121337775-121649587	ntc	12h	OK	5.85576	5.50503	-0.089106	-0.382533	0.55415	0.997983	no	protein_coding
ENSG00000074071	ENSG00000074071.13	13	MRPS34	chr16:1771889-1773155	ntc	12h	OK	157.668	148.922	-0.0823376	-0.580323	0.39705	0.958411	no	protein_coding
ENSG00000074181	ENSG00000074181.8	8	NOTCH3	chr19:15159037-15200981	ntc	12h	OK	4.13808	3.29435	-0.328969	-1.31458	0.05315	0.453666	no	protein_coding
ENSG00000074201	ENSG00000074201.8	8	CLNS1A	chr11:77514935-77637805	ntc	12h	OK	95.5816	102.447	0.100068	0.684108	0.32465	0.916641	no	protein_coding
ENSG00000074211	ENSG00000074211.13	13	PPP2R2C	chr4:6320577-6563600	ntc	12h	OK	3.43589	3.17243	-0.115097	-0.506628	0.4473	0.984924	no	protein_coding
ENSG00000074219	ENSG00000074219.13	13	TEAD2	chr19:49331616-49388081	ntc	12h	OK	8.30441	7.30483	-0.185028	-0.973432	0.154	0.721092	no	protein_coding
ENSG00000074266	ENSG00000074266.17	17	EED	chr11:86244543-86278813	ntc	12h	OK	18.2015	19.8588	0.125721	0.805806	0.24605	0.849757	no	protein_coding
ENSG00000074276	ENSG00000074276.10	10	CDHR2	chr5:176542510-176610133	ntc	12h	NOTEST	0.074466	0.0876135	0.234571	0	1	1	no	protein_coding
ENSG00000074317	ENSG00000074317.10	10	SNCB	chr5:176620083-176630556	ntc	12h	OK	0.981873	0.847649	-0.212069	-0.448204	0.4709	0.991426	no	protein_coding
ENSG00000074319	ENSG00000074319.12	12	TSG101	chr11:18455823-18527232	ntc	12h	OK	27.8729	26.2769	-0.085071	-0.482105	0.49005	0.99592	no	protein_coding
ENSG00000074356	ENSG00000074356.16	16	NCBP3	chr17:3802164-3846251	ntc	12h	OK	14.5847	16.4327	0.172108	0.548659	0.41175	0.965268	no	protein_coding
ENSG00000074370	ENSG00000074370.17	17	ATP2A3	chr17:3923869-3964464	ntc	12h	OK	0.769469	0.509984	-0.593411	-0.699804	0.10685	0.628719	no	protein_coding
ENSG00000074410	ENSG00000074410.13	13	CA12	chr15:63321377-63382161	ntc	12h	OK	5.01822	3.7411	-0.423713	-2.14549	0.00105	0.032028	yes	protein_coding
ENSG00000074416	ENSG00000074416.13	13	MGLL	chr3:127689061-127823250	ntc	12h	OK	0.341951	0.438677	0.35937	0.249329	0.48755	0.994589	no	protein_coding
ENSG00000074527	ENSG00000074527.11	11	NTN4	chr12:95551581-95791152	ntc	12h	OK	1.5068	0.908369	-0.730142	-1.73802	0.00515	0.106285	no	protein_coding
ENSG00000074582	ENSG00000074582.12	12	BCS1L	chr2:218637915-218663443	ntc	12h	OK	55.9817	53.0907	-0.0764961	-0.321875	0.6443	0.997983	no	protein_coding
ENSG00000074590	ENSG00000074590.13	13	NUAK1	chr12:106063339-106140033	ntc	12h	OK	5.09085	4.77286	-0.093051	-0.555718	0.40015	0.959791	no	protein_coding
ENSG00000074603	ENSG00000074603.18	18	DPP8	chr15:65442462-65517704	ntc	12h	OK	13.2292	14.3261	0.11492	0.478762	0.4802	0.992149	no	protein_coding
ENSG00000074621	ENSG00000074621.13	13	SLC24A1	chr15:65611365-65891991	ntc	12h	OK	3.30951	2.59407	-0.3514	-0.37867	0.4639	0.989649	no	protein_coding
ENSG00000074657	ENSG00000074657.13	13	ZNF532	chr18:58862599-58986480	ntc	12h	OK	4.17003	3.95749	-0.0754699	-0.256507	0.6756	0.997983	no	protein_coding
ENSG00000074660	ENSG00000074660.15	15	SCARF1	chr17:1633857-1645747	ntc	12h	NOTEST	0.0171196	0.042545	1.31334	0	1	1	no	protein_coding
ENSG00000074695	ENSG00000074695.5	5	LMAN1	chr18:59327822-59359962	ntc	12h	OK	43.122	47.4474	0.137905	0.935696	0.1553	0.723358	no	protein_coding
ENSG00000074696	ENSG00000074696.12	12	HACD3	chr15:65530417-65578352	ntc	12h	OK	88.6281	88.641	0.000210558	0.00151437	0.99805	0.999214	no	protein_coding
ENSG00000074706	ENSG00000074706.13	13	IPCEF1	chr6:154010495-154510659	ntc	12h	NOTEST	0.296139	0.176635	-0.745503	0	1	1	no	protein_coding
ENSG00000074755	ENSG00000074755.14	14	ZZEF1	chr17:4004444-4143020	ntc	12h	OK	9.3852	9.06492	-0.0500937	-0.217779	0.72675	0.997983	no	protein_coding
ENSG00000074771	ENSG00000074771.3	3	NOX3	chr6:155395369-155455903	ntc	12h	NOTEST	0	0	0	0	1	1	no	protein_coding
ENSG00000074800	ENSG00000074800.13	13	ENO1	chr1:8861001-8879894	ntc	12h	OK	1553.2	1615.45	0.0566907	0.302404	0.6703	0.997983	no	protein_coding
ENSG00000074803	ENSG00000074803.17	17	SLC12A1	chr15:48189036-48304078	ntc	12h	NOTEST	0.0236989	0.00209878	-3.4972	0	1	1	no	protein_coding
ENSG00000074842	ENSG00000074842.7	7	MYDGF	chr19:4639517-4670370	ntc	12h	OK	62.1008	61.6222	-0.0111609	-0.0759791	0.9081	0.997983	no	protein_coding
ENSG00000074855	ENSG00000074855.10	10	ANO8	chr19:17292130-17334829	ntc	12h	OK	2.65903	2.17781	-0.288022	-0.484783	0.43755	0.98062	no	protein_coding
ENSG00000074935	ENSG00000074935.13	13	TUBE1	chr6:112054071-112087529	ntc	12h	OK	10.6012	9.81534	-0.11112	-0.552131	0.4353	0.980009	no	protein_coding
ENSG00000074964	ENSG00000074964.16	16	ARHGEF10L	chr1:17539834-17697874	ntc	12h	OK	2.84636	2.26472	-0.329782	-1.45956	0.0285	0.325688	no	protein_coding
ENSG00000074966	ENSG00000074966.10	10	TXK	chr4:48066392-48134256	ntc	12h	NOTEST	0.219755	0.288795	0.394149	0	1	1	no	protein_coding
ENSG00000075035	ENSG00000075035.9	9	WSCD2	chr12:108129470-108250537	ntc	12h	NOTEST	0.154216	0.0226519	-2.76725	0	1	1	no	protein_coding
ENSG00000075043	ENSG00000075043.17	17	KCNQ2	chr20:63400209-63472677	ntc	12h	OK	3.33149	3.13776	-0.0864309	-0.314578	0.62875	0.997983	no	protein_coding
ENSG00000075073	ENSG00000075073.14	14	TACR2	chr10:69403902-69416867	ntc	12h	NOTEST	0.050695	0.0959659	0.920677	0	1	1	no	protein_coding
ENSG00000075089	ENSG00000075089.9	9	ACTR6	chr12:100156356-100267079	ntc	12h	OK	17.9336	17.963	0.00236121	0.0127206	0.98675	0.998293	no	protein_coding
ENSG00000075131	ENSG00000075131.9	9	TIPIN	chr15:66336205-66386746	ntc	12h	OK	34.8966	40.8683	0.227893	1.41561	0.0432	0.407991	no	protein_coding
ENSG00000075142	ENSG00000075142.13	13	SRI	chr7:88205117-88306891	ntc	12h	OK	45.1317	47.3787	0.0700995	0.388868	0.57955	0.997983	no	protein_coding
ENSG00000075151	ENSG00000075151.20	20	EIF4G3	chr1:20806291-21176888	ntc	12h	OK	70.1965	71.473	0.0259994	0.15347	0.82765	0.997983	no	protein_coding
ENSG00000075188	ENSG00000075188.8	8	NUP37	chr12:102063354-102120124	ntc	12h	OK	24.6603	22.5491	-0.129122	-0.798952	0.25125	0.853146	no	protein_coding
ENSG00000075213	ENSG00000075213.10	10	SEMA3A	chr7:83955776-84492724	ntc	12h	OK	2.27599	1.69212	-0.427665	-1.42278	0.01775	0.247091	no	protein_coding
ENSG00000075218	ENSG00000075218.18	18	GTSE1	chr22:46296740-46330810	ntc	12h	OK	45.1846	49.8284	0.141135	0.899009	0.1923	0.782193	no	protein_coding
ENSG00000075223	ENSG00000075223.13	13	SEMA3C	chr7:80742537-80922359	ntc	12h	OK	2.63457	2.1516	-0.292155	-1.03677	0.0933	0.592286	no	protein_coding
ENSG00000075234	ENSG00000075234.16	16	TTC38	chr22:46267960-46294008	ntc	12h	OK	26.9951	25.972	-0.0557407	-0.340394	0.6149	0.997983	no	protein_coding
ENSG00000075239	ENSG00000075239.13	13	ACAT1	chr11:108008732-108147776	ntc	12h	OK	56.3618	55.8356	-0.0135333	-0.0688834	0.9205	0.997983	no	protein_coding
ENSG00000075240	ENSG00000075240.16	16	GRAMD4	chr22:46576011-46679790	ntc	12h	OK	10.4429	8.38396	-0.316813	-1.23368	0.0674	0.517436	no	protein_coding
ENSG00000075275	ENSG00000075275.16	16	CELSR1	chr22:46360833-46537170	ntc	12h	OK	8.99798	6.84676	-0.394179	-2.2256	9e-04	0.028601	yes	protein_coding
ENSG00000075290	ENSG00000075290.7	7	WNT8B	chr10:100463040-100483744	ntc	12h	OK	0.753295	0.869165	0.206416	0.579494	0.4101	0.963382	no	protein_coding
ENSG00000075292	ENSG00000075292.18	18	ZNF638	chr2:71276560-71435069	ntc	12h	OK	43.0797	43.5518	0.0157238	0.0722937	0.91705	0.997983	no	protein_coding
ENSG00000075303	ENSG00000075303.12	12	SLC25A40	chr7:87833567-87909541	ntc	12h	OK	3.76867	3.68749	-0.0314165	-0.068578	0.90955	0.997983	no	protein_coding
ENSG00000075336	ENSG00000075336.11	11	TIMM21	chr18:74148510-74160530	ntc	12h	OK	33.9119	33.4552	-0.0195579	-0.11199	0.8726	0.997983	no	protein_coding
ENSG00000075340	ENSG00000075340.22	22	ADD2	chr2:70607617-70768225	ntc	12h	OK	17.0304	14.8479	-0.197856	-1.03128	0.11585	0.647045	no	protein_coding
ENSG00000075388	ENSG00000075388.3	3	FGF4	chr11:69771015-69775403	ntc	12h	NOTEST	0	0	0	0	1	1	no	protein_coding
ENSG00000075391	ENSG00000075391.16	16	RASAL2	chr1:178094140-178484147	ntc	12h	OK	4.40081	4.50244	0.0329407	0.129002	0.84265	0.997983	no	protein_coding
ENSG00000075399	ENSG00000075399.12	12	VPS9D1	chr16:89707133-89816657	ntc	12h	OK	1.98876	2.21951	0.158366	0.132018	0.81	0.997983	no	protein_coding
ENSG00000075407	ENSG00000075407.17	17	ZNF37A	chr10:38094335-38125544	ntc	12h	OK	10.0412	11.0763	0.141538	0.658768	0.31205	0.906519	no	protein_coding
ENSG00000075413	ENSG00000075413.17	17	MARK3	chr14:103385391-103503831	ntc	12h	OK	32.7588	34.8619	0.0897689	0.550869	0.4189	0.969468	no	protein_coding
ENSG00000075415	ENSG00000075415.12	12	SLC25A3	chr12:98593590-98606379	ntc	12h	OK	221.368	226.568	0.0334953	0.240338	0.7221	0.997983	no	protein_coding
ENSG00000075420	ENSG00000075420.12	12	FNDC3B	chr3:172039627-172401665	ntc	12h	OK	5.0556	6.01737	0.251252	0.916158	0.1748	0.75715	no	protein_coding
ENSG00000075426	ENSG00000075426.11	11	FOSL2	chr2:28384408-28417312	ntc	12h	OK	1.38464	1.54939	0.162192	0.683743	0.27295	0.875235	no	protein_coding
ENSG00000075429	ENSG00000075429.8	8	CACNG5	chr17:66835116-66885486	ntc	12h	NOTEST	0.0133099	0.0141853	0.0918898	0	1	1	no	protein_coding
ENSG00000075461	ENSG00000075461.5	5	CACNG4	chr17:66964909-67033398	ntc	12h	NOTEST	0.103459	0.0650299	-0.669886	0	1	1	no	protein_coding
ENSG00000075539	ENSG00000075539.13	13	FRYL	chr4:48497360-48780322	ntc	12h	OK	8.47865	7.19115	-0.237613	-0.942491	0.13885	0.695535	no	protein_coding
ENSG00000075568	ENSG00000075568.16	16	TMEM131	chr2:97756332-97995891	ntc	12h	OK	12.6825	11.7886	-0.105448	-0.531243	0.40075	0.959791	no	protein_coding
ENSG00000075618	ENSG00000075618.17	17	FSCN1	chr7:5592822-5606655	ntc	12h	OK	90.8791	65.9854	-0.461801	-3.38672	5e-05	0.00250833	yes	protein_coding
ENSG00000075624	ENSG00000075624.13	13	ACTB	chr7:5527150-5563784	ntc	12h	OK	1283.59	1277.18	-0.00722728	-0.037889	0.95625	0.997983	no	protein_coding
ENSG00000075643	ENSG00000075643.5	5	MOCOS	chr18:36187518-36272157	ntc	12h	OK	1.47085	1.26042	-0.222748	-0.829104	0.20635	0.803099	no	protein_coding
ENSG00000075651	ENSG00000075651.15	15	PLD1	chr3:171600404-171810950	ntc	12h	OK	2.31569	1.68769	-0.456394	-1.0995	0.05085	0.443963	no	protein_coding
ENSG00000075673	ENSG00000075673.11	11	ATP12A	chr13:24680410-24712493	ntc	12h	NOTEST	0.131564	0.118582	-0.14988	0	1	1	no	protein_coding
ENSG00000075702	ENSG00000075702.16	16	WDR62	chr19:36054880-36105106	ntc	12h	OK	12.232	13.2413	0.114385	0.745678	0.2767	0.878525	no	protein_coding
ENSG00000075711	ENSG00000075711.20	20	DLG1	chr3:197042559-197303747	ntc	12h	OK	22.2214	21.4746	-0.0493222	-0.242466	0.72365	0.997983	no	protein_coding
ENSG00000075785	ENSG00000075785.12	12	RAB7A	chr3:128726121-128814796	ntc	12h	OK	115.04	117.017	0.0245893	0.170056	0.80155	0.997983	no	protein_coding
ENSG00000075790	ENSG00000075790.10	10	BCAP29	chr7:107579556-107629498	ntc	12h	OK	12.8514	13.3472	0.0546148	0.226656	0.73925	0.997983	no	protein_coding
ENSG00000075826	ENSG00000075826.16	16	SEC31B	chr10:100486641-100559998	ntc	12h	OK	11.2764	10.397	-0.117147	-0.25346	0.6915	0.997983	no	protein_coding
ENSG00000075856	ENSG00000075856.11	11	SART3	chr12:108515184-108561400	ntc	12h	OK	29.7788	30.9512	0.0557101	0.320281	0.6251	0.997983	no	protein_coding
ENSG00000075884	ENSG00000075884.12	12	ARHGAP15	chr2:143091361-143776073	ntc	12h	NOTEST	0	0	0	0	1	1	no	protein_coding
ENSG00000075886	ENSG00000075886.10	10	TUBA3D	chr2:131464899-131492743	ntc	12h	NOTEST	0.0905148	0.012029	-2.91163	0	1	1	no	protein_coding
ENSG00000075891	ENSG00000075891.21	21	PAX2	chr10:100735602-100829941	ntc	12h	OK	0.660894	0.41168	-0.682897	-1.02843	0.05915	0.482917	no	protein_coding
ENSG00000075914	ENSG00000075914.12	12	EXOSC7	chr3:44915256-45036071	ntc	12h	OK	28.0543	30.3604	0.113969	0.438706	0.52235	0.997983	no	protein_coding
ENSG00000075945	ENSG00000075945.12	12	KIFAP3	chr1:169921325-170085208	ntc	12h	OK	7.61783	7.7873	0.0317423	0.187313	0.7876	0.997983	no	protein_coding
ENSG00000075975	ENSG00000075975.15	15	MKRN2	chr3:12484431-12664226	ntc	12h	OK	17.5588	17.3258	-0.0192729	-0.0665461	0.9248	0.997983	no	protein_coding
ENSG00000076003	ENSG00000076003.4	4	MCM6	chr2:135839625-135876426	ntc	12h	OK	40.0773	40.5899	0.0183372	0.132194	0.8507	0.997983	no	protein_coding
ENSG00000076043	ENSG00000076043.9	9	REXO2	chr11:114391442-114450279	ntc	12h	OK	42.7249	46.4349	0.120132	0.612781	0.3915	0.956253	no	protein_coding
ENSG00000076053	ENSG00000076053.10	10	RBM7	chr11:114391442-114450279	ntc	12h	OK	11.7165	13.3199	0.185044	0.691062	0.31825	0.910926	no	protein_coding
ENSG00000076067	ENSG00000076067.11	11	RBMS2	chr12:56521928-56636816	ntc	12h	OK	2.69364	2.88879	0.100908	0.132566	0.8139	0.997983	no	protein_coding
ENSG00000076108	ENSG00000076108.11	11	BAZ2A	chr12:56521928-56636816	ntc	12h	OK	35.5745	38.7267	0.122484	0.438416	0.48985	0.99592	no	protein_coding
ENSG00000076201	ENSG00000076201.14	14	PTPN23	chr3:47381010-47413441	ntc	12h	OK	12.3328	12.2337	-0.0116481	-0.0688019	0.9173	0.997983	no	protein_coding
ENSG00000076242	ENSG00000076242.14	14	MLH1	chr3:36993331-37050918	ntc	12h	OK	6.93208	5.76442	-0.266113	-1.18462	0.066	0.51211	no	protein_coding
ENSG00000076248	ENSG00000076248.10	10	UNG	chr12:109097573-109110992	ntc	12h	OK	74.7064	75.103	0.00763882	0.0551049	0.93615	0.997983	no	protein_coding
ENSG00000076258	ENSG00000076258.9	9	FMO4	chr1:171314207-171342084	ntc	12h	OK	0.871115	0.592162	-0.556871	-0.841406	0.17025	0.750898	no	protein_coding
ENSG00000076321	ENSG00000076321.10	10	KLHL20	chr1:173714940-173786702	ntc	12h	OK	4.91526	5.89211	0.261517	1.13422	0.1009	0.612925	no	protein_coding
ENSG00000076344	ENSG00000076344.15	15	RGS11	chr16:234545-283010	ntc	12h	NOTEST	0.0233229	0.0176777	-0.399821	0	1	1	no	protein_coding
ENSG00000076351	ENSG00000076351.12	12	SLC46A1	chr17:28357580-28407197	ntc	12h	OK	15.5187	15.2675	-0.0235376	-0.0827821	0.9034	0.997983	no	protein_coding
ENSG00000076356	ENSG00000076356.6	6	PLXNA2	chr1:208022241-208244320	ntc	12h	OK	2.14302	1.34456	-0.672507	-2.24761	0.00225	0.0567947	no	protein_coding
ENSG00000076382	ENSG00000076382.16	16	SPAG5	chr17:28455751-28645454	ntc	12h	OK	52.3513	56.1986	0.10231	0.176728	0.73755	0.997983	no	protein_coding
ENSG00000076513	ENSG00000076513.16	16	ANKRD13A	chr12:109999185-110073686	ntc	12h	OK	15.3913	15.9432	0.0508317	0.278819	0.6879	0.997983	no	protein_coding
ENSG00000076554	ENSG00000076554.15	15	TPD52	chr8:79918716-80231232	ntc	12h	OK	28.5279	23.4083	-0.285353	-1.44921	0.02815	0.323776	no	protein_coding
ENSG00000076555	ENSG00000076555.15	15	ACACB	chr12:109111217-109268226	ntc	12h	OK	2.86408	1.76187	-0.700961	-1.68108	0.00545	0.110475	no	protein_coding
ENSG00000076604	ENSG00000076604.14	14	TRAF4	chr17:28743983-28750958	ntc	12h	OK	41.9281	53.6677	0.356138	1.99212	0.004	0.0871749	no	protein_coding
ENSG00000076641	ENSG00000076641.4	4	PAG1	chr8:80967809-81112068	ntc	12h	OK	3.10072	1.75924	-0.817653	-3.66925	5e-05	0.00250833	yes	protein_coding
ENSG00000076650	ENSG00000076650.6	6	GPATCH1	chr19:33080879-33130542	ntc	12h	OK	6.08379	6.27887	0.0455344	0.244314	0.72445	0.997983	no	protein_coding
ENSG00000076662	ENSG00000076662.9	9	ICAM3	chr19:10304802-10339823	ntc	12h	OK	2.6595	2.35016	-0.178395	-0.144241	0.814	0.997983	no	protein_coding
ENSG00000076685	ENSG00000076685.18	18	NT5C2	chr10:102918292-103193306	ntc	12h	OK	21.3073	21.4129	0.0071332	0.0324682	0.96205	0.997996	no	protein_coding
ENSG00000076706	ENSG00000076706.14	14	MCAM	chr11:119308528-119321521	ntc	12h	OK	6.53431	5.91603	-0.143405	-0.689612	0.2793	0.880166	no	protein_coding
ENSG00000076716	ENSG00000076716.8	8	GPC4	chrX:133300102-133415490	ntc	12h	OK	7.27444	5.80983	-0.324339	-2.12945	0.0026	0.0633249	no	protein_coding
ENSG00000076770	ENSG00000076770.14	14	MBNL3	chrX:132203023-132489968	ntc	12h	OK	4.89755	4.01164	-0.287868	-0.738693	0.2646	0.866015	no	protein_coding
ENSG00000076826	ENSG00000076826.9	9	CAMSAP3	chr19:7595901-7618304	ntc	12h	OK	9.19412	9.2968	0.0160229	0.0904795	0.88885	0.997983	no	protein_coding
ENSG00000076864	ENSG00000076864.19	19	RAP1GAP	chr1:21596214-21669363	ntc	12h	OK	1.28589	1.04023	-0.305876	-0.732342	0.18405	0.770239	no	protein_coding
ENSG00000076924	ENSG00000076924.11	11	XAB2	chr19:7619524-7629565	ntc	12h	OK	12.7974	13.008	0.0235564	0.142629	0.83945	0.997983	no	protein_coding
ENSG00000076928	ENSG00000076928.17	17	ARHGEF1	chr19:41883160-41930150	ntc	12h	OK	16.3672	16.0467	-0.0285317	-0.14106	0.83175	0.997983	no	protein_coding
ENSG00000076944	ENSG00000076944.14	14	STXBP2	chr19:7629736-7647873	ntc	12h	OK	29.4452	29.3644	-0.00396598	-0.018515	0.9785	0.99822	no	protein_coding
ENSG00000076984	ENSG00000076984.17	17	MAP2K7	chr19:7903842-7914478	ntc	12h	OK	30.6557	31.6988	0.0482736	0.310616	0.6481	0.997983	no	protein_coding
ENSG00000077009	ENSG00000077009.13	13	NMRK2	chr19:3933102-3942416	ntc	12h	NOTEST	0.204742	0.196632	-0.0583065	0	1	1	no	protein_coding
ENSG00000077044	ENSG00000077044.9	9	DGKD	chr2:233354506-233472104	ntc	12h	OK	11.6796	10.5727	-0.143644	-0.562845	0.36885	0.945111	no	protein_coding
ENSG00000077063	ENSG00000077063.10	10	CTTNBP2	chr7:117465783-117874139	ntc	12h	OK	3.49393	2.18634	-0.676332	-2.15402	0.00095	0.0297748	yes	protein_coding
ENSG00000077080	ENSG00000077080.9	9	ACTL6B	chr7:100643096-100656461	ntc	12h	NOTEST	0	0	0	0	1	1	no	protein_coding
ENSG00000077092	ENSG00000077092.18	18	RARB	chr3:25174331-25664939	ntc	12h	OK	2.50967	1.4537	-0.787769	-0.801974	0.23295	0.837748	no	protein_coding
ENSG00000077097	ENSG00000077097.13	13	TOP2B	chr3:25174331-25664939	ntc	12h	OK	38.2766	40.4744	0.0805464	0.512345	0.4475	0.985023	no	protein_coding
ENSG00000077147	ENSG00000077147.14	14	TM9SF3	chr10:96518108-96587452	ntc	12h	OK	49.1936	53.0666	0.109336	0.673595	0.27935	0.880166	no	protein_coding
ENSG00000077150	ENSG00000077150.17	17	NFKB2	chr10:102394109-102402529	ntc	12h	OK	8.1251	49.85	2.61714	12.6909	5e-05	0.00250833	yes	protein_coding
ENSG00000077152	ENSG00000077152.9	9	UBE2T	chr1:202331656-202341980	ntc	12h	OK	42.3017	44.9429	0.087377	0.586907	0.40605	0.962011	no	protein_coding
ENSG00000077157	ENSG00000077157.21	21	PPP1R12B	chr1:202348698-202710417	ntc	12h	OK	2.65948	2.85709	0.103403	0.252924	0.62615	0.997983	no	protein_coding
ENSG00000077232	ENSG00000077232.16	16	DNAJC10	chr2:182716040-182794464	ntc	12h	OK	24.0256	24.2149	0.0113223	0.0549139	0.9342	0.997983	no	protein_coding
ENSG00000077235	ENSG00000077235.17	17	GTF3C1	chr16:27459554-27549913	ntc	12h	OK	54.7513	58.1702	0.0873866	0.42213	0.5369	0.997983	no	protein_coding
ENSG00000077238	ENSG00000077238.13	13	IL4R	chr16:27313386-27364778	ntc	12h	OK	1.81399	1.91417	0.077551	0.178701	0.72465	0.997983	no	protein_coding
ENSG00000077254	ENSG00000077254.14	14	USP33	chr1:77695986-77759852	ntc	12h	OK	23.602	22.5867	-0.0634397	-0.332355	0.6199	0.997983	no	protein_coding
ENSG00000077264	ENSG00000077264.14	14	PAK3	chrX:110944284-111227361	ntc	12h	NOTEST	0.0524314	0.0553002	0.0768535	0	1	1	no	protein_coding
ENSG00000077274	ENSG00000077274.8	8	CAPN6	chrX:111245102-111270523	ntc	12h	NOTEST	0	0.00521213	Inf	0	1	1	no	protein_coding
ENSG00000077279	ENSG00000077279.16	16	DCX	chrX:111293779-111412375	ntc	12h	NOTEST	0	0	0	0	1	1	no	protein_coding
ENSG00000077312	ENSG00000077312.8	8	SNRPA	chr19:40691528-40765389	ntc	12h	OK	83.0585	79.7326	-0.0589581	-0.316914	0.6466	0.997983	no	protein_coding
ENSG00000077327	ENSG00000077327.15	15	SPAG6	chr10:22345444-22454224	ntc	12h	NOTEST	0.0146578	0.0143293	-0.0327084	0	1	1	no	protein_coding
ENSG00000077348	ENSG00000077348.8	8	EXOSC5	chr19:41262495-41440717	ntc	12h	OK	39.698	38.3241	-0.0508141	-0.0670397	0.923	0.997983	no	protein_coding
ENSG00000077380	ENSG00000077380.15	15	DYNC1I2	chr2:171687408-171748420	ntc	12h	OK	22.8199	22.3261	-0.0315635	-0.213294	0.75325	0.997983	no	protein_coding
ENSG00000077420	ENSG00000077420.15	15	APBB1IP	chr10:26438202-26567803	ntc	12h	NOTEST	0.00628606	0.0132492	1.07568	0	1	1	no	protein_coding
ENSG00000077454	ENSG00000077454.15	15	LRCH4	chr7:100572227-100608175	ntc	12h	OK	15.1586	15.6827	0.0490367	0.211395	0.76705	0.997983	no	protein_coding
ENSG00000077458	ENSG00000077458.12	12	FAM76B	chr11:95768941-95832693	ntc	12h	OK	6.39355	5.86651	-0.124115	-0.28809	0.67185	0.997983	no	protein_coding
ENSG00000077463	ENSG00000077463.14	14	SIRT6	chr19:4174108-4182604	ntc	12h	OK	17.0471	17.3459	0.0250688	0.140746	0.8361	0.997983	no	protein_coding
ENSG00000077498	ENSG00000077498.8	8	TYR	chr11:89177451-89295759	ntc	12h	NOTEST	0	0	0	0	1	1	no	protein_coding
ENSG00000077514	ENSG00000077514.8	8	POLD3	chr11:74491711-74669117	ntc	12h	OK	13.0389	14.0949	0.112354	0.608857	0.3776	0.950884	no	protein_coding
ENSG00000077522	ENSG00000077522.12	12	ACTN2	chr1:236686453-236764631	ntc	12h	OK	2.52742	2.86318	0.179955	0.474127	0.4904	0.99592	no	protein_coding
ENSG00000077549	ENSG00000077549.17	17	CAPZB	chr1:19338775-19485539	ntc	12h	OK	113.085	115.257	0.0274369	0.186978	0.7877	0.997983	no	protein_coding
ENSG00000077585	ENSG00000077585.13	13	GPR137B	chr1:236142504-236281985	ntc	12h	OK	3.82538	3.19072	-0.261719	-0.732358	0.28315	0.883246	no	protein_coding
ENSG00000077616	ENSG00000077616.10	10	NAALAD2	chr11:90131514-90192894	ntc	12h	OK	2.60537	2.27718	-0.194245	-0.8808	0.18185	0.766072	no	protein_coding
ENSG00000077684	ENSG00000077684.15	15	JADE1	chr4:128809622-129116640	ntc	12h	OK	12.1709	12.5288	0.0418218	0.220013	0.74265	0.997983	no	protein_coding
ENSG00000077713	ENSG00000077713.18	18	SLC25A43	chrX:119399059-119454478	ntc	12h	OK	9.03707	9.64093	0.0933173	0.563101	0.42215	0.972499	no	protein_coding
ENSG00000077721	ENSG00000077721.15	15	UBE2A	chrX:119574466-119605895	ntc	12h	OK	32.8887	34.5801	0.0723505	0.310562	0.6525	0.997983	no	protein_coding
ENSG00000077782	ENSG00000077782.19	19	FGFR1	chr8:38411137-38468834	ntc	12h	OK	20.988	18.7403	-0.163417	-0.793278	0.23195	0.837136	no	protein_coding
ENSG00000077800	ENSG00000077800.11	11	FKBP6	chr7:73328163-73358637	ntc	12h	NOTEST	0.0149358	0.031398	1.0719	0	1	1	no	protein_coding
ENSG00000077935	ENSG00000077935.16	16	SMC1B	chr22:45344062-45413619	ntc	12h	NOTEST	0.016655	0.013166	-0.339136	0	1	1	no	protein_coding
ENSG00000077942	ENSG00000077942.18	18	FBLN1	chr22:45502237-45601135	ntc	12h	OK	15.3833	14.1819	-0.117308	-0.666734	0.32905	0.920387	no	protein_coding
ENSG00000077943	ENSG00000077943.7	7	ITGA8	chr10:15513948-15720125	ntc	12h	OK	0.688042	0.55802	-0.302181	-0.375009	0.4787	0.992149	no	protein_coding
ENSG00000077984	ENSG00000077984.5	5	CST7	chr20:24949229-24959928	ntc	12h	NOTEST	0	0	0	0	1	1	no	protein_coding
ENSG00000078018	ENSG00000078018.19	19	MAP2	chr2:209424057-209734118	ntc	12h	OK	0.39394	0.183236	-1.10427	-0.633946	0.01975	0.261688	no	protein_coding
ENSG00000078043	ENSG00000078043.15	15	PIAS2	chr18:46803223-47102243	ntc	12h	OK	10.888	12.456	0.194098	0.940722	0.15775	0.726707	no	protein_coding
ENSG00000078053	ENSG00000078053.16	16	AMPH	chr7:38383703-38631567	ntc	12h	OK	3.02672	2.22435	-0.44437	-1.82043	0.005	0.103726	no	protein_coding
ENSG00000078061	ENSG00000078061.12	12	ARAF	chrX:47561099-47619853	ntc	12h	OK	39.0418	39.3536	0.0114759	0.0700411	0.91905	0.997983	no	protein_coding
ENSG00000078070	ENSG00000078070.11	11	MCCC1	chr3:183015217-183116075	ntc	12h	OK	5.90497	5.08477	-0.215746	-1.04731	0.1093	0.633258	no	protein_coding
ENSG00000078081	ENSG00000078081.7	7	LAMP3	chr3:183122212-183163839	ntc	12h	OK	2.59392	3.72339	0.521485	2.20018	0.0021	0.0537742	no	protein_coding
ENSG00000078098	ENSG00000078098.13	13	FAP	chr2:162159761-162245151	ntc	12h	NOTEST	0.025165	0	-Inf	0	1	1	no	protein_coding
ENSG00000078114	ENSG00000078114.18	18	NEBL	chr10:20779972-21175048	ntc	12h	OK	3.47717	2.5507	-0.447024	-1.39405	0.0285	0.325688	no	protein_coding
ENSG00000078124	ENSG00000078124.11	11	ACER3	chr11:76860866-77026797	ntc	12h	OK	6.40994	6.84498	0.0947361	0.380947	0.57075	0.997983	no	protein_coding
ENSG00000078140	ENSG00000078140.13	13	UBE2K	chr4:39698043-39782792	ntc	12h	OK	53.8421	57.9232	0.105408	0.576593	0.4104	0.963945	no	protein_coding
ENSG00000078142	ENSG00000078142.11	11	PIK3C3	chr18:41955205-42087830	ntc	12h	OK	9.84334	10.1625	0.0460391	0.140841	0.8435	0.997983	no	protein_coding
ENSG00000078177	ENSG00000078177.13	13	N4BP2	chr4:40042916-40158252	ntc	12h	OK	1.9231	1.8319	-0.0700946	-0.397878	0.5567	0.997983	no	protein_coding
ENSG00000078237	ENSG00000078237.6	6	TIGAR	chr12:4307762-4354593	ntc	12h	OK	11.527	11.9439	0.0512575	0.323548	0.63975	0.997983	no	protein_coding
ENSG00000078246	ENSG00000078246.15	15	TULP3	chr12:2794952-2941140	ntc	12h	OK	10.6681	10.466	-0.027593	-0.0234318	0.97085	0.99801	no	protein_coding
ENSG00000078269	ENSG00000078269.13	13	SYNJ2	chr6:157981886-158099176	ntc	12h	OK	6.3965	6.45894	0.0140144	0.0457359	0.94525	0.997983	no	protein_coding
ENSG00000078295	ENSG00000078295.15	15	ADCY2	chr5:7396207-7830081	ntc	12h	NOTEST	0	0	0	0	1	1	no	protein_coding
ENSG00000078304	ENSG00000078304.19	19	PPP2R5C	chr14:101761797-101927989	ntc	12h	OK	47.7388	48.26	0.0156646	0.0933708	0.8897	0.997983	no	protein_coding
ENSG00000078328	ENSG00000078328.19	19	RBFOX1	chr16:5239801-7713338	ntc	12h	NOTEST	0	0	0	0	1	1	no	protein_coding
ENSG00000078369	ENSG00000078369.17	17	GNB1	chr1:1785284-1891117	ntc	12h	OK	99.9312	100.31	0.00545804	0.0335026	0.95905	0.997983	no	protein_coding
ENSG00000078399	ENSG00000078399.15	15	HOXA9	chr7:27162434-27180261	ntc	12h	OK	34.8008	27.9249	-0.317566	-1.1281	0.1016	0.613949	no	protein_coding
ENSG00000078401	ENSG00000078401.6	6	EDN1	chr6:12290362-12297194	ntc	12h	NOTEST	0.0858958	0.0363538	-1.24048	0	1	1	no	protein_coding
ENSG00000078403	ENSG00000078403.16	16	MLLT10	chr10:21513477-21743630	ntc	12h	OK	11.2344	11.875	0.080005	0.307458	0.64475	0.997983	no	protein_coding
ENSG00000078487	ENSG00000078487.17	17	ZCWPW1	chr7:100400825-100434126	ntc	12h	OK	1.41982	1.03622	-0.454384	-0.408077	0.5577	0.997983	no	protein_coding
ENSG00000078549	ENSG00000078549.14	14	ADCYAP1R1	chr7:31052460-31111479	ntc	12h	OK	0.677694	0.332541	-1.0271	-1.42527	0.00785	0.141825	no	protein_coding
ENSG00000078579	ENSG00000078579.8	8	FGF20	chr8:16992168-17002181	ntc	12h	NOTEST	0.0831395	0.221468	1.41349	0	1	1	no	protein_coding
ENSG00000078589	ENSG00000078589.12	12	P2RY10	chrX:78945331-78961954	ntc	12h	NOTEST	0	0	0	0	1	1	no	protein_coding
ENSG00000078596	ENSG00000078596.10	10	ITM2A	chrX:79360383-79367667	ntc	12h	NOTEST	0.0198163	0	-Inf	0	1	1	no	protein_coding
ENSG00000078618	ENSG00000078618.19	19	NRD1	chr1:51561865-51878937	ntc	12h	OK	63.3893	63.1407	-0.0056676	-0.0292272	0.9661	0.99801	no	protein_coding
ENSG00000078668	ENSG00000078668.13	13	VDAC3	chr8:42391623-42405897	ntc	12h	OK	129.976	125.968	-0.0451865	-0.322946	0.63845	0.997983	no	protein_coding
ENSG00000078674	ENSG00000078674.17	17	PCM1	chr8:17922839-18029944	ntc	12h	OK	32.0475	32.5959	0.0244797	0.115668	0.8524	0.997983	no	protein_coding
ENSG00000078687	ENSG00000078687.16	16	TNRC6C	chr17:78004167-78142968	ntc	12h	OK	5.79826	6.18784	0.0938153	0.503308	0.437	0.98062	no	protein_coding
ENSG00000078699	ENSG00000078699.21	21	CBFA2T2	chr20:33490074-33650036	ntc	12h	OK	2.33015	2.89358	0.312432	1.07299	0.11955	0.654714	no	protein_coding
ENSG00000078725	ENSG00000078725.12	12	BRINP1	chr9:119153457-119369467	ntc	12h	NOTEST	0	0	0	0	1	1	no	protein_coding
ENSG00000078747	ENSG00000078747.12	12	ITCH	chr20:34363234-34511393	ntc	12h	OK	8.80496	9.92496	0.172744	0.855582	0.19515	0.786964	no	protein_coding
ENSG00000078795	ENSG00000078795.16	16	PKD2L2	chr5:137814332-138051961	ntc	12h	NOTEST	0.191023	0.151673	-0.332781	0	1	1	no	protein_coding
ENSG00000078804	ENSG00000078804.12	12	TP53INP2	chr20:34560541-34825649	ntc	12h	OK	1.90736	1.64979	-0.209294	-0.341546	0.56225	0.997983	no	protein_coding
ENSG00000078808	ENSG00000078808.16	16	SDF4	chr1:1216907-1232031	ntc	12h	OK	55.7043	54.458	-0.0326445	-0.21758	0.75935	0.997983	no	protein_coding
ENSG00000078814	ENSG00000078814.15	15	MYH7B	chr20:34975402-35092871	ntc	12h	NOTEST	0.0778273	0.0090009	-3.11214	0	1	1	no	protein_coding
ENSG00000078898	ENSG00000078898.6	6	BPIFB2	chr20:33007599-33023709	ntc	12h	NOTEST	0	0	0	0	1	1	no	protein_coding
ENSG00000078900	ENSG00000078900.14	14	TP73	chr1:3630766-3747336	ntc	12h	OK	3.90693	3.42015	-0.191975	-0.362493	0.58615	0.997983	no	protein_coding
ENSG00000078902	ENSG00000078902.15	15	TOLLIP	chr11:1274370-1309654	ntc	12h	OK	10.5742	10.6498	0.0102683	0.050766	0.94	0.997983	no	protein_coding
ENSG00000078967	ENSG00000078967.12	12	UBE2D4	chr7:43926437-44019175	ntc	12h	OK	9.51619	8.45467	-0.170636	-0.631286	0.35915	0.938012	no	protein_coding
ENSG00000079101	ENSG00000079101.16	16	CLUL1	chr18:596987-712676	ntc	12h	NOTEST	0.23425	0.185534	-0.336365	0	1	1	no	protein_coding
ENSG00000079102	ENSG00000079102.16	16	RUNX1T1	chr8:91954966-92103286	ntc	12h	OK	2.18723	2.03531	-0.103854	-0.220942	0.61535	0.997983	no	protein_coding
ENSG00000079112	ENSG00000079112.9	9	CDH17	chr8:94127170-94217303	ntc	12h	NOTEST	0	0	0	0	1	1	no	protein_coding
ENSG00000079134	ENSG00000079134.11	11	THOC1	chr18:158382-268050	ntc	12h	OK	26.2916	31.1463	0.244457	0.76729	0.26625	0.867365	no	protein_coding
ENSG00000079150	ENSG00000079150.17	17	FKBP7	chr2:178463663-178478600	ntc	12h	OK	3.79367	2.83534	-0.420074	-1.43107	0.03665	0.371696	no	protein_coding
ENSG00000079156	ENSG00000079156.16	16	OSBPL6	chr2:178194480-178402891	ntc	12h	OK	7.29525	6.56301	-0.1526	-0.844695	0.1991	0.792871	no	protein_coding
ENSG00000079215	ENSG00000079215.13	13	SLC1A3	chr5:36606354-36725195	ntc	12h	OK	24.833	28.7186	0.209726	1.25739	0.0631	0.498334	no	protein_coding
ENSG00000079246	ENSG00000079246.15	15	XRCC5	chr2:216107463-216206303	ntc	12h	OK	141.088	158.652	0.169271	0.868162	0.19925	0.793073	no	protein_coding
ENSG00000079257	ENSG00000079257.7	7	LXN	chr3:158644277-158692575	ntc	12h	OK	3.60523	2.77618	-0.37699	-0.64852	0.34945	0.934176	no	protein_coding
ENSG00000079263	ENSG00000079263.18	18	SP140	chr2:230121369-230313215	ntc	12h	NOTEST	0	0.033815	Inf	0	1	1	no	protein_coding
ENSG00000079277	ENSG00000079277.19	19	MKNK1	chr1:46538695-46616891	ntc	12h	OK	16.4823	18.5297	0.168921	0.762032	0.267	0.868552	no	protein_coding
ENSG00000079308	ENSG00000079308.16	16	TNS1	chr2:217799788-218002995	ntc	12h	OK	0.717979	0.464218	-0.629138	-0.682184	0.08	0.556548	no	protein_coding
ENSG00000079313	ENSG00000079313.11	11	REXO1	chr19:1815245-1848463	ntc	12h	OK	18.1099	20.2356	0.16011	0.790374	0.24765	0.850655	no	protein_coding
ENSG00000079332	ENSG00000079332.14	14	SAR1A	chr10:70147288-70170523	ntc	12h	OK	36.1481	40.2184	0.153937	1.08856	0.1117	0.638863	no	protein_coding
ENSG00000079335	ENSG00000079335.18	18	CDC14A	chr1:100344476-100520277	ntc	12h	OK	2.52785	2.40723	-0.0705356	-0.338414	0.61375	0.997983	no	protein_coding
ENSG00000079337	ENSG00000079337.15	15	RAPGEF3	chr12:47706084-47837898	ntc	12h	NOTEST	0.233409	0.208471	-0.163016	0	1	1	no	protein_coding
ENSG00000079385	ENSG00000079385.21	21	CEACAM1	chr19:42397127-42740569	ntc	12h	NOTEST	0	0.00571344	Inf	0	1	1	no	protein_coding
ENSG00000079387	ENSG00000079387.13	13	SENP1	chr12:48042897-48146404	ntc	12h	OK	8.45524	9.14044	0.112418	0.39235	0.5417	0.997983	no	protein_coding
ENSG00000079393	ENSG00000079393.20	20	DUSP13	chr10:75094431-75182123	ntc	12h	NOTEST	0	0	0	0	1	1	no	protein_coding
ENSG00000079432	ENSG00000079432.7	7	CIC	chr19:42268536-42295797	ntc	12h	OK	19.0261	18.0543	-0.0756355	-0.355442	0.5951	0.997983	no	protein_coding
ENSG00000079435	ENSG00000079435.9	9	LIPE	chr19:42397127-42740569	ntc	12h	OK	2.98968	2.07136	-0.529416	-1.3326	0.04925	0.43844	no	protein_coding
ENSG00000079459	ENSG00000079459.12	12	FDFT1	chr8:11795572-11839309	ntc	12h	OK	103.809	96.1775	-0.110163	-0.769314	0.2713	0.874152	no	protein_coding
ENSG00000079462	ENSG00000079462.7	7	PAFAH1B3	chr19:42297032-42310821	ntc	12h	OK	32.3099	30.5227	-0.0820924	-0.513793	0.46115	0.988649	no	protein_coding
ENSG00000079482	ENSG00000079482.12	12	OPHN1	chrX:68042343-68433913	ntc	12h	OK	0.858859	0.75457	-0.186766	-0.215452	0.64095	0.997983	no	protein_coding
ENSG00000079557	ENSG00000079557.4	4	AFM	chr4:73481682-73504001	ntc	12h	NOTEST	0	0	0	0	1	1	no	protein_coding
ENSG00000079616	ENSG00000079616.12	12	KIF22	chr16:29790718-29805385	ntc	12h	OK	53.9714	59.353	0.137125	0.938679	0.17825	0.760327	no	protein_coding
ENSG00000079689	ENSG00000079689.13	13	SCGN	chr6:25652200-25701783	ntc	12h	NOTEST	0	0	0	0	1	1	no	protein_coding
ENSG00000079691	ENSG00000079691.17	17	LRRC16A	chr6:25279077-25620530	ntc	12h	OK	4.7808	4.56888	-0.0654103	-0.379019	0.57605	0.997983	no	protein_coding
ENSG00000079739	ENSG00000079739.15	15	PGM1	chr1:63440769-63660245	ntc	12h	OK	32.2246	29.3236	-0.1361	-0.757697	0.27435	0.877095	no	protein_coding
ENSG00000079785	ENSG00000079785.14	14	DDX1	chr2:15591177-15631111	ntc	12h	OK	94.0017	101.527	0.111109	0.790725	0.2487	0.851192	no	protein_coding
ENSG00000079805	ENSG00000079805.16	16	DNM2	chr19:10718078-10836318	ntc	12h	OK	55.7569	57.5893	0.0466511	0.268473	0.6944	0.997983	no	protein_coding
ENSG00000079819	ENSG00000079819.16	16	EPB41L2	chr6:130839346-131063322	ntc	12h	OK	30.6621	29.5008	-0.0557001	-0.331769	0.6069	0.997983	no	protein_coding
ENSG00000079841	ENSG00000079841.18	18	RIMS1	chr6:71886702-72403143	ntc	12h	OK	0.400423	0.39346	-0.0253082	-0.0461011	0.93435	0.997983	no	protein_coding
ENSG00000079931	ENSG00000079931.14	14	MOXD1	chr6:132296054-132401545	ntc	12h	OK	11.8089	13.2775	0.169105	1.13918	0.0999	0.60968	no	protein_coding
ENSG00000079950	ENSG00000079950.13	13	STX7	chr6:132445866-132513198	ntc	12h	OK	17.4764	14.4122	-0.278113	-1.07424	0.1212	0.659224	no	protein_coding
ENSG00000079974	ENSG00000079974.17	17	RABL2B	chr22:50756947-50801309	ntc	12h	OK	11.2789	11.2403	-0.00494274	-0.0210414	0.97495	0.998173	no	protein_coding
ENSG00000079999	ENSG00000079999.13	13	KEAP1	chr19:10486119-10503741	ntc	12h	OK	30.8769	32.5361	0.0755123	0.482231	0.47985	0.992149	no	protein_coding
ENSG00000080007	ENSG00000080007.7	7	DDX43	chr6:73368554-73452276	ntc	12h	NOTEST	0.00693146	0	-Inf	0	1	1	no	protein_coding
ENSG00000080031	ENSG00000080031.9	9	PTPRH	chr19:55181247-55209506	ntc	12h	NOTEST	0.0503085	0.0178932	-1.49139	0	1	1	no	protein_coding
ENSG00000080166	ENSG00000080166.15	15	DCT	chr13:94436807-94479682	ntc	12h	NOTEST	0.0608925	0.0543294	-0.164531	0	1	1	no	protein_coding
ENSG00000080189	ENSG00000080189.14	14	SLC35C2	chr20:46345979-46364458	ntc	12h	OK	16.5341	16.2383	-0.0260496	-0.145703	0.8343	0.997983	no	protein_coding
ENSG00000080200	ENSG00000080200.9	9	CRYBG3	chr3:97822039-97972457	ntc	12h	OK	3.67924	3.25352	-0.177408	-0.510476	0.4363	0.98062	no	protein_coding
ENSG00000080224	ENSG00000080224.17	17	EPHA6	chr3:96814580-97752460	ntc	12h	OK	4.13007	3.98185	-0.0527269	-0.233133	0.72965	0.997983	no	protein_coding
ENSG00000080293	ENSG00000080293.9	9	SCTR	chr2:119439842-119525301	ntc	12h	NOTEST	0.033562	0	-Inf	0	1	1	no	protein_coding
ENSG00000080298	ENSG00000080298.15	15	RFX3	chr9:3218296-3526004	ntc	12h	OK	1.17199	1.39402	0.250291	0.570209	0.312	0.906519	no	protein_coding
ENSG00000080345	ENSG00000080345.17	17	RIF1	chr2:151409882-151734487	ntc	12h	OK	10.4254	11.9996	0.202877	0.939672	0.10905	0.633129	no	protein_coding
ENSG00000080371	ENSG00000080371.5	5	RAB21	chr12:71754873-71800285	ntc	12h	OK	13.4596	13.099	-0.0391823	-0.114211	0.8703	0.997983	no	protein_coding
ENSG00000080493	ENSG00000080493.13	13	SLC4A4	chr4:71187285-71572087	ntc	12h	OK	2.13356	1.57003	-0.442466	-2.34246	0.001	0.0310975	yes	protein_coding
ENSG00000080503	ENSG00000080503.20	20	SMARCA2	chr9:2015218-2193624	ntc	12h	OK	8.91184	7.20846	-0.306032	-1.23475	0.04665	0.425748	no	protein_coding
ENSG00000080511	ENSG00000080511.3	3	RDH8	chr19:10013248-10022279	ntc	12h	NOTEST	0	0	0	0	1	1	no	protein_coding
ENSG00000080546	ENSG00000080546.13	13	SESN1	chr6:108986436-109094819	ntc	12h	OK	10.7444	11.1071	0.0478906	0.29487	0.6654	0.997983	no	protein_coding
ENSG00000080561	ENSG00000080561.13	13	MID2	chrX:107825754-107935980	ntc	12h	OK	3.25081	3.85589	0.246263	1.19246	0.08485	0.568984	no	protein_coding
ENSG00000080572	ENSG00000080572.12	12	PIH1D3	chrX:107206631-107244243	ntc	12h	NOTEST	0	0	0	0	1	1	no	protein_coding
ENSG00000080573	ENSG00000080573.6	6	COL5A3	chr19:9959560-10010471	ntc	12h	NOTEST	0.0198914	0.0297324	0.579888	0	1	1	no	protein_coding
ENSG00000080603	ENSG00000080603.16	16	SRCAP	chr16:30697706-30776307	ntc	12h	OK	57.0467	59.3436	0.0569483	0.112331	0.848	0.997983	no	protein_coding
ENSG00000080608	ENSG00000080608.9	9	PUM3	chr9:2717501-2844241	ntc	12h	OK	16.5569	19.5698	0.241196	1.29669	0.06345	0.50085	no	protein_coding
ENSG00000080618	ENSG00000080618.13	13	CPB2	chr13:46052805-46113332	ntc	12h	NOTEST	0.0203036	0	-Inf	0	1	1	no	protein_coding
ENSG00000080644	ENSG00000080644.15	15	CHRNA3	chr15:78565519-78621295	ntc	12h	OK	1.74697	1.71475	-0.02686	-0.028754	0.9619	0.997996	no	protein_coding
ENSG00000080709	ENSG00000080709.14	14	KCNN2	chr5:114360944-114668410	ntc	12h	OK	1.037	0.696077	-0.575102	-1.4175	0.0171	0.240561	no	protein_coding
ENSG00000080802	ENSG00000080802.18	18	CNOT4	chr7:135361794-135510127	ntc	12h	OK	14.8223	16.1842	0.126818	0.79334	0.25065	0.853146	no	protein_coding
ENSG00000080815	ENSG00000080815.18	18	PSEN1	chr14:73136417-73223691	ntc	12h	OK	12.5622	13.5946	0.113945	0.642847	0.333	0.922408	no	protein_coding
ENSG00000080819	ENSG00000080819.6	6	CPOX	chr3:98497603-98593723	ntc	12h	OK	23.4514	20.8065	-0.172637	-0.920162	0.1868	0.774836	no	protein_coding
ENSG00000080822	ENSG00000080822.16	16	CLDND1	chr3:98497603-98593723	ntc	12h	OK	19.7245	19.0663	-0.0489647	-0.185939	0.78565	0.997983	no	protein_coding
ENSG00000080823	ENSG00000080823.21	21	MOK	chr14:102080737-102305200	ntc	12h	OK	6.9048	7.00905	0.0216202	0.0066223	0.9691	0.99801	no	protein_coding
ENSG00000080824	ENSG00000080824.18	18	HSP90AA1	chr14:102080737-102305200	ntc	12h	OK	807.803	771.72	-0.0659254	-0.343769	0.61555	0.997983	no	protein_coding
ENSG00000080839	ENSG00000080839.11	11	RBL1	chr20:36996348-37097178	ntc	12h	OK	4.47089	4.34217	-0.0421454	-0.250058	0.7148	0.997983	no	protein_coding
ENSG00000080845	ENSG00000080845.17	17	DLGAP4	chr20:36306335-36573391	ntc	12h	OK	3.53197	3.00148	-0.234797	-1.0187	0.1071	0.628843	no	protein_coding
ENSG00000080854	ENSG00000080854.14	14	IGSF9B	chr11:133908563-133956985	ntc	12h	OK	2.45337	2.22245	-0.142616	-0.399481	0.55005	0.997983	no	protein_coding
ENSG00000080910	ENSG00000080910.11	11	CFHR2	chr1:196819744-196959226	ntc	12h	NOTEST	0	0	0	0	1	1	no	protein_coding
ENSG00000080986	ENSG00000080986.12	12	NDC80	chr18:2571510-2616635	ntc	12h	OK	14.12	16.3466	0.211246	1.30369	0.05775	0.477103	no	protein_coding
ENSG00000081014	ENSG00000081014.10	10	AP4E1	chr15:50908671-51005900	ntc	12h	OK	4.10525	3.9939	-0.0396715	-0.221121	0.74975	0.997983	no	protein_coding
ENSG00000081019	ENSG00000081019.13	13	RSBN1	chr1:113761831-113914086	ntc	12h	OK	4.8301	4.90263	0.0215032	0.0676871	0.91865	0.997983	no	protein_coding
ENSG00000081026	ENSG00000081026.18	18	MAGI3	chr1:113390748-113685923	ntc	12h	OK	8.78137	8.25467	-0.0892348	-0.449077	0.5195	0.997983	no	protein_coding
ENSG00000081041	ENSG00000081041.8	8	CXCL2	chr4:74097034-74099293	ntc	12h	OK	0.129431	1.61181	3.63842	2.78848	0.00065	0.0218765	yes	protein_coding
ENSG00000081051	ENSG00000081051.7	7	AFP	chr4:73431137-73456174	ntc	12h	NOTEST	0	0.00946521	Inf	0	1	1	no	protein_coding
ENSG00000081052	ENSG00000081052.11	11	COL4A4	chr2:227002710-227164113	ntc	12h	OK	1.03939	0.805429	-0.367914	-1.91795	0.00635	0.122493	no	protein_coding
ENSG00000081059	ENSG00000081059.19	19	TCF7	chr5:134114710-134371047	ntc	12h	OK	16.9066	13.3467	-0.341105	-0.41085	0.4577	0.988649	no	protein_coding
ENSG00000081087	ENSG00000081087.14	14	OSTM1	chr6:108041408-108165854	ntc	12h	OK	10.7845	10.7416	-0.00575072	-0.0326583	0.9607	0.997983	no	protein_coding
ENSG00000081138	ENSG00000081138.13	13	CDH7	chr18:65750251-65890341	ntc	12h	OK	1.27426	0.718349	-0.826897	-1.81505	0.0109	0.175644	no	protein_coding
ENSG00000081148	ENSG00000081148.11	11	IMPG2	chr3:101222545-101320560	ntc	12h	NOTEST	0.0230704	0.0241915	0.0684564	0	1	1	no	protein_coding
ENSG00000081154	ENSG00000081154.11	11	PCNP	chr3:101574094-101594437	ntc	12h	OK	70.7612	74.2666	0.0697556	0.484818	0.48105	0.992149	no	protein_coding
ENSG00000081177	ENSG00000081177.18	18	EXD2	chr14:69183019-69359308	ntc	12h	OK	8.78905	8.61529	-0.0288088	-0.148948	0.8256	0.997983	no	protein_coding
ENSG00000081181	ENSG00000081181.7	7	ARG2	chr14:67619797-67695814	ntc	12h	OK	12.9096	12.44	-0.0534636	-0.130058	0.85275	0.997983	no	protein_coding
ENSG00000081189	ENSG00000081189.13	13	MEF2C	chr5:88507545-89466398	ntc	12h	OK	11.5866	10.792	-0.102505	-0.496339	0.45335	0.987655	no	protein_coding
ENSG00000081237	ENSG00000081237.18	18	PTPRC	chr1:198638670-198757283	ntc	12h	NOTEST	0.00376515	0	-Inf	0	1	1	no	protein_coding
ENSG00000081248	ENSG00000081248.10	10	CACNA1S	chr1:201031135-201112566	ntc	12h	NOTEST	0	0.00620216	Inf	0	1	1	no	protein_coding
ENSG00000081277	ENSG00000081277.11	11	PKP1	chr1:201283451-201332993	ntc	12h	NOTEST	0	0	0	0	1	1	no	protein_coding
ENSG00000081307	ENSG00000081307.12	12	UBA5	chr3:132558137-132874223	ntc	12h	OK	23.0552	24.2784	0.0745772	0.353155	0.6027	0.997983	no	protein_coding
ENSG00000081320	ENSG00000081320.10	10	STK17B	chr2:196133565-196176503	ntc	12h	OK	5.75536	5.83116	0.0188771	0.114841	0.8604	0.997983	no	protein_coding
ENSG00000081377	ENSG00000081377.16	16	CDC14B	chr9:96450200-96619830	ntc	12h	OK	8.40252	6.21384	-0.435337	-2.05177	0.0015	0.0420554	yes	protein_coding
ENSG00000081386	ENSG00000081386.12	12	ZNF510	chr9:96755864-96778129	ntc	12h	OK	6.00169	6.15865	0.0372446	0.190057	0.7781	0.997983	no	protein_coding
ENSG00000081479	ENSG00000081479.12	12	LRP2	chr2:169127108-169362685	ntc	12h	OK	5.65594	4.40573	-0.360386	-1.26426	0.0612	0.490769	no	protein_coding
ENSG00000081665	ENSG00000081665.13	13	ZNF506	chr19:19757365-19836073	ntc	12h	OK	0.349442	0.413396	0.242469	0.240423	0.58	0.997983	no	protein_coding
ENSG00000081692	ENSG00000081692.12	12	JMJD4	chr1:227728538-227781231	ntc	12h	OK	25.8591	22.2636	-0.215982	-0.960239	0.16645	0.742555	no	protein_coding
ENSG00000081721	ENSG00000081721.11	11	DUSP12	chr1:161749757-161757238	ntc	12h	OK	14.3569	17.5836	0.292485	1.64749	0.01965	0.261666	no	protein_coding
ENSG00000081760	ENSG00000081760.16	16	AACS	chr12:125065378-125143333	ntc	12h	OK	12.5223	11.4255	-0.132242	-0.79729	0.23615	0.841035	no	protein_coding
ENSG00000081791	ENSG00000081791.8	8	KIAA0141	chr5:141923807-141942047	ntc	12h	OK	26.7797	29.3659	0.133003	0.718414	0.3021	0.898453	no	protein_coding
ENSG00000081800	ENSG00000081800.8	8	SLC13A1	chr7:123113530-123199986	ntc	12h	NOTEST	0	0	0	0	1	1	no	protein_coding
ENSG00000081803	ENSG00000081803.15	15	CADPS2	chr7:122318424-122886759	ntc	12h	OK	15.8929	15.0355	-0.080013	-0.505583	0.46945	0.991426	no	protein_coding
ENSG00000081818	ENSG00000081818.3	3	PCDHB4	chr5:141100241-141249365	ntc	12h	NOTEST	0	0	0	0	1	1	no	protein_coding
ENSG00000081842	ENSG00000081842.17	17	PCDHA6	chr5:140786135-141012347	ntc	12h	NOTEST	0	0	0	0	1	1	no	protein_coding
ENSG00000081853	ENSG00000081853.14	14	PCDHGA2	chr5:141330570-141512981	ntc	12h	NOTEST	0.00766788	0	-Inf	0	1	1	no	protein_coding
ENSG00000081870	ENSG00000081870.11	11	HSPB11	chr1:53916573-53945929	ntc	12h	OK	24.4498	24.417	-0.00194011	-0.0120198	0.98655	0.998293	no	protein_coding
ENSG00000081913	ENSG00000081913.13	13	PHLPP1	chr18:62715449-62980433	ntc	12h	OK	7.78797	6.64576	-0.228814	-1.22933	0.06945	0.524839	no	protein_coding
ENSG00000081923	ENSG00000081923.10	10	ATP8B1	chr18:57630301-57803101	ntc	12h	NOTEST	0.320031	0.338249	0.079875	0	1	1	no	protein_coding
ENSG00000081985	ENSG00000081985.10	10	IL12RB2	chr1:67307363-67396900	ntc	12h	OK	1.16994	1.35467	0.211504	0.524218	0.4303	0.977138	no	protein_coding
ENSG00000082014	ENSG00000082014.16	16	SMARCD3	chr7:151232488-151277896	ntc	12h	OK	18.2825	18.858	0.0447138	0.138804	0.83805	0.997983	no	protein_coding
ENSG00000082068	ENSG00000082068.8	8	WDR70	chr5:37379211-37753435	ntc	12h	OK	13.7443	14.5226	0.0794653	0.372484	0.5974	0.997983	no	protein_coding
ENSG00000082074	ENSG00000082074.15	15	FYB	chr5:39105235-39274528	ntc	12h	NOTEST	0	0	0	0	1	1	no	protein_coding
ENSG00000082126	ENSG00000082126.17	17	MPP4	chr2:201644869-201698694	ntc	12h	NOTEST	0.00856759	0.0250384	1.54718	0	1	1	no	protein_coding
ENSG00000082146	ENSG00000082146.12	12	STRADB	chr2:201377206-201480846	ntc	12h	OK	17.5883	15.3919	-0.192441	-0.753193	0.26625	0.867365	no	protein_coding
ENSG00000082153	ENSG00000082153.17	17	BZW1	chr2:200678232-200827338	ntc	12h	OK	88.2536	93.6851	0.0861648	0.43793	0.52955	0.997983	no	protein_coding
ENSG00000082175	ENSG00000082175.14	14	PGR	chr11:101029623-101209591	ntc	12h	NOTEST	0	0.00131777	Inf	0	1	1	no	protein_coding
ENSG00000082196	ENSG00000082196.20	20	C1QTNF3	chr5:33986177-34124528	ntc	12h	OK	0.692216	0.739015	0.094381	0.124937	0.8453	0.997983	no	protein_coding
ENSG00000082212	ENSG00000082212.11	11	ME2	chr18:50879048-50954257	ntc	12h	OK	36.2309	33.2096	-0.125618	-0.697538	0.3122	0.906519	no	protein_coding
ENSG00000082213	ENSG00000082213.17	17	C5orf22	chr5:31532265-31555058	ntc	12h	OK	14.6392	15.3489	0.0682982	0.400355	0.55915	0.997983	no	protein_coding
ENSG00000082258	ENSG00000082258.12	12	CCNT2	chr2:134735463-134959342	ntc	12h	OK	6.8744	7.2359	0.0739391	0.376783	0.57525	0.997983	no	protein_coding
ENSG00000082269	ENSG00000082269.16	16	FAM135A	chr6:70412827-70561174	ntc	12h	OK	10.8745	11.8849	0.128185	0.607259	0.37475	0.950622	no	protein_coding
ENSG00000082293	ENSG00000082293.12	12	COL19A1	chr6:69866570-70209976	ntc	12h	OK	0.429874	0.620406	0.529301	0.6614	0.20175	0.795088	no	protein_coding
ENSG00000082397	ENSG00000082397.16	16	EPB41L3	chr18:5392380-5630700	ntc	12h	OK	36.8622	34.9855	-0.0753828	-0.398552	0.5557	0.997983	no	protein_coding
ENSG00000082438	ENSG00000082438.15	15	COBLL1	chr2:164653623-164849334	ntc	12h	OK	5.26183	5.00634	-0.0718096	-0.294601	0.62505	0.997983	no	protein_coding
ENSG00000082458	ENSG00000082458.11	11	DLG3	chrX:70444860-70505490	ntc	12h	OK	12.4622	10.9432	-0.187526	-0.885997	0.20405	0.800002	no	protein_coding
ENSG00000082482	ENSG00000082482.13	13	KCNK2	chr1:215005774-215237093	ntc	12h	OK	2.29063	1.47393	-0.636072	-2.16026	0.001	0.0310975	yes	protein_coding
ENSG00000082497	ENSG00000082497.11	11	SERTAD4	chr1:210231455-210246631	ntc	12h	OK	6.66375	6.56192	-0.0222176	-0.093284	0.8911	0.997983	no	protein_coding
ENSG00000082512	ENSG00000082512.14	14	TRAF5	chr1:211326614-211374946	ntc	12h	OK	2.71821	2.42914	-0.16221	-0.774076	0.2509	0.853146	no	protein_coding
ENSG00000082515	ENSG00000082515.16	16	MRPL22	chr5:154941069-154969411	ntc	12h	OK	67.9221	73.473	0.113333	0.762158	0.2749	0.877351	no	protein_coding
ENSG00000082516	ENSG00000082516.8	8	GEMIN5	chr5:154887415-154938209	ntc	12h	OK	26.9578	28.304	0.070304	0.500232	0.4627	0.989291	no	protein_coding
ENSG00000082556	ENSG00000082556.10	10	OPRK1	chr8:53177570-53251697	ntc	12h	OK	0.672464	0.795138	0.241748	0.656957	0.3281	0.919622	no	protein_coding
ENSG00000082641	ENSG00000082641.15	15	NFE2L1	chr17:48048328-48061487	ntc	12h	OK	44.0988	43.4572	-0.0211441	-0.10853	0.87055	0.997983	no	protein_coding
ENSG00000082684	ENSG00000082684.14	14	SEMA5B	chr3:122909192-123028605	ntc	12h	NOTEST	0.0485374	0.0119908	-2.01717	0	1	1	no	protein_coding
ENSG00000082701	ENSG00000082701.14	14	GSK3B	chr3:119821322-120094417	ntc	12h	OK	10.6529	11.1666	0.0679421	0.301566	0.6589	0.997983	no	protein_coding
ENSG00000082781	ENSG00000082781.11	11	ITGB5	chr3:124761947-124901418	ntc	12h	OK	16.3985	12.8786	-0.348596	-1.39054	0.04645	0.424651	no	protein_coding
ENSG00000082805	ENSG00000082805.19	19	ERC1	chr12:912076-1495933	ntc	12h	OK	12.6872	12.8704	0.0206892	0.0923463	0.86135	0.997983	no	protein_coding
ENSG00000082898	ENSG00000082898.16	16	XPO1	chr2:61471187-61538626	ntc	12h	OK	99.2648	103.909	0.065971	0.295017	0.61755	0.997983	no	protein_coding
ENSG00000082996	ENSG00000082996.19	19	RNF13	chr3:149761104-150225190	ntc	12h	OK	17.1833	17.7343	0.0455414	0.14644	0.83105	0.997983	no	protein_coding
ENSG00000083067	ENSG00000083067.22	22	TRPM3	chr9:70529062-71446904	ntc	12h	NOTEST	0.0416395	0.0286741	-0.538205	0	1	1	no	protein_coding
ENSG00000083093	ENSG00000083093.9	9	PALB2	chr16:23603159-23641310	ntc	12h	OK	6.42888	5.85069	-0.135962	-0.605783	0.3765	0.950622	no	protein_coding
ENSG00000083097	ENSG00000083097.14	14	DOPEY1	chr6:83067665-83198932	ntc	12h	OK	7.51943	8.15142	0.116429	0.28224	0.6693	0.997983	no	protein_coding
ENSG00000083099	ENSG00000083099.10	10	LYRM2	chr6:89433169-89638753	ntc	12h	OK	27.8462	27.2528	-0.0310774	-0.139054	0.84035	0.997983	no	protein_coding
ENSG00000083123	ENSG00000083123.14	14	BCKDHB	chr6:80106646-80346270	ntc	12h	OK	9.10534	7.83135	-0.217451	-1.12303	0.09845	0.606399	no	protein_coding
ENSG00000083168	ENSG00000083168.9	9	KAT6A	chr8:41929478-42051990	ntc	12h	OK	9.55054	9.8179	0.0398325	0.26907	0.6895	0.997983	no	protein_coding
ENSG00000083223	ENSG00000083223.17	17	ZCCHC6	chr9:86287732-86354454	ntc	12h	OK	3.91669	4.15037	0.0836066	0.420762	0.5358	0.997983	no	protein_coding
ENSG00000083290	ENSG00000083290.19	19	ULK2	chr17:19770828-19867936	ntc	12h	OK	5.64504	5.83103	0.0467661	0.180518	0.78235	0.997983	no	protein_coding
ENSG00000083307	ENSG00000083307.10	10	GRHL2	chr8:101461176-101669726	ntc	12h	NOTEST	0.0115328	0	-Inf	0	1	1	no	protein_coding
ENSG00000083312	ENSG00000083312.17	17	TNPO1	chr5:72794404-72916733	ntc	12h	OK	55.4116	60.3505	0.123176	0.649659	0.31805	0.910926	no	protein_coding
ENSG00000083444	ENSG00000083444.16	16	PLOD1	chr1:11934204-11975538	ntc	12h	OK	32.3389	28.4204	-0.186344	-1.20564	0.07845	0.552517	no	protein_coding
ENSG00000083454	ENSG00000083454.21	21	P2RX5	chr17:3662895-3696404	ntc	12h	OK	4.40503	4.47331	0.0221914	0.0366084	0.9575	0.997983	no	protein_coding
ENSG00000083457	ENSG00000083457.11	11	ITGAE	chr17:3714627-3801243	ntc	12h	OK	35.563	38.4433	0.112355	0.52051	0.4546	0.988177	no	protein_coding
ENSG00000083520	ENSG00000083520.14	14	DIS3	chr13:72727748-73016461	ntc	12h	OK	21.5086	24.9977	0.216882	1.28036	0.06865	0.52214	no	protein_coding
ENSG00000083535	ENSG00000083535.15	15	PIBF1	chr13:72727748-73016461	ntc	12h	OK	5.69969	5.96415	0.0654322	0.150059	0.81185	0.997983	no	protein_coding
ENSG00000083544	ENSG00000083544.13	13	TDRD3	chr13:60396456-60573878	ntc	12h	OK	6.31028	6.87496	0.123647	0.702837	0.3092	0.905243	no	protein_coding
ENSG00000083635	ENSG00000083635.7	7	NUFIP1	chr13:44939248-45083125	ntc	12h	OK	7.39802	7.68312	0.0545521	0.261951	0.70775	0.997983	no	protein_coding
ENSG00000083642	ENSG00000083642.18	18	PDS5B	chr13:32586426-32778019	ntc	12h	OK	11.588	13.1484	0.182248	0.865381	0.2137	0.812671	no	protein_coding
ENSG00000083720	ENSG00000083720.12	12	OXCT1	chr5:41730064-41872241	ntc	12h	OK	8.52852	8.26086	-0.0460036	-0.270701	0.67595	0.997983	no	protein_coding
ENSG00000083750	ENSG00000083750.12	12	RRAGB	chrX:55717738-55758774	ntc	12h	OK	3.10423	1.95919	-0.663975	-1.76369	0.0095	0.161571	no	protein_coding
ENSG00000083782	ENSG00000083782.7	7	EPYC	chr12:90963678-91005026	ntc	12h	NOTEST	0	0	0	0	1	1	no	protein_coding
ENSG00000083799	ENSG00000083799.17	17	CYLD	chr16:50740909-50803338	ntc	12h	OK	8.64032	13.5237	0.646332	2.95437	5e-05	0.00250833	yes	protein_coding
ENSG00000083807	ENSG00000083807.9	9	SLC27A5	chr19:58467044-58512413	ntc	12h	OK	7.95272	7.19349	-0.144756	-0.311007	0.65435	0.997983	no	protein_coding
ENSG00000083812	ENSG00000083812.11	11	ZNF324	chr19:58467044-58512413	ntc	12h	OK	7.81109	7.81441	0.000611803	0.00278715	0.9965	0.998816	no	protein_coding
ENSG00000083814	ENSG00000083814.12	12	ZNF671	chr19:57681968-57758159	ntc	12h	OK	0.216078	0.45465	1.0732	0.53762	0.29735	0.892912	no	protein_coding
ENSG00000083817	ENSG00000083817.8	8	ZNF416	chr19:57571565-57593777	ntc	12h	OK	2.57227	2.86526	0.155619	0.748926	0.2848	0.884537	no	protein_coding
ENSG00000083828	ENSG00000083828.15	15	ZNF586	chr19:57769654-57916610	ntc	12h	OK	3.85411	3.8815	0.0102169	0.0168345	0.97985	0.99822	no	protein_coding
ENSG00000083838	ENSG00000083838.15	15	ZNF446	chr19:58467044-58512413	ntc	12h	OK	4.1714	3.93164	-0.0854036	-0.232496	0.72725	0.997983	no	protein_coding
ENSG00000083844	ENSG00000083844.10	10	ZNF264	chr19:57191499-57222846	ntc	12h	OK	2.28976	2.08503	-0.135128	-0.369517	0.56825	0.997983	no	protein_coding
ENSG00000083845	ENSG00000083845.8	8	RPS5	chr19:58386399-58394806	ntc	12h	OK	683.797	728.253	0.0908733	0.486361	0.4936	0.996711	no	protein_coding
ENSG00000083857	ENSG00000083857.13	13	FAT1	chr4:186587782-186726722	ntc	12h	OK	12.1366	11.9508	-0.0222566	-0.0945017	0.8895	0.997983	no	protein_coding
ENSG00000083896	ENSG00000083896.12	12	YTHDC1	chr4:68310386-68350089	ntc	12h	OK	34.3087	37.0865	0.11232	0.660112	0.34385	0.929174	no	protein_coding
ENSG00000083937	ENSG00000083937.8	8	CHMP2B	chr3:87227270-87255548	ntc	12h	OK	22.278	24.7982	0.154615	1.03903	0.13415	0.68483	no	protein_coding
ENSG00000084070	ENSG00000084070.11	11	SMAP2	chr1:40344849-40423326	ntc	12h	OK	24.0661	21.8389	-0.140101	-0.951892	0.16445	0.738399	no	protein_coding
ENSG00000084072	ENSG00000084072.16	16	PPIE	chr1:39692181-39788861	ntc	12h	OK	53.8168	51.568	-0.0615812	-0.394407	0.5717	0.997983	no	protein_coding
ENSG00000084073	ENSG00000084073.8	8	ZMPSTE24	chr1:40258106-40294184	ntc	12h	OK	55.1552	59.1788	0.101584	0.724076	0.29325	0.891616	no	protein_coding
ENSG00000084090	ENSG00000084090.13	13	STARD7	chr2:96184858-96242621	ntc	12h	OK	120.325	126.77	0.0752771	0.396264	0.5416	0.997983	no	protein_coding
ENSG00000084092	ENSG00000084092.6	6	NOA1	chr4:56963369-57205510	ntc	12h	OK	13.1899	13.4002	0.0228238	0.0682388	0.92215	0.997983	no	protein_coding
ENSG00000084093	ENSG00000084093.15	15	REST	chr4:56907875-56935844	ntc	12h	OK	6.02641	6.04119	0.00353473	0.0217612	0.9732	0.99801	no	protein_coding
ENSG00000084110	ENSG00000084110.10	10	HAL	chr12:95972661-95996365	ntc	12h	OK	0.210054	0.53761	1.3558	0.953162	0.01195	0.187636	no	protein_coding
ENSG00000084112	ENSG00000084112.14	14	SSH1	chr12:108778143-108857590	ntc	12h	OK	5.13905	4.57335	-0.168253	-0.758306	0.2399	0.843722	no	protein_coding
ENSG00000084207	ENSG00000084207.15	15	GSTP1	chr11:67583594-67586660	ntc	12h	OK	26.0553	34.951	0.423757	2.72773	1e-04	0.0047059	yes	protein_coding
ENSG00000084234	ENSG00000084234.16	16	APLP2	chr11:130069836-130144811	ntc	12h	OK	153.296	136.367	-0.168824	-0.805948	0.21185	0.808721	no	protein_coding
ENSG00000084444	ENSG00000084444.13	13	FAM234B	chr12:13044283-13142521	ntc	12h	OK	10.3541	12.8452	0.31103	2.10455	0.0021	0.0537742	no	protein_coding
ENSG00000084453	ENSG00000084453.16	16	SLCO1A2	chr12:21264599-21419594	ntc	12h	NOTEST	0	0	0	0	1	1	no	protein_coding
ENSG00000084463	ENSG00000084463.7	7	WBP11	chr12:14784578-14803540	ntc	12h	OK	43.9264	47.4593	0.111603	0.803981	0.24875	0.851192	no	protein_coding
ENSG00000084623	ENSG00000084623.11	11	EIF3I	chr1:32209093-32231604	ntc	12h	OK	361.741	362.508	0.00305514	0.0159716	0.98255	0.998293	no	protein_coding
ENSG00000084628	ENSG00000084628.9	9	NKAIN1	chr1:31179744-31239554	ntc	12h	OK	2.12174	1.50912	-0.491547	-1.72654	0.008	0.143237	no	protein_coding
ENSG00000084636	ENSG00000084636.17	17	COL16A1	chr1:31617685-31704319	ntc	12h	NOTEST	0.26316	0.239603	-0.135298	0	1	1	no	protein_coding
ENSG00000084652	ENSG00000084652.15	15	TXLNA	chr1:32179685-32198285	ntc	12h	OK	46.8565	48.0291	0.0356595	0.262882	0.70485	0.997983	no	protein_coding
ENSG00000084674	ENSG00000084674.13	13	APOB	chr2:21001428-21044073	ntc	12h	NOTEST	0	0	0	0	1	1	no	protein_coding
ENSG00000084676	ENSG00000084676.15	15	NCOA1	chr2:24491913-24770702	ntc	12h	OK	8.70059	7.4528	-0.223331	-1.18625	0.05235	0.449241	no	protein_coding
ENSG00000084693	ENSG00000084693.15	15	AGBL5	chr2:27042363-27071773	ntc	12h	OK	33.8974	30.3496	-0.159497	-0.79783	0.2255	0.829878	no	protein_coding
ENSG00000084710	ENSG00000084710.13	13	EFR3B	chr2:25042129-25159137	ntc	12h	OK	2.05513	1.90357	-0.110527	-0.599765	0.38805	0.955361	no	protein_coding
ENSG00000084731	ENSG00000084731.13	13	KIF3C	chr2:25926595-25982749	ntc	12h	OK	5.44121	6.07058	0.157906	0.75639	0.2495	0.852066	no	protein_coding
ENSG00000084733	ENSG00000084733.10	10	RAB10	chr2:26034106-26137454	ntc	12h	OK	28.774	28.4015	-0.0187983	-0.105477	0.87995	0.997983	no	protein_coding
ENSG00000084734	ENSG00000084734.8	8	GCKR	chr2:27496841-27523684	ntc	12h	NOTEST	0	0.032119	Inf	0	1	1	no	protein_coding
ENSG00000084754	ENSG00000084754.10	10	HADHA	chr2:26190634-26290468	ntc	12h	OK	83.1158	85.8823	0.0472372	0.295429	0.67125	0.997983	no	protein_coding
ENSG00000084764	ENSG00000084764.10	10	MAPRE3	chr2:26847746-27027196	ntc	12h	OK	9.81892	9.28164	-0.0811847	-0.183285	0.7877	0.997983	no	protein_coding
ENSG00000084774	ENSG00000084774.13	13	CAD	chr2:27217389-27243943	ntc	12h	OK	58.3851	59.6774	0.031583	0.160222	0.7947	0.997983	no	protein_coding
ENSG00000085063	ENSG00000085063.14	14	CD59	chr11:33698260-33736445	ntc	12h	OK	29.8256	41.9513	0.492164	3.18225	5e-05	0.00250833	yes	protein_coding
ENSG00000085117	ENSG00000085117.11	11	CD82	chr11:44564426-44620363	ntc	12h	OK	1.48873	0.836261	-0.832062	-1.16125	0.03515	0.364359	no	protein_coding
ENSG00000085185	ENSG00000085185.15	15	BCORL1	chrX:129981106-130058083	ntc	12h	OK	8.76923	9.60435	0.131237	0.724296	0.2964	0.892633	no	protein_coding
ENSG00000085224	ENSG00000085224.20	20	ATRX	chrX:77504877-77786269	ntc	12h	OK	19.8037	21.6018	0.125381	0.441476	0.50955	0.997983	no	protein_coding
ENSG00000085231	ENSG00000085231.13	13	AK6	chr5:69350983-69414801	ntc	12h	OK	33.6191	39.1496	0.219714	0.728404	0.29595	0.892493	no	protein_coding
ENSG00000085265	ENSG00000085265.10	10	FCN1	chr9:134905889-134917963	ntc	12h	NOTEST	0	0	0	0	1	1	no	protein_coding
ENSG00000085274	ENSG00000085274.15	15	MYNN	chr3:169772830-169789716	ntc	12h	OK	6.9923	7.18786	0.0397949	0.207983	0.77015	0.997983	no	protein_coding
ENSG00000085276	ENSG00000085276.17	17	MECOM	chr3:169083498-169663618	ntc	12h	OK	9.92714	8.95731	-0.148313	-0.684897	0.3115	0.906467	no	protein_coding
ENSG00000085365	ENSG00000085365.17	17	SCAMP1	chr5:78360582-78479071	ntc	12h	OK	25.4295	24.3157	-0.0646147	-0.402976	0.5569	0.997983	no	protein_coding
ENSG00000085377	ENSG00000085377.13	13	PREP	chr6:105277564-105403084	ntc	12h	OK	29.0569	26.5595	-0.129657	-0.84965	0.22535	0.829873	no	protein_coding
ENSG00000085382	ENSG00000085382.11	11	HACE1	chr6:104728092-104859919	ntc	12h	OK	5.57991	5.28793	-0.0775374	-0.361489	0.58865	0.997983	no	protein_coding
ENSG00000085415	ENSG00000085415.15	15	SEH1L	chr18:12947132-12991173	ntc	12h	OK	37.0896	36.7719	-0.0124135	-0.075829	0.91575	0.997983	no	protein_coding
ENSG00000085433	ENSG00000085433.15	15	WDR47	chr1:108970213-109042113	ntc	12h	OK	4.91649	5.59386	0.186217	1.00902	0.133	0.682052	no	protein_coding
ENSG00000085449	ENSG00000085449.14	14	WDFY1	chr2:223855715-223945387	ntc	12h	OK	9.3104	8.76247	-0.0875057	-0.420166	0.53035	0.997983	no	protein_coding
ENSG00000085465	ENSG00000085465.12	12	OVGP1	chr1:111414313-111427777	ntc	12h	OK	3.40232	3.89519	0.195177	0.819738	0.2427	0.847405	no	protein_coding
ENSG00000085491	ENSG00000085491.15	15	SLC25A24	chr1:108134035-108202743	ntc	12h	OK	9.22487	8.82147	-0.0645091	-0.412049	0.55125	0.997983	no	protein_coding
ENSG00000085511	ENSG00000085511.19	19	MAP3K4	chr6:160990317-161117385	ntc	12h	OK	12.7533	11.9521	-0.0936075	-0.487304	0.4243	0.974281	no	protein_coding
ENSG00000085514	ENSG00000085514.15	15	PILRA	chr7:100307701-100400099	ntc	12h	OK	0.519575	0.399871	-0.377797	-0.192534	0.7692	0.997983	no	protein_coding
ENSG00000085552	ENSG00000085552.16	16	IGSF9	chr1:159927038-159945604	ntc	12h	OK	0.620138	0.693712	0.161749	0.542304	0.4238	0.974063	no	protein_coding
ENSG00000085563	ENSG00000085563.14	14	ABCB1	chr7:87503632-87832296	ntc	12h	OK	10.3485	12.0783	0.222989	0.937955	0.16225	0.735351	no	protein_coding
ENSG00000085644	ENSG00000085644.13	13	ZNF213	chr16:3110459-3142805	ntc	12h	OK	4.91735	4.45912	-0.14112	-0.503812	0.45755	0.988649	no	protein_coding
ENSG00000085662	ENSG00000085662.13	13	AKR1B1	chr7:134442349-134459284	ntc	12h	OK	145.837	149.48	0.0355993	0.258685	0.7071	0.997983	no	protein_coding
ENSG00000085719	ENSG00000085719.11	11	CPNE3	chr8:86333273-86765023	ntc	12h	OK	32.7527	31.8148	-0.0419184	-0.228498	0.71965	0.997983	no	protein_coding
ENSG00000085721	ENSG00000085721.12	12	RRN3	chr16:14974590-15154564	ntc	12h	OK	21.3222	24.0342	0.172732	0.641396	0.35175	0.934439	no	protein_coding
ENSG00000085733	ENSG00000085733.15	15	CTTN	chr11:70270699-70436584	ntc	12h	OK	57.3668	58.4466	0.0269028	0.131475	0.8492	0.997983	no	protein_coding
ENSG00000085741	ENSG00000085741.12	12	WNT11	chr11:76186324-76210736	ntc	12h	OK	2.67208	1.86297	-0.520357	-1.34824	0.0515	0.446494	no	protein_coding
ENSG00000085760	ENSG00000085760.14	14	MTIF2	chr2:55236594-55269347	ntc	12h	OK	35.1655	31.3031	-0.167854	-1.06223	0.12685	0.672305	no	protein_coding
ENSG00000085788	ENSG00000085788.13	13	DDHD2	chr8:38225217-38382272	ntc	12h	OK	18.949	22.9352	0.275438	0.831943	0.1914	0.781926	no	protein_coding
ENSG00000085831	ENSG00000085831.15	15	TTC39A	chr1:51287257-51345116	ntc	12h	OK	9.58895	8.67421	-0.14464	-0.75367	0.26655	0.868165	no	protein_coding
ENSG00000085832	ENSG00000085832.16	16	EPS15	chr1:51354262-51561629	ntc	12h	OK	13.7705	14.0951	0.0336148	0.220687	0.7462	0.997983	no	protein_coding
ENSG00000085840	ENSG00000085840.12	12	ORC1	chr1:52372828-52404459	ntc	12h	OK	15.1104	15.1587	0.00460448	0.0314733	0.9657	0.99801	no	protein_coding
ENSG00000085871	ENSG00000085871.8	8	MGST2	chr4:139665767-140154184	ntc	12h	OK	33.7444	29.3746	-0.200079	-1.11036	0.1111	0.637317	no	protein_coding
ENSG00000085872	ENSG00000085872.14	14	CHERP	chr19:16479056-16660442	ntc	12h	OK	49.663	52.9332	0.0920013	0.42503	0.5152	0.997983	no	protein_coding
ENSG00000085978	ENSG00000085978.21	21	ATG16L1	chr2:233210050-233295674	ntc	12h	OK	11.7446	12.2767	0.0639278	0.402196	0.55385	0.997983	no	protein_coding
ENSG00000085982	ENSG00000085982.13	13	USP40	chr2:233475519-233566782	ntc	12h	OK	5.99672	5.43708	-0.14134	-0.532145	0.4052	0.962011	no	protein_coding
ENSG00000085998	ENSG00000085998.13	13	POMGNT1	chr1:46188681-46221261	ntc	12h	OK	17.4209	19.6421	0.173128	1.10671	0.104	0.619534	no	protein_coding
ENSG00000085999	ENSG00000085999.11	11	RAD54L	chr1:46247687-46303608	ntc	12h	OK	25.7646	25.4023	-0.0204319	-0.0931727	0.88985	0.997983	no	protein_coding
ENSG00000086015	ENSG00000086015.20	20	MAST2	chr1:45786986-46036124	ntc	12h	OK	18.1764	18.91	0.0570802	0.288958	0.62975	0.997983	no	protein_coding
ENSG00000086061	ENSG00000086061.15	15	DNAJA1	chr9:33025210-33039907	ntc	12h	OK	88.3401	99.6038	0.173132	1.25896	0.0704	0.529261	no	protein_coding
ENSG00000086062	ENSG00000086062.12	12	B4GALT1	chr9:33104081-33179983	ntc	12h	OK	8.1995	10.4509	0.350016	2.33098	0.00065	0.0218765	yes	protein_coding
ENSG00000086065	ENSG00000086065.13	13	CHMP5	chr9:33264878-33282069	ntc	12h	OK	20.6965	21.509	0.0555542	0.362411	0.59975	0.997983	no	protein_coding
ENSG00000086102	ENSG00000086102.18	18	NFX1	chr9:33290510-33371157	ntc	12h	OK	13.2997	14.5073	0.125383	0.799352	0.2548	0.855524	no	protein_coding
ENSG00000086159	ENSG00000086159.12	12	AQP6	chr12:49967193-50033136	ntc	12h	NOTEST	0.264927	0.185922	-0.510896	0	1	1	no	protein_coding
ENSG00000086189	ENSG00000086189.9	9	DIMT1	chr5:62306161-62628582	ntc	12h	OK	20.4303	24.4113	0.256834	0.894193	0.198	0.791656	no	protein_coding
ENSG00000086200	ENSG00000086200.16	16	IPO11	chr5:62306161-62628582	ntc	12h	OK	14.3741	14.8657	0.0485168	0.182253	0.77915	0.997983	no	protein_coding
ENSG00000086205	ENSG00000086205.16	16	FOLH1	chr11:49146634-49208670	ntc	12h	OK	0.378246	0.359488	-0.0733792	-0.0648173	0.8685	0.997983	no	protein_coding
ENSG00000086232	ENSG00000086232.12	12	EIF2AK1	chr7:6009244-6059230	ntc	12h	OK	77.1437	74.437	-0.0515295	-0.276702	0.6898	0.997983	no	protein_coding
ENSG00000086288	ENSG00000086288.11	11	NME8	chr7:37683795-38025695	ntc	12h	NOTEST	0.0368262	0	-Inf	0	1	1	no	protein_coding
ENSG00000086289	ENSG00000086289.11	11	EPDR1	chr7:37683795-38025695	ntc	12h	OK	9.82098	9.94292	0.0178033	0.0975433	0.89	0.997983	no	protein_coding
ENSG00000086300	ENSG00000086300.15	15	SNX10	chr7:26291894-26376701	ntc	12h	OK	7.39357	6.81289	-0.118003	-0.663917	0.33335	0.922408	no	protein_coding
ENSG00000086475	ENSG00000086475.14	14	SEPHS1	chr10:13317423-13348298	ntc	12h	OK	41.5958	41.704	0.00374735	0.0211585	0.97645	0.998173	no	protein_coding
ENSG00000086504	ENSG00000086504.15	15	MRPL28	chr16:367383-370527	ntc	12h	OK	110.934	115.337	0.0561545	0.396503	0.5758	0.997983	no	protein_coding
ENSG00000086506	ENSG00000086506.2	2	HBQ1	chr16:180452-181181	ntc	12h	OK	3.75225	2.49695	-0.58759	-1.63237	0.02275	0.284206	no	protein_coding
ENSG00000086544	ENSG00000086544.2	2	ITPKC	chr19:40691528-40765389	ntc	12h	OK	3.41586	3.53468	0.0493332	0.0896226	0.8994	0.997983	no	protein_coding
ENSG00000086548	ENSG00000086548.8	8	CEACAM6	chr19:41708584-41786893	ntc	12h	NOTEST	0	0	0	0	1	1	no	protein_coding
ENSG00000086570	ENSG00000086570.12	12	FAT2	chr5:151504092-151568944	ntc	12h	NOTEST	0.124291	0.186767	0.587524	0	1	1	no	protein_coding
ENSG00000086589	ENSG00000086589.11	11	RBM22	chr5:150690793-150701107	ntc	12h	OK	47.1521	48.7646	0.0485122	0.330133	0.63095	0.997983	no	protein_coding
ENSG00000086598	ENSG00000086598.10	10	TMED2	chr12:123575890-123598577	ntc	12h	OK	89.028	93.9274	0.0772868	0.551108	0.427	0.975058	no	protein_coding
ENSG00000086619	ENSG00000086619.13	13	ERO1B	chr1:236142504-236281985	ntc	12h	OK	4.71945	5.05601	0.0993818	0.536998	0.4406	0.9821	no	protein_coding
ENSG00000086666	ENSG00000086666.18	18	ZFAND6	chr15:80059567-80138393	ntc	12h	OK	44.2617	45.2508	0.0318857	0.206159	0.76595	0.997983	no	protein_coding
ENSG00000086696	ENSG00000086696.10	10	HSD17B2	chr16:82035003-82139631	ntc	12h	NOTEST	0.0251632	0.0209439	-0.264784	0	1	1	no	protein_coding
ENSG00000086712	ENSG00000086712.12	12	TXLNG	chrX:16786426-16870414	ntc	12h	OK	38.9197	41.0076	0.0753884	0.220048	0.76035	0.997983	no	protein_coding
ENSG00000086717	ENSG00000086717.18	18	PPEF1	chrX:18675908-18827921	ntc	12h	NOTEST	0.136248	0.096372	-0.499546	0	1	1	no	protein_coding
ENSG00000086730	ENSG00000086730.16	16	LAT2	chr7:74199651-74229834	ntc	12h	OK	0.362526	0.426894	0.235793	0.261667	0.5607	0.997983	no	protein_coding
ENSG00000086758	ENSG00000086758.15	15	HUWE1	chrX:53532095-53686729	ntc	12h	OK	83.5875	82.4956	-0.01897	-0.0550395	0.9143	0.997983	no	protein_coding
ENSG00000086827	ENSG00000086827.8	8	ZW10	chr11:113733186-113773811	ntc	12h	OK	14.662	14.5589	-0.0101797	-0.0686992	0.9175	0.997983	no	protein_coding
ENSG00000086848	ENSG00000086848.14	14	ALG9	chr11:111782194-111885975	ntc	12h	OK	12.5848	12.2908	-0.0341055	-0.164282	0.81265	0.997983	no	protein_coding
ENSG00000086967	ENSG00000086967.9	9	MYBPC2	chr19:50432902-50466321	ntc	12h	NOTEST	0.0693781	0.101374	0.547138	0	1	1	no	protein_coding
ENSG00000086991	ENSG00000086991.12	12	NOX4	chr11:89324355-89498187	ntc	12h	NOTEST	0.155054	0.168784	0.122403	0	1	1	no	protein_coding
ENSG00000087008	ENSG00000087008.15	15	ACOX3	chr4:8366281-8512610	ntc	12h	OK	3.77732	4.06713	0.10665	0.324411	0.6366	0.997983	no	protein_coding
ENSG00000087053	ENSG00000087053.18	18	MTMR2	chr11:95832881-95925315	ntc	12h	OK	23.7641	24.243	0.0287852	0.1883	0.7748	0.997983	no	protein_coding
ENSG00000087074	ENSG00000087074.7	7	PPP1R15A	chr19:48872391-48876057	ntc	12h	OK	5.20498	7.41508	0.510572	2.94329	5e-05	0.00250833	yes	protein_coding
ENSG00000087076	ENSG00000087076.8	8	HSD17B14	chr19:48813016-48836678	ntc	12h	OK	1.16755	0.889078	-0.393103	-0.861189	0.19345	0.783475	no	protein_coding
ENSG00000087077	ENSG00000087077.11	11	TRIP6	chr7:100867137-100873454	ntc	12h	OK	23.1148	25.0964	0.118661	0.762088	0.2795	0.880166	no	protein_coding
ENSG00000087085	ENSG00000087085.13	13	ACHE	chr7:100889993-100896974	ntc	12h	OK	0.304732	0.648889	1.09043	0.755511	0.034	0.357549	no	protein_coding
ENSG00000087086	ENSG00000087086.13	13	FTL	chr19:48965300-48966878	ntc	12h	OK	235.58	228.599	-0.0433971	-0.317781	0.6462	0.997983	no	protein_coding
ENSG00000087087	ENSG00000087087.18	18	SRRT	chr7:100875110-100888664	ntc	12h	OK	108.273	123.791	0.193223	1.15328	0.0843	0.566725	no	protein_coding
ENSG00000087088	ENSG00000087088.19	19	BAX	chr19:48954814-48961798	ntc	12h	OK	69.9408	65.6997	-0.0902464	-0.570654	0.4204	0.970711	no	protein_coding
ENSG00000087095	ENSG00000087095.12	12	NLK	chr17:28041736-28196381	ntc	12h	OK	6.78753	7.23542	0.0921903	0.54083	0.4324	0.978148	no	protein_coding
ENSG00000087111	ENSG00000087111.20	20	PIGS	chr17:28455751-28645454	ntc	12h	OK	81.5241	79.0209	-0.0449935	-0.102559	0.87725	0.997983	no	protein_coding
ENSG00000087116	ENSG00000087116.13	13	ADAMTS2	chr5:179110850-179345430	ntc	12h	OK	5.47714	4.97839	-0.137742	-0.53444	0.43155	0.977889	no	protein_coding
ENSG00000087128	ENSG00000087128.9	9	TMPRSS11E	chr4:68447448-68497604	ntc	12h	NOTEST	0	0	0	0	1	1	no	protein_coding
ENSG00000087152	ENSG00000087152.15	15	ATXN7L3	chr17:44191804-44223710	ntc	12h	OK	31.1901	32.6204	0.0646876	0.25256	0.69205	0.997983	no	protein_coding
ENSG00000087157	ENSG00000087157.18	18	PGS1	chr17:78378639-78577394	ntc	12h	OK	19.9136	18.1475	-0.13399	-0.765982	0.26555	0.866812	no	protein_coding
ENSG00000087191	ENSG00000087191.12	12	PSMC5	chr17:63819432-63832026	ntc	12h	OK	139.139	145.307	0.0625779	0.332854	0.6366	0.997983	no	protein_coding
ENSG00000087206	ENSG00000087206.16	16	UIMC1	chr5:176905004-177022633	ntc	12h	OK	17.0443	18.2956	0.102204	0.569195	0.3966	0.958315	no	protein_coding
ENSG00000087237	ENSG00000087237.10	10	CETP	chr16:56961849-56983845	ntc	12h	NOTEST	0	0.0104487	Inf	0	1	1	no	protein_coding
ENSG00000087245	ENSG00000087245.12	12	MMP2	chr16:55389699-55506691	ntc	12h	OK	0.675249	0.376174	-0.844021	-1.21939	0.0187	0.254975	no	protein_coding
ENSG00000087250	ENSG00000087250.8	8	MT3	chr16:56589073-56591088	ntc	12h	NOTEST	0	0.0116882	Inf	0	1	1	no	protein_coding
ENSG00000087253	ENSG00000087253.11	11	LPCAT2	chr16:55508997-55586670	ntc	12h	OK	6.94708	6.16527	-0.172242	-0.613266	0.34875	0.933178	no	protein_coding
ENSG00000087258	ENSG00000087258.13	13	GNAO1	chr16:56191389-56357444	ntc	12h	OK	1.25696	1.0494	-0.260367	-0.579853	0.29535	0.892379	no	protein_coding
ENSG00000087263	ENSG00000087263.16	16	OGFOD1	chr16:56429132-56520283	ntc	12h	OK	33.2867	37.2293	0.161491	0.516	0.4479	0.985023	no	protein_coding
ENSG00000087266	ENSG00000087266.15	15	SH3BP2	chr4:2793022-2841098	ntc	12h	OK	13.6877	14.8205	0.114713	0.483152	0.47495	0.992149	no	protein_coding
ENSG00000087269	ENSG00000087269.15	15	NOP14	chr4:2934898-2963385	ntc	12h	OK	64.7166	73.0094	0.173946	1.20959	0.0772	0.549073	no	protein_coding
ENSG00000087274	ENSG00000087274.16	16	ADD1	chr4:2843856-2930076	ntc	12h	OK	33.5685	32.6739	-0.0389714	-0.244703	0.71165	0.997983	no	protein_coding
ENSG00000087299	ENSG00000087299.11	11	L2HGDH	chr14:50237562-50416461	ntc	12h	OK	9.98698	10.504	0.0728157	0.282286	0.6805	0.997983	no	protein_coding
ENSG00000087301	ENSG00000087301.8	8	TXNDC16	chr14:52430589-52552522	ntc	12h	OK	8.77204	8.32695	-0.0751242	-0.45974	0.4842	0.992759	no	protein_coding
ENSG00000087302	ENSG00000087302.8	8	C14orf166	chr14:51989474-52069228	ntc	12h	OK	101.689	106.297	0.0639308	0.357314	0.61125	0.997983	no	protein_coding
ENSG00000087303	ENSG00000087303.16	16	NID2	chr14:51989474-52069228	ntc	12h	OK	3.40852	3.36184	-0.0198965	-0.0307369	0.9613	0.997983	no	protein_coding
ENSG00000087338	ENSG00000087338.4	4	GMCL1	chr2:69829641-69881396	ntc	12h	OK	12.6567	12.2806	-0.0435188	-0.275662	0.6846	0.997983	no	protein_coding
ENSG00000087365	ENSG00000087365.14	14	SF3B2	chr11:66050728-66069619	ntc	12h	OK	136.886	137.615	0.00766387	0.0515124	0.939	0.997983	no	protein_coding
ENSG00000087448	ENSG00000087448.9	9	KLHL42	chr12:27779820-27803040	ntc	12h	OK	8.3093	8.83197	0.088008	0.399176	0.5611	0.997983	no	protein_coding
ENSG00000087460	ENSG00000087460.23	23	GNAS	chr20:58818918-58911192	ntc	12h	OK	429.013	435.643	0.0221243	0.111613	0.8715	0.997983	no	protein_coding
ENSG00000087470	ENSG00000087470.17	17	DNM1L	chr12:32679199-32755902	ntc	12h	OK	31.2789	33.7793	0.110946	0.496158	0.43985	0.981251	no	protein_coding
ENSG00000087494	ENSG00000087494.15	15	PTHLH	chr12:27958083-27972705	ntc	12h	OK	0.404481	0.601037	0.571382	0.786763	0.13725	0.691801	no	protein_coding
ENSG00000087495	ENSG00000087495.16	16	PHACTR3	chr20:59577508-59847711	ntc	12h	OK	1.66478	0.72115	-1.20696	-3.10987	5e-05	0.00250833	yes	protein_coding
ENSG00000087502	ENSG00000087502.17	17	ERGIC2	chr12:29149102-29381189	ntc	12h	OK	33.0638	33.8765	0.0350335	0.126976	0.8546	0.997983	no	protein_coding
ENSG00000087510	ENSG00000087510.6	6	TFAP2C	chr20:56629301-56639283	ntc	12h	OK	1.72696	2.92136	0.758407	3.00833	1e-04	0.0047059	yes	protein_coding
ENSG00000087586	ENSG00000087586.17	17	AURKA	chr20:56369388-56392337	ntc	12h	OK	39.7963	43.0068	0.11193	0.727668	0.29905	0.895242	no	protein_coding
ENSG00000087589	ENSG00000087589.16	16	CASS4	chr20:56412111-56460387	ntc	12h	OK	0.406593	0.25804	-0.655993	-1.39498	0.04905	0.43824	no	protein_coding
ENSG00000087842	ENSG00000087842.10	10	PIR	chrX:15384798-15556529	ntc	12h	OK	11.1679	8.16549	-0.451753	-2.48608	3e-04	0.0117301	yes	protein_coding
ENSG00000087884	ENSG00000087884.14	14	AAMDC	chr11:77821108-77994678	ntc	12h	OK	21.8353	19.5252	-0.161321	-0.571317	0.42185	0.97237	no	protein_coding
ENSG00000087903	ENSG00000087903.12	12	RFX2	chr19:5978402-6199572	ntc	12h	OK	4.88547	5.92203	0.277593	0.807824	0.1959	0.788593	no	protein_coding
ENSG00000087995	ENSG00000087995.15	15	METTL2A	chr17:62423866-62450822	ntc	12h	OK	19.8315	21.2354	0.0986727	0.635515	0.36485	0.94263	no	protein_coding
ENSG00000088002	ENSG00000088002.11	11	SULT2B1	chr19:48552074-48599425	ntc	12h	NOTEST	0.0397918	0.0143598	-1.47043	0	1	1	no	protein_coding
ENSG00000088035	ENSG00000088035.15	15	ALG6	chr1:63367589-63438562	ntc	12h	OK	12.3969	11.4537	-0.114168	-0.672329	0.3316	0.921701	no	protein_coding
ENSG00000088038	ENSG00000088038.17	17	CNOT3	chr19:54137727-54159882	ntc	12h	OK	55.3457	56.6254	0.0329782	0.209403	0.7613	0.997983	no	protein_coding
ENSG00000088053	ENSG00000088053.11	11	GP6	chr19:55006192-55071291	ntc	12h	NOTEST	0.0568882	0.105925	0.896839	0	1	1	no	protein_coding
ENSG00000088179	ENSG00000088179.8	8	PTPN4	chr2:119759630-119983818	ntc	12h	OK	3.06323	3.61415	0.238601	0.578604	0.3849	0.953909	no	protein_coding
ENSG00000088205	ENSG00000088205.12	12	DDX18	chr2:117814649-117832379	ntc	12h	OK	39.8817	45.9466	0.204229	1.35404	0.04965	0.439793	no	protein_coding
ENSG00000088247	ENSG00000088247.15	15	KHSRP	chr19:6413347-6424794	ntc	12h	OK	369.323	372.908	0.0139373	0.0620132	0.92665	0.997983	no	protein_coding
ENSG00000088256	ENSG00000088256.8	8	GNA11	chr19:3094409-3124004	ntc	12h	OK	25.6362	26.8355	0.0659623	0.439283	0.5036	0.997983	no	protein_coding
ENSG00000088280	ENSG00000088280.18	18	ASAP3	chr1:23428562-23484568	ntc	12h	OK	2.09711	2.00629	-0.0638776	-0.190392	0.76465	0.997983	no	protein_coding
ENSG00000088298	ENSG00000088298.12	12	EDEM2	chr20:35115356-35147364	ntc	12h	OK	4.329	3.45257	-0.326364	-1.6184	0.0217	0.276502	no	protein_coding
ENSG00000088305	ENSG00000088305.18	18	DNMT3B	chr20:32762384-32809356	ntc	12h	OK	6.66451	5.8133	-0.197142	-1.24925	0.0759	0.544684	no	protein_coding
ENSG00000088320	ENSG00000088320.3	3	REM1	chr20:31465505-31484905	ntc	12h	NOTEST	0	0	0	0	1	1	no	protein_coding
ENSG00000088325	ENSG00000088325.15	15	TPX2	chr20:31739270-31801805	ntc	12h	OK	45.3607	46.8046	0.0452084	0.32847	0.63385	0.997983	no	protein_coding
ENSG00000088356	ENSG00000088356.5	5	PDRG1	chr20:31847636-31952092	ntc	12h	OK	12.5006	13.6894	0.131063	0.824286	0.23805	0.842209	no	protein_coding
ENSG00000088367	ENSG00000088367.20	20	EPB41L1	chr20:36091503-36232799	ntc	12h	OK	4.14813	3.0632	-0.437419	-1.5016	0.0185	0.254204	no	protein_coding
ENSG00000088386	ENSG00000088386.15	15	SLC15A1	chr13:98683800-98752654	ntc	12h	NOTEST	0	0	0	0	1	1	no	protein_coding
ENSG00000088387	ENSG00000088387.17	17	DOCK9	chr13:98793486-99086625	ntc	12h	OK	9.22563	10.4965	0.186189	0.697119	0.30655	0.902953	no	protein_coding
ENSG00000088448	ENSG00000088448.14	14	ANKRD10	chr13:110878539-110915069	ntc	12h	OK	24.4861	28.4593	0.216939	1.20194	0.08385	0.566565	no	protein_coding
ENSG00000088451	ENSG00000088451.10	10	TGDS	chr13:94574050-94596257	ntc	12h	OK	6.51559	5.93734	-0.134079	-0.680785	0.33605	0.925268	no	protein_coding
ENSG00000088538	ENSG00000088538.12	12	DOCK3	chr3:50675240-51384198	ntc	12h	OK	2.93272	2.99417	0.0299176	0.191169	0.77915	0.997983	no	protein_coding
ENSG00000088543	ENSG00000088543.14	14	C3orf18	chr3:50558024-50596168	ntc	12h	NOTEST	0.177462	0.112958	-0.651724	0	1	1	no	protein_coding
ENSG00000088682	ENSG00000088682.13	13	COQ9	chr16:57428168-57487327	ntc	12h	OK	33.8914	29.1097	-0.219417	-0.730629	0.2915	0.890691	no	protein_coding
ENSG00000088726	ENSG00000088726.15	15	TMEM40	chr3:12733524-12769457	ntc	12h	NOTEST	0.0113528	0	-Inf	0	1	1	no	protein_coding
ENSG00000088727	ENSG00000088727.12	12	KIF9	chr3:47164496-47346816	ntc	12h	OK	4.71469	5.64982	0.261044	0.397562	0.57845	0.997983	no	protein_coding
ENSG00000088756	ENSG00000088756.12	12	ARHGAP28	chr18:6727052-6915716	ntc	12h	OK	3.24133	1.98637	-0.706455	-2.51032	5e-05	0.00250833	yes	protein_coding
ENSG00000088766	ENSG00000088766.11	11	CRLS1	chr20:6006089-6040053	ntc	12h	OK	17.7799	19.5147	0.134313	0.692626	0.32	0.912904	no	protein_coding
ENSG00000088782	ENSG00000088782.4	4	DEFB127	chr20:157469-159163	ntc	12h	NOTEST	0	0	0	0	1	1	no	protein_coding
ENSG00000088808	ENSG00000088808.16	16	PPP1R13B	chr14:103733751-103847590	ntc	12h	OK	8.04452	8.46209	0.0730082	0.341149	0.6136	0.997983	no	protein_coding
ENSG00000088812	ENSG00000088812.17	17	ATRN	chr20:3471039-3651122	ntc	12h	OK	4.45521	4.17015	-0.0953953	-0.592566	0.3986	0.959791	no	protein_coding
ENSG00000088826	ENSG00000088826.17	17	SMOX	chr20:4120979-4187747	ntc	12h	OK	1.56308	1.9698	0.333657	0.809419	0.1619	0.735	no	protein_coding
ENSG00000088827	ENSG00000088827.12	12	SIGLEC1	chr20:3686969-3707128	ntc	12h	NOTEST	0.00406033	0.0097229	1.25979	0	1	1	no	protein_coding
ENSG00000088832	ENSG00000088832.14	14	FKBP1A	chr20:1309908-1393172	ntc	12h	OK	126.211	128.983	0.0313411	0.218063	0.75925	0.997983	no	protein_coding
ENSG00000088833	ENSG00000088833.17	17	NSFL1C	chr20:1442161-1491587	ntc	12h	OK	24.7932	27.3713	0.14272	0.850847	0.22315	0.825365	no	protein_coding
ENSG00000088836	ENSG00000088836.12	12	SLC4A11	chr20:3227416-3239190	ntc	12h	OK	2.04303	2.0333	-0.00688604	-0.0248322	0.97235	0.99801	no	protein_coding
ENSG00000088854	ENSG00000088854.12	12	C20orf194	chr20:3249304-3407625	ntc	12h	OK	0.894649	0.804902	-0.152509	-0.674377	0.3235	0.9156	no	protein_coding
ENSG00000088876	ENSG00000088876.11	11	ZNF343	chr20:2461633-2524702	ntc	12h	OK	3.95838	4.00235	0.0159366	0.0208241	0.97295	0.99801	no	protein_coding
ENSG00000088881	ENSG00000088881.20	20	EBF4	chr20:2692877-2760108	ntc	12h	OK	0.723057	0.759951	0.0717967	0.10758	0.83745	0.997983	no	protein_coding
ENSG00000088882	ENSG00000088882.7	7	CPXM1	chr20:2794068-2800637	ntc	12h	NOTEST	0.0292629	0.00757702	-1.94937	0	1	1	no	protein_coding
ENSG00000088888	ENSG00000088888.17	17	MAVS	chr20:3846798-3876123	ntc	12h	OK	6.3606	5.25474	-0.275541	-1.93211	0.00645	0.123972	no	protein_coding
ENSG00000088899	ENSG00000088899.14	14	RP5-1187M17.10	chr20:3162616-3173592	ntc	12h	OK	3.52536	3.77928	0.100343	0.591696	0.3996	0.959791	no	protein_coding
ENSG00000088926	ENSG00000088926.13	13	F11	chr4:186265944-186555567	ntc	12h	NOTEST	0	0.0252673	Inf	0	1	1	no	protein_coding
ENSG00000088930	ENSG00000088930.7	7	XRN2	chr20:21302730-21389827	ntc	12h	OK	28.7344	32.009	0.155698	1.10828	0.10985	0.634252	no	protein_coding
ENSG00000088970	ENSG00000088970.15	15	KIZ	chr20:21125982-21246622	ntc	12h	OK	5.92905	6.13717	0.0497736	0.229355	0.72495	0.997983	no	protein_coding
ENSG00000088986	ENSG00000088986.10	10	DYNLL1	chr12:120469849-120498493	ntc	12h	OK	220.767	187.196	-0.23798	-1.69732	0.0151	0.220596	no	protein_coding
ENSG00000088992	ENSG00000088992.17	17	TESC	chr12:117038922-117099479	ntc	12h	OK	12.3784	13.7403	0.150581	0.829101	0.2314	0.836882	no	protein_coding
ENSG00000089006	ENSG00000089006.16	16	SNX5	chr20:17941596-18059188	ntc	12h	OK	55.0254	63.3777	0.203877	1.0815	0.1252	0.669791	no	protein_coding
ENSG00000089009	ENSG00000089009.15	15	RPL6	chr12:112405189-112509913	ntc	12h	OK	1382.38	1490.94	0.109067	0.538512	0.4493	0.985384	no	protein_coding
ENSG00000089012	ENSG00000089012.14	14	SIRPG	chr20:1629151-1657779	ntc	12h	NOTEST	0	0	0	0	1	1	no	protein_coding
ENSG00000089022	ENSG00000089022.13	13	MAPKAPK5	chr12:111839763-111902238	ntc	12h	OK	19.8847	21.8246	0.134293	0.587129	0.3891	0.955412	no	protein_coding
ENSG00000089041	ENSG00000089041.16	16	P2RX7	chr12:121132818-121188032	ntc	12h	NOTEST	0.0274593	0	-Inf	0	1	1	no	protein_coding
ENSG00000089048	ENSG00000089048.14	14	ESF1	chr20:13714321-13784886	ntc	12h	OK	12.9065	14.5244	0.170377	0.99158	0.15585	0.72446	no	protein_coding
ENSG00000089050	ENSG00000089050.14	14	RBBP9	chr20:18486539-18497243	ntc	12h	OK	5.63046	6.93912	0.301501	1.56639	0.0224	0.281376	no	protein_coding
ENSG00000089053	ENSG00000089053.12	12	ANAPC5	chr12:121308244-121399896	ntc	12h	OK	78.5001	79.333	0.0152273	0.105889	0.88005	0.997983	no	protein_coding
ENSG00000089057	ENSG00000089057.14	14	SLC23A2	chr20:4852355-5010293	ntc	12h	OK	7.49384	6.99206	-0.0999872	-0.597779	0.3824	0.95331	no	protein_coding
ENSG00000089060	ENSG00000089060.11	11	SLC8B1	chr12:113298758-113391625	ntc	12h	OK	4.74376	5.469	0.205246	0.603417	0.37675	0.950622	no	protein_coding
ENSG00000089063	ENSG00000089063.14	14	TMEM230	chr20:5068231-5113103	ntc	12h	OK	45.2924	43.7832	-0.0488902	-0.340149	0.6226	0.997983	no	protein_coding
ENSG00000089091	ENSG00000089091.16	16	DZANK1	chr20:18383366-18484643	ntc	12h	OK	0.791401	0.654899	-0.273137	-0.445809	0.46245	0.989291	no	protein_coding
ENSG00000089094	ENSG00000089094.16	16	KDM2B	chr12:121400040-121593504	ntc	12h	OK	19.3069	19.2784	-0.00213634	-0.0101405	0.9881	0.998293	no	protein_coding
ENSG00000089101	ENSG00000089101.17	17	CFAP61	chr20:20034367-20360702	ntc	12h	NOTEST	0.0522665	0	-Inf	0	1	1	no	protein_coding
ENSG00000089116	ENSG00000089116.3	3	LHX5	chr12:113462033-113480624	ntc	12h	NOTEST	0	0	0	0	1	1	no	protein_coding
ENSG00000089123	ENSG00000089123.15	15	TASP1	chr20:13389391-13638940	ntc	12h	OK	3.50506	3.5737	0.0279767	0.124949	0.8546	0.997983	no	protein_coding
ENSG00000089127	ENSG00000089127.12	12	OAS1	chr12:112906776-113017751	ntc	12h	NOTEST	0	0.00910403	Inf	0	1	1	no	protein_coding
ENSG00000089154	ENSG00000089154.10	10	GCN1	chr12:120127202-120194710	ntc	12h	OK	58.836	56.1179	-0.0682384	-0.233902	0.6053	0.997983	no	protein_coding
ENSG00000089157	ENSG00000089157.15	15	RPLP0	chr12:120196685-120201235	ntc	12h	OK	1415.13	1474.3	0.0590977	0.30322	0.66335	0.997983	no	protein_coding
ENSG00000089159	ENSG00000089159.15	15	PXN	chr12:120201290-120265771	ntc	12h	OK	15.0201	12.2477	-0.294384	-1.41401	0.03915	0.386246	no	protein_coding
ENSG00000089163	ENSG00000089163.4	4	SIRT4	chr12:120302315-120313341	ntc	12h	OK	1.3423	1.95939	0.545699	1.41386	0.039	0.38596	no	protein_coding
ENSG00000089169	ENSG00000089169.14	14	RPH3A	chr12:112570379-112898881	ntc	12h	NOTEST	0	0.00714661	Inf	0	1	1	no	protein_coding
ENSG00000089177	ENSG00000089177.17	17	KIF16B	chr20:16272103-16573433	ntc	12h	OK	2.47299	2.27038	-0.123327	-0.486284	0.47065	0.991426	no	protein_coding
ENSG00000089195	ENSG00000089195.14	14	TRMT6	chr20:5937234-5950558	ntc	12h	OK	13.11	15.7309	0.262941	1.72048	0.01385	0.207659	no	protein_coding
ENSG00000089199	ENSG00000089199.9	9	CHGB	chr20:5911429-5925361	ntc	12h	NOTEST	0.109639	0.0861965	-0.347066	0	1	1	no	protein_coding
ENSG00000089220	ENSG00000089220.4	4	PEBP1	chr12:118063592-118145584	ntc	12h	OK	165.116	161.909	-0.0282976	-0.200106	0.77405	0.997983	no	protein_coding
ENSG00000089225	ENSG00000089225.19	19	TBX5	chr12:114353930-114412831	ntc	12h	NOTEST	0	0	0	0	1	1	no	protein_coding
ENSG00000089234	ENSG00000089234.15	15	BRAP	chr12:111642145-111685986	ntc	12h	OK	8.06108	8.36561	0.0534968	0.325701	0.639	0.997983	no	protein_coding
ENSG00000089248	ENSG00000089248.6	6	ERP29	chr12:112013315-112023451	ntc	12h	OK	57.5935	48.0238	-0.262155	-1.84345	0.00715	0.134193	no	protein_coding
ENSG00000089250	ENSG00000089250.18	18	NOS1	chr12:117208141-117452170	ntc	12h	NOTEST	0.00924649	0.00564305	-0.71243	0	1	1	no	protein_coding
ENSG00000089280	ENSG00000089280.18	18	FUS	chr16:31180109-31194871	ntc	12h	OK	347.174	351.81	0.0191391	0.0912196	0.89805	0.997983	no	protein_coding
ENSG00000089289	ENSG00000089289.15	15	IGBP1	chrX:70133448-70166324	ntc	12h	OK	19.0613	20.0114	0.0701758	0.46191	0.51035	0.997983	no	protein_coding
ENSG00000089327	ENSG00000089327.14	14	FXYD5	chr19:35154729-35169883	ntc	12h	OK	21.1506	19.3836	-0.125863	-0.757566	0.27965	0.880166	no	protein_coding
ENSG00000089335	ENSG00000089335.20	20	ZNF302	chr19:34677638-34686397	ntc	12h	OK	8.43601	8.64808	0.035819	0.190209	0.7801	0.997983	no	protein_coding
ENSG00000089351	ENSG00000089351.14	14	GRAMD1A	chr19:34994783-35026471	ntc	12h	OK	37.5426	37.5756	0.00126708	0.00743652	0.9904	0.998293	no	protein_coding
ENSG00000089356	ENSG00000089356.16	16	FXYD3	chr19:35115878-35124324	ntc	12h	NOTEST	0.0554716	0	-Inf	0	1	1	no	protein_coding
ENSG00000089472	ENSG00000089472.16	16	HEPH	chrX:66162548-66268867	ntc	12h	NOTEST	0	0	0	0	1	1	no	protein_coding
ENSG00000089486	ENSG00000089486.16	16	CDIP1	chr16:4510674-4538828	ntc	12h	OK	26.4495	25.398	-0.0585252	-0.394582	0.5634	0.997983	no	protein_coding
ENSG00000089505	ENSG00000089505.17	17	CMTM1	chr16:66552562-66579137	ntc	12h	OK	0.721194	0.511518	-0.495602	-0.462412	0.22655	0.829878	no	protein_coding
ENSG00000089558	ENSG00000089558.8	8	KCNH4	chr17:42156890-42181278	ntc	12h	NOTEST	0.00471687	0	-Inf	0	1	1	no	protein_coding
ENSG00000089597	ENSG00000089597.16	16	GANAB	chr11:62624825-62646726	ntc	12h	OK	131.218	125.227	-0.0674206	-0.322199	0.6095	0.997983	no	protein_coding
ENSG00000089639	ENSG00000089639.10	10	GMIP	chr19:19629475-19643667	ntc	12h	OK	5.57584	5.69852	0.0313975	0.146667	0.8326	0.997983	no	protein_coding
ENSG00000089682	ENSG00000089682.16	16	RBM41	chrX:107064419-107118823	ntc	12h	OK	10.2508	10.7164	0.0640937	0.362208	0.5924	0.997983	no	protein_coding
ENSG00000089685	ENSG00000089685.14	14	BIRC5	chr17:78214185-78225636	ntc	12h	OK	99.4538	105.559	0.0859482	0.592029	0.38645	0.954735	no	protein_coding
ENSG00000089692	ENSG00000089692.8	8	LAG3	chr12:6772511-6778455	ntc	12h	NOTEST	0.0513908	0.035664	-0.527043	0	1	1	no	protein_coding
ENSG00000089693	ENSG00000089693.10	10	MLF2	chr12:6747995-6770952	ntc	12h	OK	163.22	166.471	0.0284533	0.176	0.8036	0.997983	no	protein_coding
ENSG00000089723	ENSG00000089723.9	9	OTUB2	chr14:94026328-94081245	ntc	12h	OK	1.68845	1.08124	-0.64302	-0.553737	0.326	0.917994	no	protein_coding
ENSG00000089737	ENSG00000089737.15	15	DDX24	chr14:94026328-94081245	ntc	12h	OK	82.7121	94.3514	0.189944	1.11629	0.1081	0.630076	no	protein_coding
ENSG00000089775	ENSG00000089775.11	11	ZBTB25	chr14:64388030-64546173	ntc	12h	OK	1.80176	1.85804	0.0443785	0.0264611	0.955	0.997983	no	protein_coding
ENSG00000089818	ENSG00000089818.16	16	NECAP1	chr12:8082210-8097771	ntc	12h	OK	27.7005	29.3552	0.0837082	0.553003	0.4285	0.976487	no	protein_coding
ENSG00000089820	ENSG00000089820.15	15	ARHGAP4	chrX:153861513-153935223	ntc	12h	NOTEST	0.23256	0.289904	0.317978	0	1	1	no	protein_coding
ENSG00000089847	ENSG00000089847.12	12	ANKRD24	chr19:4183353-4224814	ntc	12h	NOTEST	0.112429	0.0840439	-0.4198	0	1	1	no	protein_coding
ENSG00000089876	ENSG00000089876.11	11	DHX32	chr10:125823545-125896436	ntc	12h	OK	14.0991	14.6212	0.0524589	0.13791	0.84435	0.997983	no	protein_coding
ENSG00000089902	ENSG00000089902.9	9	RCOR1	chr14:102592660-102730576	ntc	12h	OK	7.88389	8.16966	0.0513679	0.312256	0.64375	0.997983	no	protein_coding
ENSG00000089916	ENSG00000089916.17	17	GPATCH2L	chr14:76151915-76263474	ntc	12h	OK	5.744	6.68908	0.219752	0.679799	0.28975	0.888543	no	protein_coding
ENSG00000090006	ENSG00000090006.17	17	LTBP4	chr19:40592882-40629818	ntc	12h	OK	9.5077	8.46815	-0.167049	-0.637279	0.32285	0.915143	no	protein_coding
ENSG00000090013	ENSG00000090013.9	9	BLVRB	chr19:40447788-40465840	ntc	12h	OK	11.0093	9.20833	-0.257711	-1.33007	0.05845	0.479904	no	protein_coding
ENSG00000090020	ENSG00000090020.10	10	SLC9A1	chr1:27098814-27166981	ntc	12h	OK	9.86708	10.3113	0.0635356	0.370733	0.5889	0.997983	no	protein_coding
ENSG00000090054	ENSG00000090054.13	13	SPTLC1	chr9:92031998-92115384	ntc	12h	OK	23.4721	24.9067	0.0855872	0.556682	0.4251	0.974473	no	protein_coding
ENSG00000090060	ENSG00000090060.17	17	PAPOLA	chr14:96500809-96567111	ntc	12h	OK	87.656	92.0314	0.0702724	0.438473	0.5084	0.997983	no	protein_coding
ENSG00000090061	ENSG00000090061.17	17	CCNK	chr14:99481168-99604026	ntc	12h	OK	29.7363	32.1443	0.11234	0.543327	0.42945	0.977042	no	protein_coding
ENSG00000090097	ENSG00000090097.20	20	PCBP4	chr3:51955313-51989197	ntc	12h	OK	4.87626	5.44695	0.159673	0.390568	0.54845	0.997983	no	protein_coding
ENSG00000090104	ENSG00000090104.11	11	RGS1	chr1:192575726-192580031	ntc	12h	NOTEST	0	0	0	0	1	1	no	protein_coding
ENSG00000090238	ENSG00000090238.11	11	YPEL3	chr16:30092313-30104116	ntc	12h	OK	6.37872	5.70277	-0.161605	-0.664707	0.33165	0.921701	no	protein_coding
ENSG00000090263	ENSG00000090263.15	15	MRPS33	chr7:141002609-141015228	ntc	12h	OK	61.2036	55.5359	-0.140197	-0.900741	0.19755	0.791242	no	protein_coding
ENSG00000090266	ENSG00000090266.12	12	NDUFB2	chr7:140518419-140924764	ntc	12h	OK	154.283	149.409	-0.046308	-0.215353	0.7575	0.997983	no	protein_coding
ENSG00000090273	ENSG00000090273.13	13	NUDC	chr1:26890487-26946862	ntc	12h	OK	142.971	141.853	-0.0113254	-0.0787018	0.9062	0.997983	no	protein_coding
ENSG00000090316	ENSG00000090316.15	15	MAEA	chr4:1289850-1340147	ntc	12h	OK	38.3333	39.894	0.0575731	0.365056	0.5996	0.997983	no	protein_coding
ENSG00000090339	ENSG00000090339.8	8	ICAM1	chr19:10251900-10289019	ntc	12h	NOTEST	0.0487813	0.330948	2.7622	0	1	1	no	protein_coding
ENSG00000090372	ENSG00000090372.14	14	STRN4	chr19:46719506-46789043	ntc	12h	OK	49.6495	52.0135	0.0671058	0.13933	0.81515	0.997983	no	protein_coding
ENSG00000090376	ENSG00000090376.8	8	IRAK3	chr12:66188878-66257434	ntc	12h	NOTEST	0.0323064	0.0190432	-0.76255	0	1	1	no	protein_coding
ENSG00000090382	ENSG00000090382.6	6	LYZ	chr12:69348340-69354234	ntc	12h	NOTEST	0.0342563	0	-Inf	0	1	1	no	protein_coding
ENSG00000090402	ENSG00000090402.7	7	SI	chr3:164978897-165078495	ntc	12h	NOTEST	0	0	0	0	1	1	no	protein_coding
ENSG00000090432	ENSG00000090432.6	6	MUL1	chr1:20499447-20508161	ntc	12h	OK	21.0415	20.8874	-0.0106051	-0.0729151	0.9166	0.997983	no	protein_coding
ENSG00000090447	ENSG00000090447.11	11	TFAP4	chr16:4257185-4273075	ntc	12h	OK	11.2183	10.7618	-0.0599376	-0.34789	0.6171	0.997983	no	protein_coding
ENSG00000090470	ENSG00000090470.14	14	PDCD7	chr15:65117378-65133836	ntc	12h	OK	11.7022	12.21	0.0612842	0.383564	0.57385	0.997983	no	protein_coding
ENSG00000090487	ENSG00000090487.10	10	SPG21	chr15:64963020-64990310	ntc	12h	OK	42.7304	40.4506	-0.0791045	-0.531348	0.44185	0.982833	no	protein_coding
ENSG00000090512	ENSG00000090512.11	11	FETUB	chr3:186538440-186773476	ntc	12h	NOTEST	0	0	0	0	1	1	no	protein_coding
ENSG00000090520	ENSG00000090520.10	10	DNAJB11	chr3:186538440-186773476	ntc	12h	OK	51.8336	57.0826	0.139162	0.843636	0.2111	0.80816	no	protein_coding
ENSG00000090530	ENSG00000090530.9	9	P3H2	chr3:189956727-190144846	ntc	12h	OK	2.01318	1.55796	-0.369822	-0.985271	0.0959	0.600742	no	protein_coding
ENSG00000090534	ENSG00000090534.17	17	THPO	chr3:184134018-184684758	ntc	12h	NOTEST	0.0698102	0.019543	-1.83679	0	1	1	no	protein_coding
ENSG00000090539	ENSG00000090539.15	15	CHRD	chr3:184134018-184684758	ntc	12h	OK	0.411635	0.395375	-0.0581442	-0.00556535	0.94895	0.997983	no	protein_coding
ENSG00000090554	ENSG00000090554.12	12	FLT3LG	chr19:49446297-49492308	ntc	12h	OK	0.350165	0.716564	1.03306	0.0944105	0.38835	0.955361	no	protein_coding
ENSG00000090565	ENSG00000090565.15	15	RAB11FIP3	chr16:425618-523011	ntc	12h	OK	12.4998	12.2168	-0.0330406	-0.164238	0.8126	0.997983	no	protein_coding
ENSG00000090581	ENSG00000090581.9	9	GNPTG	chr16:1351922-1414751	ntc	12h	OK	16.9029	16.8186	-0.00721607	-0.0245977	0.97175	0.99801	no	protein_coding
ENSG00000090612	ENSG00000090612.20	20	ZNF268	chr12:133130574-133214831	ntc	12h	OK	4.98597	5.31695	0.0927243	0.294818	0.6468	0.997983	no	protein_coding
ENSG00000090615	ENSG00000090615.12	12	GOLGA3	chr12:132768908-132956306	ntc	12h	OK	11.3723	11.7276	0.0443849	0.169298	0.751	0.997983	no	protein_coding
ENSG00000090621	ENSG00000090621.13	13	PABPC4	chr1:39560815-39576790	ntc	12h	OK	170.145	169.587	-0.00473282	-0.0214182	0.9722	0.99801	no	protein_coding
ENSG00000090659	ENSG00000090659.17	17	CD209	chr19:7739993-7747564	ntc	12h	NOTEST	0	0	0	0	1	1	no	protein_coding
ENSG00000090661	ENSG00000090661.11	11	CERS4	chr19:7958578-8489114	ntc	12h	OK	4.69529	3.80981	-0.301493	-0.0955914	0.735	0.997983	no	protein_coding
ENSG00000090674	ENSG00000090674.15	15	MCOLN1	chr19:7522625-7561764	ntc	12h	OK	13.2901	14.6867	0.144158	0.635487	0.35775	0.937756	no	protein_coding
ENSG00000090686	ENSG00000090686.15	15	USP48	chr1:21678297-21783606	ntc	12h	OK	33.3173	32.6785	-0.0279286	-0.173346	0.7984	0.997983	no	protein_coding
ENSG00000090776	ENSG00000090776.5	5	EFNB1	chrX:68828996-68842147	ntc	12h	OK	20.367	25.3837	0.317672	2.2396	0.00155	0.0428547	yes	protein_coding
ENSG00000090857	ENSG00000090857.13	13	PDPR	chr16:70113625-70187361	ntc	12h	OK	7.9316	7.39898	-0.100284	-0.540589	0.41895	0.969468	no	protein_coding
ENSG00000090861	ENSG00000090861.15	15	AARS	chr16:70252294-70289543	ntc	12h	OK	46.6851	48.3421	0.0503177	0.33092	0.6349	0.997983	no	protein_coding
ENSG00000090863	ENSG00000090863.11	11	GLG1	chr16:74447426-74607144	ntc	12h	OK	17.7697	16.0405	-0.147703	-0.932472	0.15705	0.726291	no	protein_coding
ENSG00000090889	ENSG00000090889.11	11	KIF4A	chrX:70286594-70420832	ntc	12h	OK	21.2319	22.396	0.0770114	0.434813	0.53405	0.997983	no	protein_coding
ENSG00000090905	ENSG00000090905.17	17	TNRC6A	chr16:24729694-24827632	ntc	12h	OK	20.5156	21.9114	0.0949571	0.498739	0.41555	0.968176	no	protein_coding
ENSG00000090924	ENSG00000090924.14	14	PLEKHG2	chr19:39412584-39428415	ntc	12h	OK	6.28529	5.88823	-0.0941457	-0.346304	0.58515	0.997983	no	protein_coding
ENSG00000090932	ENSG00000090932.10	10	DLL3	chr19:39498894-39508481	ntc	12h	OK	3.59352	3.42808	-0.0679965	-0.320303	0.63325	0.997983	no	protein_coding
ENSG00000090971	ENSG00000090971.4	4	NAT14	chr19:55485003-55487568	ntc	12h	OK	21.2328	19.8279	-0.098763	-0.579754	0.39885	0.959791	no	protein_coding
ENSG00000090975	ENSG00000090975.12	12	PITPNM2	chr12:122983479-123150015	ntc	12h	OK	1.501	1.29027	-0.218254	-0.841083	0.1737	0.756388	no	protein_coding
ENSG00000090989	ENSG00000090989.17	17	EXOC1	chr4:55853615-55905034	ntc	12h	OK	7.59661	7.16035	-0.0853254	-0.434171	0.52595	0.997983	no	protein_coding
ENSG00000091009	ENSG00000091009.7	7	RBM27	chr5:146203549-146376963	ntc	12h	OK	10.8773	12.1352	0.157867	1.01517	0.1429	0.701746	no	protein_coding
ENSG00000091010	ENSG00000091010.4	4	POU4F3	chr5:146203549-146376963	ntc	12h	NOTEST	0.0740569	0.0473382	-0.645629	0	1	1	no	protein_coding
ENSG00000091039	ENSG00000091039.16	16	OSBPL8	chr12:76351796-76559809	ntc	12h	OK	13.0186	12.8069	-0.0236465	-0.12845	0.8427	0.997983	no	protein_coding
ENSG00000091073	ENSG00000091073.19	19	DTX2	chr7:76461675-76505995	ntc	12h	OK	7.29139	7.03455	-0.051736	-0.211923	0.7509	0.997983	no	protein_coding
ENSG00000091106	ENSG00000091106.18	18	NLRC4	chr2:32224452-32265854	ntc	12h	NOTEST	0.240083	0.268683	0.162373	0	1	1	no	protein_coding
ENSG00000091127	ENSG00000091127.13	13	PUS7	chr7:105439660-105522267	ntc	12h	OK	18.3326	20.7605	0.179431	1.15833	0.09	0.583409	no	protein_coding
ENSG00000091128	ENSG00000091128.12	12	LAMB4	chr7:108023547-108130356	ntc	12h	NOTEST	0.196309	0.0548359	-1.83994	0	1	1	no	protein_coding
ENSG00000091129	ENSG00000091129.19	19	NRCAM	chr7:108147622-108456717	ntc	12h	OK	4.71806	3.53096	-0.418133	-1.93002	0.0029	0.0689474	no	protein_coding
ENSG00000091136	ENSG00000091136.13	13	LAMB1	chr7:107890969-108003255	ntc	12h	OK	17.2419	15.9116	-0.115844	-0.325339	0.5742	0.997983	no	protein_coding
ENSG00000091137	ENSG00000091137.11	11	SLC26A4	chr7:107653967-107717809	ntc	12h	NOTEST	0.134877	0.14855	0.139304	0	1	1	no	protein_coding
ENSG00000091138	ENSG00000091138.12	12	SLC26A3	chr7:107765466-107803225	ntc	12h	NOTEST	0	0.00696177	Inf	0	1	1	no	protein_coding
ENSG00000091140	ENSG00000091140.12	12	DLD	chr7:107890969-108003255	ntc	12h	OK	59.0353	62.6775	0.0863706	0.483509	0.47905	0.992149	no	protein_coding
ENSG00000091157	ENSG00000091157.13	13	WDR7	chr18:56597207-57038845	ntc	12h	OK	5.84818	5.71022	-0.0344408	-0.114787	0.8398	0.997983	no	protein_coding
ENSG00000091164	ENSG00000091164.12	12	TXNL1	chr18:56597207-57038845	ntc	12h	OK	37.4398	38.6263	0.0450118	0.236468	0.7353	0.997983	no	protein_coding
ENSG00000091181	ENSG00000091181.19	19	IL5RA	chr3:2098812-3126613	ntc	12h	NOTEST	0	0	0	0	1	1	no	protein_coding
ENSG00000091262	ENSG00000091262.14	14	ABCC6	chr16:16148927-16224261	ntc	12h	OK	1.86771	1.18074	-0.661578	-1.60066	0.01915	0.258679	no	protein_coding
ENSG00000091317	ENSG00000091317.7	7	CMTM6	chr3:32391670-32503408	ntc	12h	OK	24.2158	23.9343	-0.0168672	-0.106939	0.8796	0.997983	no	protein_coding
ENSG00000091409	ENSG00000091409.14	14	ITGA6	chr2:172427353-172608669	ntc	12h	OK	7.72765	6.87297	-0.169096	-0.695789	0.2508	0.853146	no	protein_coding
ENSG00000091428	ENSG00000091428.17	17	RAPGEF4	chr2:172677140-173052893	ntc	12h	OK	2.4742	2.072	-0.255942	-0.976172	0.12225	0.662226	no	protein_coding
ENSG00000091436	ENSG00000091436.16	16	AC013461.1	chr2:173075434-173282036	ntc	12h	OK	10.5614	10.9476	0.0518118	0.317741	0.6431	0.997983	no	protein_coding
ENSG00000091482	ENSG00000091482.5	5	SMPX	chrX:21705971-21758163	ntc	12h	NOTEST	0.0329549	0.136735	2.05281	0	1	1	no	protein_coding
ENSG00000091483	ENSG00000091483.6	6	FH	chr1:241497602-241519761	ntc	12h	OK	22.1217	21.467	-0.0433457	-0.287357	0.67645	0.997983	no	protein_coding
ENSG00000091490	ENSG00000091490.10	10	SEL1L3	chr4:25747426-25929874	ntc	12h	OK	5.63252	5.22536	-0.108249	-0.448759	0.48165	0.992149	no	protein_coding
ENSG00000091513	ENSG00000091513.14	14	TF	chr3:133661997-133779006	ntc	12h	NOTEST	0.105863	0.126341	0.255127	0	1	1	no	protein_coding
ENSG00000091527	ENSG00000091527.15	15	CDV3	chr3:133573729-133590261	ntc	12h	OK	87.2796	90.334	0.0496242	0.312325	0.64685	0.997983	no	protein_coding
ENSG00000091536	ENSG00000091536.16	16	MYO15A	chr17:18087885-18209954	ntc	12h	NOTEST	0.200077	0.111022	-0.849709	0	1	1	no	protein_coding
ENSG00000091542	ENSG00000091542.8	8	ALKBH5	chr17:18087885-18209954	ntc	12h	OK	58.9996	61.4065	0.0576843	0.329664	0.6458	0.997983	no	protein_coding
ENSG00000091583	ENSG00000091583.10	10	APOH	chr17:66212032-66256525	ntc	12h	NOTEST	0	0	0	0	1	1	no	protein_coding
ENSG00000091592	ENSG00000091592.15	15	NLRP1	chr17:5499426-5619424	ntc	12h	OK	2.63137	2.05054	-0.359812	-1.3529	0.0411	0.396654	no	protein_coding
ENSG00000091622	ENSG00000091622.15	15	PITPNM3	chr17:6444414-6556494	ntc	12h	OK	0.359131	0.351643	-0.0304013	-0.0388644	0.9461	0.997983	no	protein_coding
ENSG00000091640	ENSG00000091640.7	7	SPAG7	chr17:4959225-4967872	ntc	12h	OK	44.533	45.6012	0.034197	0.22776	0.7416	0.997983	no	protein_coding
ENSG00000091651	ENSG00000091651.8	8	ORC6	chr16:46689642-46698394	ntc	12h	OK	34.8813	39.5164	0.179998	1.23589	0.0781	0.551296	no	protein_coding
ENSG00000091656	ENSG00000091656.15	15	ZFHX4	chr8:76403997-76867285	ntc	12h	OK	4.53723	4.87609	0.103913	0.549933	0.3489	0.933267	no	protein_coding
ENSG00000091664	ENSG00000091664.7	7	SLC17A6	chr11:22283729-22379503	ntc	12h	NOTEST	0	0	0	0	1	1	no	protein_coding
ENSG00000091704	ENSG00000091704.9	9	CPA1	chr7:130380338-130388114	ntc	12h	NOTEST	0	0	0	0	1	1	no	protein_coding
ENSG00000091732	ENSG00000091732.15	15	ZC3HC1	chr7:129953233-130051451	ntc	12h	OK	36.1221	36.8281	0.0279233	0.188515	0.7878	0.997983	no	protein_coding
ENSG00000091831	ENSG00000091831.21	21	ESR1	chr6:151656690-152637801	ntc	12h	NOTEST	0.0248094	0.0101749	-1.28588	0	1	1	no	protein_coding
ENSG00000091844	ENSG00000091844.7	7	RGS17	chr6:153004458-153131249	ntc	12h	OK	1.65081	1.75618	0.0892675	0.332571	0.6352	0.997983	no	protein_coding
ENSG00000091879	ENSG00000091879.13	13	ANGPT2	chr8:6403550-6708209	ntc	12h	NOTEST	0.0239714	0.0304611	0.345655	0	1	1	no	protein_coding
ENSG00000091947	ENSG00000091947.9	9	TMEM101	chr17:44011187-44023946	ntc	12h	OK	17.3879	15.3935	-0.175768	-1.06545	0.12275	0.663807	no	protein_coding
ENSG00000091972	ENSG00000091972.18	18	CD200	chr3:112302477-112362812	ntc	12h	NOTEST	0.0695616	0.107085	0.62239	0	1	1	no	protein_coding
ENSG00000091986	ENSG00000091986.15	15	CCDC80	chr3:112596793-112649530	ntc	12h	OK	0.65458	0.738908	0.174825	0.287892	0.6134	0.997983	no	protein_coding
ENSG00000092009	ENSG00000092009.10	10	CMA1	chr14:24501593-24508688	ntc	12h	NOTEST	0	0	0	0	1	1	no	protein_coding
ENSG00000092010	ENSG00000092010.14	14	PSME1	chr14:24136157-24141588	ntc	12h	OK	20.4826	33.9889	0.730664	3.83219	5e-05	0.00250833	yes	protein_coding
ENSG00000092020	ENSG00000092020.10	10	PPP2R3C	chr14:35044906-35317493	ntc	12h	OK	15.9381	20.244	0.345009	0.830158	0.21125	0.80816	no	protein_coding
ENSG00000092036	ENSG00000092036.16	16	HAUS4	chr14:22929608-22982642	ntc	12h	OK	10.6429	9.6374	-0.143177	-0.612788	0.37465	0.950622	no	protein_coding
ENSG00000092051	ENSG00000092051.16	16	JPH4	chr14:23511759-23578800	ntc	12h	NOTEST	0.0487317	0.0412435	-0.240693	0	1	1	no	protein_coding
ENSG00000092054	ENSG00000092054.12	12	MYH7	chr14:23412737-23435718	ntc	12h	NOTEST	0	0	0	0	1	1	no	protein_coding
ENSG00000092067	ENSG00000092067.5	5	CEBPE	chr14:23117303-23119616	ntc	12h	NOTEST	0	0	0	0	1	1	no	protein_coding
ENSG00000092068	ENSG00000092068.18	18	SLC7A8	chr14:23125294-23183674	ntc	12h	OK	4.97889	4.5599	-0.126821	-0.64627	0.33075	0.921243	no	protein_coding
ENSG00000092094	ENSG00000092094.10	10	OSGEP	chr14:20446410-20455105	ntc	12h	OK	16.9231	16.5206	-0.0347248	-0.185394	0.78975	0.997983	no	protein_coding
ENSG00000092096	ENSG00000092096.14	14	SLC22A17	chr14:23346305-23352912	ntc	12h	OK	0.866243	0.635435	-0.447027	-0.933132	0.12725	0.673753	no	protein_coding
ENSG00000092098	ENSG00000092098.16	16	RNF31	chr14:24143361-24167402	ntc	12h	OK	10.7587	10.1879	-0.0786472	-0.21383	0.7461	0.997983	no	protein_coding
ENSG00000092108	ENSG00000092108.20	20	SCFD1	chr14:30622111-30822702	ntc	12h	OK	31.8612	32.7085	0.037866	0.240521	0.72355	0.997983	no	protein_coding
ENSG00000092140	ENSG00000092140.14	14	G2E3	chr14:30437991-30620063	ntc	12h	OK	11.3669	11.4399	0.00923323	0.0501217	0.9393	0.997983	no	protein_coding
ENSG00000092148	ENSG00000092148.12	12	HECTD1	chr14:31100111-31207804	ntc	12h	OK	25.3854	30.0619	0.243937	1.31701	0.04215	0.401684	no	protein_coding
ENSG00000092199	ENSG00000092199.17	17	HNRNPC	chr14:21209135-21269494	ntc	12h	OK	512.237	524.067	0.0329389	0.167553	0.80605	0.997983	no	protein_coding
ENSG00000092200	ENSG00000092200.12	12	RPGRIP1	chr14:21287938-21351301	ntc	12h	NOTEST	0.11609	0.129433	0.156963	0	1	1	no	protein_coding
ENSG00000092201	ENSG00000092201.9	9	SUPT16H	chr14:21351471-21384266	ntc	12h	OK	93.957	99.6052	0.0842199	0.471142	0.4693	0.991426	no	protein_coding
ENSG00000092203	ENSG00000092203.13	13	TOX4	chr14:21459019-21511375	ntc	12h	OK	25.4335	26.2997	0.0483117	0.176883	0.7976	0.997983	no	protein_coding
ENSG00000092208	ENSG00000092208.16	16	GEMIN2	chr14:39114222-39136973	ntc	12h	OK	20.519	22.0872	0.10625	0.636828	0.36285	0.942252	no	protein_coding
ENSG00000092295	ENSG00000092295.11	11	TGM1	chr14:24249113-24264432	ntc	12h	OK	0.798451	0.87972	0.13984	0.195999	0.73245	0.997983	no	protein_coding
ENSG00000092330	ENSG00000092330.15	15	TINF2	chr14:24239642-24242674	ntc	12h	OK	8.08088	6.93526	-0.220562	-1.04923	0.12455	0.668677	no	protein_coding
ENSG00000092345	ENSG00000092345.13	13	DAZL	chr3:16586791-16670306	ntc	12h	NOTEST	0	0	0	0	1	1	no	protein_coding
ENSG00000092377	ENSG00000092377.13	13	TBL1Y	chrY:6910685-7091683	ntc	12h	NOTEST	0	0	0	0	1	1	no	protein_coding
ENSG00000092421	ENSG00000092421.16	16	SEMA6A	chr5:116443615-116591398	ntc	12h	OK	5.2306	4.00948	-0.383559	-1.59831	0.0114	0.181864	no	protein_coding
ENSG00000092439	ENSG00000092439.13	13	TRPM7	chr15:50552472-50686815	ntc	12h	OK	10.3578	12.756	0.300451	1.5693	0.021	0.270827	no	protein_coding
ENSG00000092445	ENSG00000092445.11	11	TYRO3	chr15:41557674-41583586	ntc	12h	OK	16.8463	14.9188	-0.175305	-0.941145	0.17895	0.76148	no	protein_coding
ENSG00000092470	ENSG00000092470.11	11	WDR76	chr15:43826962-43868419	ntc	12h	OK	8.14035	9.38942	0.205945	1.22202	0.078	0.551296	no	protein_coding
ENSG00000092529	ENSG00000092529.22	22	CAPN3	chr15:42208412-42412318	ntc	12h	OK	0.594486	0.565785	-0.0713895	-0.0509657	0.90145	0.997983	no	protein_coding
ENSG00000092531	ENSG00000092531.9	9	SNAP23	chr15:42491232-42548802	ntc	12h	OK	15.7312	15.8373	0.00969149	0.0515253	0.93725	0.997983	no	protein_coding
ENSG00000092607	ENSG00000092607.13	13	TBX15	chr1:118883045-118989556	ntc	12h	NOTEST	0.117098	0.210188	0.84396	0	1	1	no	protein_coding
ENSG00000092621	ENSG00000092621.11	11	PHGDH	chr1:119659797-119744215	ntc	12h	OK	150.075	120.484	-0.316841	-2.3145	0.00045	0.0161686	yes	protein_coding
ENSG00000092758	ENSG00000092758.15	15	COL9A3	chr20:62816243-62861763	ntc	12h	OK	3.3384	2.10255	-0.667018	-1.37334	0.0401	0.391742	no	protein_coding
ENSG00000092820	ENSG00000092820.17	17	EZR	chr6:158765740-158820593	ntc	12h	OK	50.2697	48.8754	-0.0405816	-0.296293	0.67125	0.997983	no	protein_coding
ENSG00000092841	ENSG00000092841.18	18	MYL6	chr12:56150795-56190284	ntc	12h	OK	206.69	211.955	0.0362898	0.183573	0.79955	0.997983	no	protein_coding
ENSG00000092847	ENSG00000092847.11	11	AGO1	chr1:35869807-35930528	ntc	12h	OK	11.2368	11.1433	-0.0120449	-0.0772123	0.91095	0.997983	no	protein_coding
ENSG00000092850	ENSG00000092850.11	11	TEKT2	chr1:36084074-36088275	ntc	12h	OK	0.547041	0.486102	-0.170389	-0.263626	0.70445	0.997983	no	protein_coding
ENSG00000092853	ENSG00000092853.13	13	CLSPN	chr1:35720217-35769967	ntc	12h	OK	23.411	24.8648	0.0869169	0.477118	0.49065	0.996073	no	protein_coding
ENSG00000092871	ENSG00000092871.16	16	RFFL	chr17:34927858-35121522	ntc	12h	OK	5.55054	5.62628	0.0195545	0.0408573	0.9411	0.997983	no	protein_coding
ENSG00000092929	ENSG00000092929.11	11	UNC13D	chr17:75827224-75844717	ntc	12h	NOTEST	0.130572	0.0586442	-1.15479	0	1	1	no	protein_coding
ENSG00000092931	ENSG00000092931.11	11	MFSD11	chr17:76726829-76781449	ntc	12h	OK	15.1215	16.709	0.144022	0.172276	0.76545	0.997983	no	protein_coding
ENSG00000092964	ENSG00000092964.16	16	DPYSL2	chr8:26514274-26658178	ntc	12h	OK	8.23518	7.6463	-0.107038	-0.65628	0.3228	0.915143	no	protein_coding
ENSG00000092969	ENSG00000092969.11	11	TGFB2	chr1:218346234-218444619	ntc	12h	NOTEST	0.269049	0.213597	-0.332978	0	1	1	no	protein_coding
ENSG00000092978	ENSG00000092978.10	10	GPATCH2	chr1:217426991-217631082	ntc	12h	OK	3.71235	4.01783	0.114087	0.517608	0.42885	0.976487	no	protein_coding
ENSG00000093000	ENSG00000093000.18	18	NUP50	chr22:45163840-45188015	ntc	12h	OK	51.2057	55.5366	0.117136	0.678535	0.2718	0.874152	no	protein_coding
ENSG00000093009	ENSG00000093009.9	9	CDC45	chr22:19479458-19520612	ntc	12h	OK	25.8758	26.703	0.0453997	0.279044	0.68905	0.997983	no	protein_coding
ENSG00000093010	ENSG00000093010.11	11	COMT	chr22:19875516-20016808	ntc	12h	OK	41.3734	41.9522	0.0200428	0.0916372	0.8927	0.997983	no	protein_coding
ENSG00000093072	ENSG00000093072.15	15	CECR1	chr22:17178789-17221989	ntc	12h	NOTEST	0	0.00567016	Inf	0	1	1	no	protein_coding
ENSG00000093134	ENSG00000093134.13	13	VNN3	chr6:132722786-132734765	ntc	12h	NOTEST	0	0	0	0	1	1	no	protein_coding
ENSG00000093144	ENSG00000093144.18	18	ECHDC1	chr6:127288709-127343609	ntc	12h	OK	35.3613	39.8419	0.172113	1.0772	0.1164	0.647917	no	protein_coding
ENSG00000093167	ENSG00000093167.17	17	LRRFIP2	chr3:37052655-37183689	ntc	12h	OK	12.0127	11.9662	-0.00559965	-0.0277887	0.96545	0.99801	no	protein_coding
ENSG00000093183	ENSG00000093183.13	13	SEC22C	chr3:42547968-42665854	ntc	12h	OK	15.4794	16.5227	0.0940978	0.265169	0.6964	0.997983	no	protein_coding
ENSG00000093217	ENSG00000093217.9	9	XYLB	chr3:38346759-38421348	ntc	12h	OK	4.22704	3.88175	-0.122938	-0.55918	0.41145	0.96499	no	protein_coding
ENSG00000094631	ENSG00000094631.18	18	HDAC6	chrX:48801376-48824982	ntc	12h	OK	11.871	10.9202	-0.120445	-0.481934	0.48355	0.992419	no	protein_coding
ENSG00000094661	ENSG00000094661.2	2	OR1I1	chr19:15086979-15088221	ntc	12h	NOTEST	0	0	0	0	1	1	no	protein_coding
ENSG00000094755	ENSG00000094755.16	16	GABRP	chr5:170747046-170814047	ntc	12h	NOTEST	0.0135657	0.0112365	-0.271766	0	1	1	no	protein_coding
ENSG00000094796	ENSG00000094796.4	4	KRT31	chr17:41393723-41397592	ntc	12h	NOTEST	0	0	0	0	1	1	no	protein_coding
ENSG00000094804	ENSG00000094804.9	9	CDC6	chr17:40287632-40304657	ntc	12h	OK	42.3842	45.1931	0.0925762	0.458259	0.5028	0.997983	no	protein_coding
ENSG00000094841	ENSG00000094841.13	13	UPRT	chrX:75274084-75304600	ntc	12h	OK	5.55159	5.83817	0.0726156	0.367858	0.59465	0.997983	no	protein_coding
ENSG00000094880	ENSG00000094880.10	10	CDC23	chr5:138139765-138213343	ntc	12h	OK	42.9147	46.3071	0.109761	0.347485	0.57155	0.997983	no	protein_coding
ENSG00000094914	ENSG00000094914.12	12	AAAS	chr12:53307455-53324864	ntc	12h	OK	42.068	34.9079	-0.269171	-1.74739	0.01235	0.19184	no	protein_coding
ENSG00000094916	ENSG00000094916.13	13	CBX5	chr12:54230939-54351849	ntc	12h	OK	18.3546	16.5162	-0.15226	-0.175081	0.7117	0.997983	no	protein_coding
[truncated: 17,645 more rows]
