# Supplementary material for: Sustained TNF-α stimulation leads to transcriptional memory that greatly enhances signal sensitivity and robustness
Source: eLife. 2020 Nov 6;9:e61965. doi: 10.7554/eLife.61965 (PMC7704108; doi:10.7554/eLife.61965)
Supplement: Figure 2—source data 2. [file elife-61965-fig2-data2.txt.zip › Figure2sourcedata2.txt]

gene_id	ver	gene	value_1	value_2	gene_biotype
EGFP	NA	EGFP	163.95	793.97	protein_coding
ENSG00000000003	14	TSPAN6	32.6579	32.7828	protein_coding
ENSG00000000005	5	TNMD	0	0	protein_coding
ENSG00000000419	12	DPM1	19.9379	19.517	protein_coding
ENSG00000000457	13	SCYL3	2.61509	3.06712	protein_coding
ENSG00000000460	16	C1orf112	10.7529	11.8586	protein_coding
ENSG00000000938	12	FGR	0	0	protein_coding
ENSG00000000971	15	CFH	0.0171797	0.0277684	protein_coding
ENSG00000001036	13	FUCA2	50.8879	51.2668	protein_coding
ENSG00000001084	10	GCLC	18.5113	20.1165	protein_coding
ENSG00000001167	14	NFYA	15.2551	15.4089	protein_coding
ENSG00000001460	17	STPG1	6.68036	6.03713	protein_coding
ENSG00000001461	16	NIPAL3	21.5062	23.3769	protein_coding
ENSG00000001497	16	LAS1L	40.0203	38.2677	protein_coding
ENSG00000001561	6	ENPP4	6.82108	7.65292	protein_coding
ENSG00000001617	11	SEMA3F	0.934882	0.971026	protein_coding
ENSG00000001626	14	CFTR	0.244342	0.358085	protein_coding
ENSG00000001629	9	ANKIB1	9.73885	11.3471	protein_coding
ENSG00000001630	15	CYP51A1	35.0213	33.5591	protein_coding
ENSG00000001631	14	KRIT1	17.4086	17.6174	protein_coding
ENSG00000002016	16	RAD52	7.64144	7.10825	protein_coding
ENSG00000002330	13	BAD	13.9918	15.6718	protein_coding
ENSG00000002549	12	LAP3	31.3204	30.6399	protein_coding
ENSG00000002586	18	CD99	0	0	protein_coding
ENSG00000002587	9	HS3ST1	0.0322993	0.0588813	protein_coding
ENSG00000002726	19	AOC1	0.0154477	0.0147874	protein_coding
ENSG00000002745	12	WNT16	0.415694	0.294827	protein_coding
ENSG00000002746	14	HECW1	0.0450971	0.0454246	protein_coding
ENSG00000002822	15	MAD1L1	14.4488	13.6026	protein_coding
ENSG00000002834	17	LASP1	18.7517	18.4816	protein_coding
ENSG00000002919	14	SNX11	18.0659	18.958	protein_coding
ENSG00000002933	7	TMEM176A	0.0757674	0.0275174	protein_coding
ENSG00000003056	7	M6PR	45.3126	45.7566	protein_coding
ENSG00000003096	13	KLHL13	10.0589	9.74129	protein_coding
ENSG00000003137	8	CYP26B1	1.66737	1.87329	protein_coding
ENSG00000003147	17	ICA1	7.63449	8.45483	protein_coding
ENSG00000003249	13	DBNDD1	28.7312	27.7967	protein_coding
ENSG00000003393	14	ALS2	7.39691	7.73464	protein_coding
ENSG00000003400	14	CASP10	1.09468	1.10605	protein_coding
ENSG00000003402	19	CFLAR	5.53476	5.09595	protein_coding
ENSG00000003436	14	TFPI	4.96368	6.00103	protein_coding
ENSG00000003509	15	NDUFAF7	12.3067	11.822	protein_coding
ENSG00000003756	16	RBM5	50.2076	48.1187	protein_coding
ENSG00000003987	13	MTMR7	2.83357	2.83417	protein_coding
ENSG00000003989	16	SLC7A2	19.5491	21.6345	protein_coding
ENSG00000004059	10	ARF5	138.099	132.341	protein_coding
ENSG00000004139	13	SARM1	0.730027	0.543203	protein_coding
ENSG00000004142	11	POLDIP2	107.875	101.533	protein_coding
ENSG00000004399	12	PLXND1	6.17134	6.37967	protein_coding
ENSG00000004455	16	AK2	182.349	175.882	protein_coding
ENSG00000004468	12	CD38	0.0293024	0.0307334	protein_coding
ENSG00000004478	7	FKBP4	189.769	185.005	protein_coding
ENSG00000004487	15	KDM1A	86.4189	87.3385	protein_coding
ENSG00000004534	14	RBM6	25.8172	26.3201	protein_coding
ENSG00000004660	14	CAMKK1	6.75264	6.08243	protein_coding
ENSG00000004700	15	RECQL	16.6216	17.9907	protein_coding
ENSG00000004766	15	VPS50	9.05563	9.37105	protein_coding
ENSG00000004776	11	HSPB6	0.325785	0.207578	protein_coding
ENSG00000004777	18	ARHGAP33	1.61935	1.53579	protein_coding
ENSG00000004779	9	NDUFAB1	126.553	129.921	protein_coding
ENSG00000004799	7	PDK4	0.60426	0.584676	protein_coding
ENSG00000004809	13	SLC22A16	0	0.0178802	protein_coding
ENSG00000004838	13	ZMYND10	1.07524	0.713612	protein_coding
ENSG00000004846	16	ABCB5	0.00843763	0.00302508	protein_coding
ENSG00000004848	6	ARX	0.114722	0.136587	protein_coding
ENSG00000004864	13	SLC25A13	34.0811	33.5276	protein_coding
ENSG00000004866	18	ST7	31.0132	31.4281	protein_coding
ENSG00000004897	11	CDC27	48.8602	48.8248	protein_coding
ENSG00000004939	13	SLC4A1	0.0142498	0.0336799	protein_coding
ENSG00000004948	13	CALCR	0.0458479	0.036613	protein_coding
ENSG00000004961	14	HCCS	35.3775	31.9613	protein_coding
ENSG00000004975	11	DVL2	25.1656	22.904	protein_coding
ENSG00000005001	9	PRSS22	0.0663898	0	protein_coding
ENSG00000005007	12	UPF1	44.9405	45.558	protein_coding
ENSG00000005020	12	SKAP2	14.8289	13.7677	protein_coding
ENSG00000005022	5	SLC25A5	439.353	427.687	protein_coding
ENSG00000005059	15	CCDC109B	16.5973	15.7537	protein_coding
ENSG00000005073	5	HOXA11	21.3636	20.2222	protein_coding
ENSG00000005075	15	POLR2J	53.1346	45.6187	protein_coding
ENSG00000005100	12	DHX33	29.0556	31.1368	protein_coding
ENSG00000005102	12	MEOX1	0.425832	0.289834	protein_coding
ENSG00000005108	15	THSD7A	0.0455646	0.0499854	protein_coding
ENSG00000005156	11	LIG3	15.9225	15.4902	protein_coding
ENSG00000005175	9	RPAP3	24.4191	26.5163	protein_coding
ENSG00000005187	11	ACSM3	0.92232	0.784794	protein_coding
ENSG00000005189	19	AC004381.6	2.74872	2.77007	protein_coding
ENSG00000005194	14	CIAPIN1	39.444	38.8336	protein_coding
ENSG00000005206	16	SPPL2B	21.3315	21.0794	protein_coding
ENSG00000005238	19	FAM214B	0.563087	0.512829	protein_coding
ENSG00000005243	9	COPZ2	0.0451709	0.113766	protein_coding
ENSG00000005249	12	PRKAR2B	6.84908	7.03508	protein_coding
ENSG00000005302	17	MSL3	14.8038	14.8625	protein_coding
ENSG00000005339	13	CREBBP	16.1491	17.2727	protein_coding
ENSG00000005379	15	BZRAP1	0.0106103	0.0260883	protein_coding
ENSG00000005381	7	MPO	0	0.00546773	protein_coding
ENSG00000005421	8	PON1	0.00705792	0.0139542	protein_coding
ENSG00000005436	13	GCFC2	18.2992	17.6968	protein_coding
ENSG00000005448	16	WDR54	17.097	14.9216	protein_coding
ENSG00000005469	11	CROT	3.54394	3.60275	protein_coding
ENSG00000005471	15	ABCB4	0.203562	0.201588	protein_coding
ENSG00000005483	19	KMT2E	8.62059	8.49523	protein_coding
ENSG00000005486	16	RHBDD2	16.086	15.095	protein_coding
ENSG00000005513	9	SOX8	0.467125	0.476632	protein_coding
ENSG00000005700	14	IBTK	8.86878	8.94572	protein_coding
ENSG00000005801	16	ZNF195	14.9437	16.1667	protein_coding
ENSG00000005810	17	MYCBP2	24.3985	25.0806	protein_coding
ENSG00000005812	10	FBXL3	17.1895	18.1784	protein_coding
ENSG00000005844	17	ITGAL	0.0107023	0.00390646	protein_coding
ENSG00000005882	11	PDK2	10.6375	8.73107	protein_coding
ENSG00000005884	17	ITGA3	2.01559	2.16317	protein_coding
ENSG00000005889	15	ZFX	9.45763	11.2131	protein_coding
ENSG00000005893	15	LAMP2	21.3147	21.8601	protein_coding
ENSG00000005961	17	ITGA2B	1.28402	1.25837	protein_coding
ENSG00000005981	12	ASB4	0.00486193	0	protein_coding
ENSG00000006007	11	GDE1	44.9283	47.4704	protein_coding
ENSG00000006015	17	C19orf60	14.4651	13.862	protein_coding
ENSG00000006016	10	CRLF1	6.01401	5.38138	protein_coding
ENSG00000006025	11	OSBPL7	1.27816	1.05432	protein_coding
ENSG00000006042	11	TMEM98	29.5153	27.8367	protein_coding
ENSG00000006047	12	YBX2	0.142658	0.092506	protein_coding
ENSG00000006059	3	KRT33A	0	0	protein_coding
ENSG00000006062	13	MAP3K14	3.08209	3.07165	protein_coding
ENSG00000006071	11	ABCC8	0.0991006	0.137694	protein_coding
ENSG00000006116	3	CACNG3	0.00586679	0	protein_coding
ENSG00000006118	14	TMEM132A	43.0719	40.0747	protein_coding
ENSG00000006125	16	AP2B1	92.8101	97.5543	protein_coding
ENSG00000006128	11	TAC1	0.138315	0.0721177	protein_coding
ENSG00000006194	9	ZNF263	24.8215	25.5307	protein_coding
ENSG00000006210	6	CX3CL1	0.0110613	0	protein_coding
ENSG00000006282	20	SPATA20	4.64029	4.80868	protein_coding
ENSG00000006283	17	CACNA1G	0.459777	0.553586	protein_coding
ENSG00000006327	13	TNFRSF12A	7.84525	8.1156	protein_coding
ENSG00000006377	10	DLX6	3.4452	3.70502	protein_coding
ENSG00000006432	15	MAP3K9	3.22427	3.69418	protein_coding
ENSG00000006451	7	RALA	27.3409	27.5627	protein_coding
ENSG00000006453	13	BAIAP2L1	16.7464	16.9332	protein_coding
ENSG00000006459	10	KDM7A	4.07709	4.08275	protein_coding
ENSG00000006468	13	ETV1	4.16492	3.81561	protein_coding
ENSG00000006530	15	AGK	37.6539	39.0311	protein_coding
ENSG00000006534	15	ALDH3B1	0.352273	0.299839	protein_coding
ENSG00000006555	10	TTC22	0	0.00748032	protein_coding
ENSG00000006576	16	PHTF2	11.3227	12.4788	protein_coding
ENSG00000006606	8	CCL26	0	0	protein_coding
ENSG00000006607	13	FARP2	14.7747	15.9401	protein_coding
ENSG00000006611	15	USH1C	0.921016	0.69402	protein_coding
ENSG00000006625	17	GGCT	79.8047	76.9108	protein_coding
ENSG00000006634	7	DBF4	23.0314	24.2056	protein_coding
ENSG00000006638	11	TBXA2R	0.420535	0.455183	protein_coding
ENSG00000006652	13	IFRD1	56.2358	56.5827	protein_coding
ENSG00000006659	12	LGALS14	0	0	protein_coding
ENSG00000006695	10	COX10	10.3597	10.5513	protein_coding
ENSG00000006704	10	GTF2IRD1	8.64288	9.12771	protein_coding
ENSG00000006712	14	PAF1	48.9062	45.7671	protein_coding
ENSG00000006715	15	VPS41	12.9763	14.0153	protein_coding
ENSG00000006740	16	ARHGAP44	6.23603	5.43404	protein_coding
ENSG00000006744	18	ELAC2	68.4761	67.5422	protein_coding
ENSG00000006747	14	SCIN	1.15285	1.14952	protein_coding
ENSG00000006756	15	ARSD	0.00711641	0	protein_coding
ENSG00000006757	11	PNPLA4	5.28898	5.08295	protein_coding
ENSG00000006788	12	MYH13	0	0	protein_coding
ENSG00000006831	9	ADIPOR2	45.557	46.9708	protein_coding
ENSG00000006837	11	CDKL3	0.808648	0.769805	protein_coding
ENSG00000007001	12	UPP2	0	0	protein_coding
ENSG00000007038	10	PRSS21	0	0.0377183	protein_coding
ENSG00000007047	14	MARK4	10.3865	10.1754	protein_coding
ENSG00000007062	11	PROM1	0.0135606	0.0133542	protein_coding
ENSG00000007080	10	CCDC124	124.433	111.23	protein_coding
ENSG00000007129	17	CEACAM21	0	0.0270409	protein_coding
ENSG00000007168	12	PAFAH1B1	35.4743	39.4844	protein_coding
ENSG00000007171	16	NOS2	0.723787	0.64518	protein_coding
ENSG00000007174	17	DNAH9	0	0	protein_coding
ENSG00000007202	14	KIAA0100	74.8963	78.8856	protein_coding
ENSG00000007216	14	SLC13A2	0.0080159	0	protein_coding
ENSG00000007237	18	GAS7	1.20061	0.896298	protein_coding
ENSG00000007255	10	TRAPPC6A	10.1826	10.6092	protein_coding
ENSG00000007264	13	MATK	0	0	protein_coding
ENSG00000007306	14	CEACAM7	0	0	protein_coding
ENSG00000007312	12	CD79B	0.0156313	0	protein_coding
ENSG00000007314	11	SCN4A	0.138975	0.0992724	protein_coding
ENSG00000007341	18	ST7L	7.80186	8.72053	protein_coding
ENSG00000007350	16	TKTL1	0.14248	0.202795	protein_coding
ENSG00000007372	20	PAX6	14.8473	14.0468	protein_coding
ENSG00000007376	7	RPUSD1	49.9674	47.5085	protein_coding
ENSG00000007384	15	RHBDF1	2.8938	2.90722	protein_coding
ENSG00000007392	16	LUC7L	37.3922	37.2103	protein_coding
ENSG00000007402	11	CACNA2D2	0.89585	0.808315	protein_coding
ENSG00000007516	13	BAIAP3	0.500224	0.531119	protein_coding
ENSG00000007520	3	TSR3	47.7029	42.7528	protein_coding
ENSG00000007541	15	PIGQ	17.8131	16.9092	protein_coding
ENSG00000007545	15	CRAMP1	11.6849	12.2043	protein_coding
ENSG00000007866	18	TEAD3	2.88961	2.49483	protein_coding
ENSG00000007908	15	SELE	0.0106914	0.0352198	protein_coding
ENSG00000007923	15	DNAJC11	44.3114	44.6839	protein_coding
ENSG00000007933	12	FMO3	0.0597289	0.0467022	protein_coding
ENSG00000007944	14	MYLIP	6.00854	5.97637	protein_coding
ENSG00000007952	17	NOX1	0.0376593	0.0223683	protein_coding
ENSG00000007968	6	E2F2	10.5025	10.521	protein_coding
ENSG00000008018	8	PSMB1	156.631	149.325	protein_coding
ENSG00000008056	12	SYN1	0.0290708	0.0340262	protein_coding
ENSG00000008083	13	JARID2	7.29212	7.64269	protein_coding
ENSG00000008086	10	CDKL5	1.64217	1.80426	protein_coding
ENSG00000008118	9	CAMK1G	0	0.00720383	protein_coding
ENSG00000008128	22	CDK11A	18.5774	18.1194	protein_coding
ENSG00000008130	15	NADK	50.9818	49.335	protein_coding
ENSG00000008196	12	TFAP2B	0	0	protein_coding
ENSG00000008197	4	TFAP2D	0	0	protein_coding
ENSG00000008226	19	DLEC1	0.0164153	0.0342512	protein_coding
ENSG00000008256	15	CYTH3	12.641	14.5336	protein_coding
ENSG00000008277	14	ADAM22	3.48884	4.38828	protein_coding
ENSG00000008282	8	SYPL1	26.2149	27.4387	protein_coding
ENSG00000008283	15	CYB561	9.05648	9.09076	protein_coding
ENSG00000008294	20	SPAG9	32.5752	34.88	protein_coding
ENSG00000008300	14	CELSR3	1.11576	1.2642	protein_coding
ENSG00000008311	14	AASS	13.791	15.4373	protein_coding
ENSG00000008323	15	PLEKHG6	0.0385044	0.0123446	protein_coding
ENSG00000008324	10	SS18L2	18.454	19.1576	protein_coding
ENSG00000008382	15	MPND	5.90396	6.05208	protein_coding
ENSG00000008394	12	MGST1	78.8682	76.8753	protein_coding
ENSG00000008405	11	CRY1	14.3419	15.1671	protein_coding
ENSG00000008438	4	PGLYRP1	0.0761542	0.15119	protein_coding
ENSG00000008441	16	NFIX	13.4811	12.9297	protein_coding
ENSG00000008513	14	ST3GAL1	8.03159	7.59207	protein_coding
ENSG00000008516	16	MMP25	0.980882	0.984758	protein_coding
ENSG00000008517	16	IL32	33.3369	29.0718	protein_coding
ENSG00000008710	17	PKD1	16.8364	16.6144	protein_coding
ENSG00000008735	13	MAPK8IP2	14.4713	13.8659	protein_coding
ENSG00000008838	17	MED24	78.6877	78.2214	protein_coding
ENSG00000008853	16	RHOBTB2	4.46504	4.75632	protein_coding
ENSG00000008869	11	HEATR5B	7.36165	7.72269	protein_coding
ENSG00000008952	16	SEC62	41.8442	40.4653	protein_coding
ENSG00000008988	9	RPS20	637.476	612.832	protein_coding
ENSG00000009307	15	CSDE1	364.602	370.532	protein_coding
ENSG00000009335	17	UBE3C	57.47	59.5044	protein_coding
ENSG00000009413	15	REV3L	6.75202	7.22627	protein_coding
ENSG00000009694	13	TENM1	0.0470798	0.0434861	protein_coding
ENSG00000009709	11	PAX7	0.406207	0.393122	protein_coding
ENSG00000009724	16	MASP2	1.70504	1.86471	protein_coding
ENSG00000009765	14	IYD	0.00488631	0.00233958	protein_coding
ENSG00000009780	15	FAM76A	3.0737	3.36469	protein_coding
ENSG00000009790	14	TRAF3IP3	0.0283669	0.0983093	protein_coding
ENSG00000009830	11	POMT2	12.3809	11.9532	protein_coding
ENSG00000009844	15	VTA1	38.9017	37.8745	protein_coding
ENSG00000009950	15	MLXIPL	6.72973	5.30268	protein_coding
ENSG00000009954	10	BAZ1B	46.5116	49.8619	protein_coding
ENSG00000010017	12	RANBP9	19.8083	20.6411	protein_coding
ENSG00000010030	13	ETV7	0.072801	0.0804509	protein_coding
ENSG00000010072	15	SPRTN	21.0058	21.7514	protein_coding
ENSG00000010165	19	METTL13	20.9433	20.1068	protein_coding
ENSG00000010219	13	DYRK4	21.1917	21.5521	protein_coding
ENSG00000010244	16	ZNF207	142.145	151.69	protein_coding
ENSG00000010256	10	UQCRC1	151.778	145.418	protein_coding
ENSG00000010270	13	STARD3NL	32.2373	33.7949	protein_coding
ENSG00000010278	11	CD9	31.3687	31.7649	protein_coding
ENSG00000010282	14	HHATL	0	0	protein_coding
ENSG00000010292	12	NCAPD2	79.0511	81.966	protein_coding
ENSG00000010295	19	IFFO1	18.2656	16.675	protein_coding
ENSG00000010310	8	GIPR	0.933227	0.674321	protein_coding
ENSG00000010318	19	PHF7	2.53293	1.93455	protein_coding
ENSG00000010319	6	SEMA3G	0.1526	0.244946	protein_coding
ENSG00000010322	15	NISCH	23.7124	22.8652	protein_coding
ENSG00000010327	10	STAB1	0.114721	0.0196943	protein_coding
ENSG00000010361	13	FUZ	17.0694	17.1713	protein_coding
ENSG00000010379	15	SLC6A13	0.278227	0.444644	protein_coding
ENSG00000010404	17	IDS	7.81475	7.56486	protein_coding
ENSG00000010438	16	PRSS3	0	0	protein_coding
ENSG00000010539	11	ZNF200	8.55561	7.74687	protein_coding
ENSG00000010610	9	CD4	0.210482	0.113255	protein_coding
ENSG00000010626	14	LRRC23	2.01919	2.61072	protein_coding
ENSG00000010671	15	BTK	0.161763	0.208965	protein_coding
ENSG00000010704	18	HFE	0.0719283	0.0677778	protein_coding
ENSG00000010803	16	SCMH1	25.964	26.2792	protein_coding
ENSG00000010810	17	FYN	32.9819	32.1075	protein_coding
ENSG00000010818	8	HIVEP2	3.56525	3.67144	protein_coding
ENSG00000010932	15	FMO1	0.0059415	0	protein_coding
ENSG00000011007	12	TCEB3	46.2066	48.2739	protein_coding
ENSG00000011009	10	LYPLA2	69.2091	68.0893	protein_coding
ENSG00000011021	21	CLCN6	5.50578	5.76301	protein_coding
ENSG00000011028	13	MRC2	0.670231	0.490087	protein_coding
ENSG00000011052	21	NME1-NME2	44.4371	44.9029	protein_coding
ENSG00000011083	8	SLC6A7	0	0	protein_coding
ENSG00000011105	11	TSPAN9	7.21136	7.20303	protein_coding
ENSG00000011114	14	BTBD7	8.8386	9.86727	protein_coding
ENSG00000011132	11	APBA3	15.0229	14.6152	protein_coding
ENSG00000011143	16	MKS1	13.0738	11.5277	protein_coding
ENSG00000011198	7	ABHD5	9.62164	10.3136	protein_coding
ENSG00000011201	10	ANOS1	3.31032	3.42871	protein_coding
ENSG00000011243	17	AKAP8L	46.4073	46.459	protein_coding
ENSG00000011258	15	MBTD1	8.62777	9.46354	protein_coding
ENSG00000011260	13	UTP18	57.796	57.4018	protein_coding
ENSG00000011275	18	RNF216	19.0466	19.8358	protein_coding
ENSG00000011295	15	TTC19	23.7483	23.39	protein_coding
ENSG00000011304	17	PTBP1	292.874	293.826	protein_coding
ENSG00000011332	19	DPF1	5.88476	5.98027	protein_coding
ENSG00000011347	9	SYT7	1.90901	1.85586	protein_coding
ENSG00000011376	9	LARS2	22.9384	21.9433	protein_coding
ENSG00000011405	13	PIK3C2A	16.9179	18.5327	protein_coding
ENSG00000011422	11	PLAUR	2.61572	2.35886	protein_coding
ENSG00000011426	10	ANLN	45.9393	48.8116	protein_coding
ENSG00000011451	17	WIZ	42.5354	42.828	protein_coding
ENSG00000011454	16	RABGAP1	12.9191	13.3776	protein_coding
ENSG00000011465	16	DCN	0	0	protein_coding
ENSG00000011478	11	QPCTL	7.29213	7.01676	protein_coding
ENSG00000011485	14	PPP5C	82.1674	81.8498	protein_coding
ENSG00000011523	13	CEP68	7.12256	7.22122	protein_coding
ENSG00000011566	14	MAP4K3	6.84325	7.93852	protein_coding
ENSG00000011590	13	ZBTB32	0.0214613	0.0409637	protein_coding
ENSG00000011600	11	TYROBP	0	0	protein_coding
ENSG00000011638	10	TMEM159	2.62462	2.55629	protein_coding
ENSG00000011677	12	GABRA3	0	0	protein_coding
ENSG00000012048	20	BRCA1	18.7035	18.525	protein_coding
ENSG00000012061	15	ERCC1	9.72909	8.70084	protein_coding
ENSG00000012124	14	CD22	0.0312893	0	protein_coding
ENSG00000012171	17	SEMA3B	0.231933	0.151628	protein_coding
ENSG00000012174	11	MBTPS2	9.73922	9.46594	protein_coding
ENSG00000012211	12	PRICKLE3	11.0912	11.3331	protein_coding
ENSG00000012223	12	LTF	0	0	protein_coding
ENSG00000012232	8	EXTL3	14.68	15.2138	protein_coding
ENSG00000012504	13	NR1H4	0	0	protein_coding
ENSG00000012660	13	ELOVL5	65.9136	66.6091	protein_coding
ENSG00000012779	10	ALOX5	0.207815	0.333182	protein_coding
ENSG00000012817	15	KDM5D	0	0	protein_coding
ENSG00000012822	15	CALCOCO1	12.3116	11.6891	protein_coding
ENSG00000012963	13	UBR7	17.0038	18.2039	protein_coding
ENSG00000012983	11	MAP4K5	17.039	16.5002	protein_coding
ENSG00000013016	14	EHD3	3.79152	3.51677	protein_coding
ENSG00000013275	7	PSMC4	86.3929	84.3037	protein_coding
ENSG00000013288	8	MAN2B2	1.75102	1.88801	protein_coding
ENSG00000013293	5	SLC7A14	0	0	protein_coding
ENSG00000013297	10	CLDN11	0.0906637	0.035796	protein_coding
ENSG00000013306	15	SLC25A39	178.061	169.882	protein_coding
ENSG00000013364	18	MVP	0.476904	0.459248	protein_coding
ENSG00000013374	15	NUB1	38.9401	37.8605	protein_coding
ENSG00000013375	15	PGM3	12.1793	13.0506	protein_coding
ENSG00000013392	7	RWDD2A	1.56806	1.57635	protein_coding
ENSG00000013441	15	CLK1	23.2838	23.7292	protein_coding
ENSG00000013503	9	POLR3B	10.7158	11.5741	protein_coding
ENSG00000013523	9	ANGEL1	13.2131	13.6561	protein_coding
ENSG00000013561	17	RNF14	24.5103	26.1546	protein_coding
ENSG00000013563	13	DNASE1L1	7.09699	7.94274	protein_coding
ENSG00000013573	16	DDX11	50.1381	50.2664	protein_coding
ENSG00000013583	8	HEBP1	22.5268	22.4083	protein_coding
ENSG00000013588	5	GPRC5A	2.20751	2.50499	protein_coding
ENSG00000013619	13	MAMLD1	1.08597	1.14223	protein_coding
ENSG00000013725	14	CD6	0	0	protein_coding
ENSG00000013810	18	TACC3	63.9329	64.7309	protein_coding
ENSG00000014123	9	UFL1	6.84827	7.0531	protein_coding
ENSG00000014138	8	POLA2	27.7502	28.46	protein_coding
ENSG00000014164	6	ZC3H3	12.7647	12.8224	protein_coding
ENSG00000014216	15	CAPN1	16.6414	16.4569	protein_coding
ENSG00000014257	15	ACPP	0.289853	0.18358	protein_coding
ENSG00000014641	17	MDH1	127.412	130.145	protein_coding
ENSG00000014824	13	SLC30A9	25.5776	27.5435	protein_coding
ENSG00000014914	19	MTMR11	0.495086	0.508618	protein_coding
ENSG00000014919	12	COX15	28.5361	29.3933	protein_coding
ENSG00000015133	18	CCDC88C	6.70202	6.71764	protein_coding
ENSG00000015153	14	YAF2	14.4469	13.4553	protein_coding
ENSG00000015171	18	ZMYND11	13.7971	14.5642	protein_coding
ENSG00000015285	10	WAS	0.149049	0.152392	protein_coding
ENSG00000015413	9	DPEP1	0.0155506	0.0500033	protein_coding
ENSG00000015475	18	BID	19.3888	19.879	protein_coding
ENSG00000015479	17	MATR3	84.7933	90.0337	protein_coding
ENSG00000015520	14	NPC1L1	0.171583	0.0977585	protein_coding
ENSG00000015532	9	XYLT2	7.65233	7.55205	protein_coding
ENSG00000015568	12	RGPD5	0.262289	0.180569	protein_coding
ENSG00000015592	16	STMN4	0.0111622	0.0146045	protein_coding
ENSG00000015676	17	NUDCD3	30.2512	28.7139	protein_coding
ENSG00000016082	14	ISL1	2.85536	2.84248	protein_coding
ENSG00000016391	10	CHDH	3.13103	3.13246	protein_coding
ENSG00000016402	13	IL20RA	0.108554	0.0815677	protein_coding
ENSG00000016490	15	CLCA1	0	0	protein_coding
ENSG00000016602	9	CLCA4	0	0	protein_coding
ENSG00000016864	16	GLT8D1	21.7095	22.3173	protein_coding
ENSG00000017260	19	ATP2C1	23.7437	26.0504	protein_coding
ENSG00000017427	15	IGF1	0.0895041	0.0890315	protein_coding
ENSG00000017483	14	SLC38A5	0.148753	0.11196	protein_coding
ENSG00000017797	11	RALBP1	26.3694	27.8576	protein_coding
ENSG00000018189	12	RUFY3	7.6184	8.19704	protein_coding
ENSG00000018236	14	CNTN1	5.16292	5.00826	protein_coding
ENSG00000018280	16	SLC11A1	0.122268	0.0510775	protein_coding
ENSG00000018408	14	WWTR1	9.31348	10.3517	protein_coding
ENSG00000018510	12	AGPS	16.3482	17.4784	protein_coding
ENSG00000018610	13	CXorf56	19.6396	19.5624	protein_coding
ENSG00000018625	14	ATP1A2	0	0	protein_coding
ENSG00000018699	11	TTC27	21.6388	21.2232	protein_coding
ENSG00000018869	16	ZNF582	1.87232	1.51492	protein_coding
ENSG00000019102	11	VSIG2	0.246239	0.260108	protein_coding
ENSG00000019144	16	PHLDB1	7.51874	7.18641	protein_coding
ENSG00000019169	10	MARCO	0	0	protein_coding
ENSG00000019186	9	CYP24A1	0.011108	0.0204215	protein_coding
ENSG00000019485	12	PRDM11	2.1305	2.31289	protein_coding
ENSG00000019505	7	SYT13	0.0789029	0.0774188	protein_coding
ENSG00000019549	8	SNAI2	1.82421	1.63087	protein_coding
ENSG00000019582	14	CD74	0.120754	0.120029	protein_coding
ENSG00000019991	15	HGF	0	0.0030482	protein_coding
ENSG00000019995	6	ZRANB1	8.99385	9.52241	protein_coding
ENSG00000020129	15	NCDN	37.0798	35.0712	protein_coding
ENSG00000020181	17	ADGRA2	0.676353	0.671122	protein_coding
ENSG00000020256	19	ZFP64	16.1966	16.3856	protein_coding
ENSG00000020426	10	MNAT1	37.6023	37.1309	protein_coding
ENSG00000020577	13	SAMD4A	4.0673	3.89688	protein_coding
ENSG00000020633	18	RUNX3	2.30104	2.16881	protein_coding
ENSG00000020922	12	MRE11A	13.4267	14.0283	protein_coding
ENSG00000021300	13	PLEKHB1	8.80842	8.65397	protein_coding
ENSG00000021355	12	SERPINB1	6.14529	6.45571	protein_coding
ENSG00000021461	16	CYP3A43	0.0182986	0	protein_coding
ENSG00000021488	12	SLC7A9	0.0894976	0.112942	protein_coding
ENSG00000021574	11	SPAST	5.69267	6.0805	protein_coding
ENSG00000021645	18	NRXN3	3.16793	2.85395	protein_coding
ENSG00000021762	19	OSBPL5	1.81596	1.55577	protein_coding
ENSG00000021776	10	AQR	7.21011	7.33985	protein_coding
ENSG00000021826	14	CPS1	2.72476	2.6903	protein_coding
ENSG00000021852	12	C8B	0	0	protein_coding
ENSG00000022267	16	FHL1	51.849	55.0738	protein_coding
ENSG00000022277	12	RTFDC1	35.8027	34.2029	protein_coding
ENSG00000022355	15	GABRA1	0	0	protein_coding
ENSG00000022556	15	NLRP2	0.0344374	0.015439	protein_coding
ENSG00000022567	9	SLC45A4	9.06221	9.77709	protein_coding
ENSG00000022840	15	RNF10	66.333	66.4915	protein_coding
ENSG00000022976	15	ZNF839	5.12443	4.14335	protein_coding
ENSG00000023041	11	ZDHHC6	32.0966	32.2754	protein_coding
ENSG00000023171	14	GRAMD1B	2.2956	2.2568	protein_coding
ENSG00000023191	16	RNH1	57.1174	58.3027	protein_coding
ENSG00000023228	13	NDUFS1	31.6433	32.6409	protein_coding
ENSG00000023287	12	RB1CC1	22.2586	24.2425	protein_coding
ENSG00000023318	7	ERP44	9.87755	9.14476	protein_coding
ENSG00000023330	14	ALAS1	30.3568	29.7498	protein_coding
ENSG00000023445	13	BIRC3	4.88598	5.13392	protein_coding
ENSG00000023516	8	AKAP11	6.72188	7.26095	protein_coding
ENSG00000023572	8	GLRX2	17.0644	15.4702	protein_coding
ENSG00000023608	4	SNAPC1	4.21489	3.89336	protein_coding
ENSG00000023697	12	DERA	19.8456	19.0069	protein_coding
ENSG00000023734	10	STRAP	170.926	177.72	protein_coding
ENSG00000023839	10	ABCC2	0.818538	0.813398	protein_coding
ENSG00000023892	10	DEF6	0.413988	0.427854	protein_coding
ENSG00000023902	13	PLEKHO1	13.1443	12.2351	protein_coding
ENSG00000023909	9	GCLM	12.9367	13.8597	protein_coding
ENSG00000024048	10	UBR2	6.37767	6.88434	protein_coding
ENSG00000024422	11	EHD2	0.081268	0.109536	protein_coding
ENSG00000024526	16	DEPDC1	32.3466	33.7113	protein_coding
ENSG00000024862	16	CCDC28A	14.4992	14.188	protein_coding
ENSG00000025039	14	RRAGD	11.3979	12.5249	protein_coding
ENSG00000025156	12	HSF2	22.6206	23.2488	protein_coding
ENSG00000025293	15	PHF20	11.7069	10.2243	protein_coding
ENSG00000025423	11	HSD17B6	2.35163	2.71869	protein_coding
ENSG00000025434	18	NR1H3	4.38414	3.17762	protein_coding
ENSG00000025708	13	TYMP	1.70536	1.65513	protein_coding
ENSG00000025770	18	NCAPH2	76.8577	77.136	protein_coding
ENSG00000025772	7	TOMM34	21.141	19.8183	protein_coding
ENSG00000025796	13	SEC63	35.1526	37.1586	protein_coding
ENSG00000025800	13	KPNA6	27.1207	28.1992	protein_coding
ENSG00000026025	13	VIM	44.0766	44.8922	protein_coding
ENSG00000026036	21	RTEL1-TNFRSF6B	3.48868	3.68171	protein_coding
ENSG00000026103	19	FAS	11.6627	12.1761	protein_coding
ENSG00000026297	15	RNASET2	16.2127	14.684	protein_coding
ENSG00000026508	16	CD44	0.583975	0.33267	protein_coding
ENSG00000026559	13	KCNG1	4.21587	3.97076	protein_coding
ENSG00000026652	13	AGPAT4	6.10783	6.44174	protein_coding
ENSG00000026751	16	SLAMF7	0.00792926	0	protein_coding
ENSG00000026950	16	BTN3A1	2.68249	2.36141	protein_coding
ENSG00000027001	9	MIPEP	11.5324	11.4636	protein_coding
ENSG00000027075	13	PRKCH	7.07083	7.80601	protein_coding
ENSG00000027644	4	INSRR	0.0071979	0.0140499	protein_coding
ENSG00000027697	12	IFNGR1	17.9768	18.2104	protein_coding
ENSG00000027847	13	B4GALT7	15.7417	14.6107	protein_coding
ENSG00000027869	11	SH2D2A	3.19624	2.36394	protein_coding
ENSG00000028116	16	VRK2	13.1835	13.6241	protein_coding
ENSG00000028137	16	TNFRSF1B	0	0	protein_coding
ENSG00000028203	17	VEZT	23.1922	24.196	protein_coding
ENSG00000028277	20	POU2F2	0.276385	0.197963	protein_coding
ENSG00000028310	17	BRD9	12.9473	13.9318	protein_coding
ENSG00000028528	14	SNX1	34.0392	34.2134	protein_coding
ENSG00000028839	9	TBPL1	23.937	22.4013	protein_coding
ENSG00000029153	14	ARNTL2	9.61394	9.9647	protein_coding
ENSG00000029363	15	BCLAF1	89.9895	93.9664	protein_coding
ENSG00000029364	11	SLC39A9	20.1384	21.1018	protein_coding
ENSG00000029534	19	ANK1	0.582991	0.785912	protein_coding
ENSG00000029559	6	IBSP	0	0	protein_coding
ENSG00000029639	10	TFB1M	8.62965	8.75868	protein_coding
ENSG00000029725	16	RABEP1	35.9315	35.8228	protein_coding
ENSG00000029993	14	HMGB3	43.4102	41.0024	protein_coding
ENSG00000030066	13	NUP160	36.5943	37.9073	protein_coding
ENSG00000030110	12	BAK1	19.1348	18.3657	protein_coding
ENSG00000030304	13	MUSK	0	0	protein_coding
ENSG00000030419	16	IKZF2	0.469196	0.651332	protein_coding
ENSG00000030582	16	GRN	72.5777	70.6965	protein_coding
ENSG00000031003	10	FAM13B	17.2027	19.2154	protein_coding
ENSG00000031081	10	ARHGAP31	1.24743	1.2423	protein_coding
ENSG00000031691	6	CENPQ	7.45683	7.36594	protein_coding
ENSG00000031698	12	SARS	102.892	103.742	protein_coding
ENSG00000031823	14	RANBP3	47.8735	47.9234	protein_coding
ENSG00000032219	18	ARID4A	3.77896	3.46667	protein_coding
ENSG00000032389	12	TSSC1	17.8302	17.6008	protein_coding
ENSG00000032444	15	PNPLA6	7.5193	7.07676	protein_coding
ENSG00000032742	17	IFT88	1.91096	1.89166	protein_coding
ENSG00000033011	11	ALG1	19.5407	18.5796	protein_coding
ENSG00000033030	13	ZCCHC8	15.8602	16.884	protein_coding
ENSG00000033050	7	ABCF2	89.8268	90.1892	protein_coding
ENSG00000033100	14	CHPF2	19.2771	19.9188	protein_coding
ENSG00000033122	18	LRRC7	0.0484156	0.0313949	protein_coding
ENSG00000033170	16	FUT8	9.87044	9.34193	protein_coding
ENSG00000033178	12	UBA6	9.20457	10.3651	protein_coding
ENSG00000033327	12	GAB2	1.33041	1.30538	protein_coding
ENSG00000033627	14	ATP6V0A1	40.5632	41.9739	protein_coding
ENSG00000033800	13	PIAS1	26.3628	27.3944	protein_coding
ENSG00000033867	16	SLC4A7	7.86639	8.77235	protein_coding
ENSG00000034053	14	APBA2	6.70269	6.73369	protein_coding
ENSG00000034152	18	MAP2K3	22.8634	23.2101	protein_coding
ENSG00000034239	10	EFCAB1	0	0	protein_coding
ENSG00000034510	5	TMSB10	371.103	353.733	protein_coding
ENSG00000034533	11	ASTE1	4.52408	4.57022	protein_coding
ENSG00000034677	11	RNF19A	5.21883	5.70171	protein_coding
ENSG00000034693	14	PEX3	15.1865	14.5695	protein_coding
ENSG00000034713	7	GABARAPL2	95.8361	97.1484	protein_coding
ENSG00000034971	14	MYOC	0	0	protein_coding
ENSG00000035115	21	SH3YL1	3.00873	3.04853	protein_coding
ENSG00000035141	7	FAM136A	99.6717	101.496	protein_coding
ENSG00000035403	16	VCL	24.3566	24.0757	protein_coding
ENSG00000035499	12	DEPDC1B	20.4282	22.1426	protein_coding
ENSG00000035664	11	DAPK2	0.741683	0.506075	protein_coding
ENSG00000035681	7	NSMAF	10.3506	11.2952	protein_coding
ENSG00000035687	9	ADSS	34.6541	35.6126	protein_coding
ENSG00000035720	7	STAP1	0.0605865	0.119929	protein_coding
ENSG00000035862	12	TIMP2	4.99499	4.68232	protein_coding
ENSG00000035928	14	RFC1	38.4866	39.1811	protein_coding
ENSG00000036054	12	TBC1D23	9.70627	10.9206	protein_coding
ENSG00000036257	12	CUL3	41.5624	40.5668	protein_coding
ENSG00000036448	9	MYOM2	11.3425	10.0272	protein_coding
ENSG00000036473	6	OTC	0	0.0115286	protein_coding
ENSG00000036530	8	CYP46A1	0.0314547	0.0625073	protein_coding
ENSG00000036549	12	ZZZ3	25.8805	28.304	protein_coding
ENSG00000036565	14	SLC18A1	0	0	protein_coding
ENSG00000036672	15	USP2	4.49804	4.27611	protein_coding
ENSG00000036828	13	CASR	0	0	protein_coding
ENSG00000037042	8	TUBG2	9.99138	10.4755	protein_coding
ENSG00000037241	7	RPL26L1	79.9569	73.8815	protein_coding
ENSG00000037280	15	FLT4	13.579	11.6299	protein_coding
ENSG00000037474	14	NSUN2	83.3678	84.5553	protein_coding
ENSG00000037637	10	FBXO42	9.30179	10.5306	protein_coding
ENSG00000037749	11	MFAP3	14.9337	16.2544	protein_coding
ENSG00000037757	13	MRI1	32.5297	31.7695	protein_coding
ENSG00000037897	16	METTL1	20.1392	19.2293	protein_coding
ENSG00000037965	5	HOXC8	6.7789	6.82133	protein_coding
ENSG00000038002	8	AGA	2.2829	2.19379	protein_coding
ENSG00000038210	12	PI4K2B	10.9815	11.4539	protein_coding
ENSG00000038219	12	BOD1L1	10.7606	11.6706	protein_coding
ENSG00000038274	16	MAT2B	39.0474	38.0057	protein_coding
ENSG00000038295	7	TLL1	0.424499	0.612211	protein_coding
ENSG00000038358	14	EDC4	55.8507	57.6243	protein_coding
ENSG00000038382	17	TRIO	15.1272	14.5057	protein_coding
ENSG00000038427	15	VCAN	6.50192	6.13894	protein_coding
ENSG00000038532	14	CLEC16A	8.50011	8.98381	protein_coding
ENSG00000038945	14	MSR1	0	0	protein_coding
ENSG00000039068	18	CDH1	0.612324	0.695557	protein_coding
ENSG00000039123	15	SKIV2L2	46.1392	46.5559	protein_coding
ENSG00000039139	9	DNAH5	0.0640217	0.0261834	protein_coding
ENSG00000039319	16	ZFYVE16	12.297	13.3963	protein_coding
ENSG00000039523	17	FAM65A	9.32546	8.68052	protein_coding
ENSG00000039537	13	C6	0	0	protein_coding
ENSG00000039560	13	RAI14	26.2757	27.4244	protein_coding
ENSG00000039600	10	SOX30	0.24413	0.252863	protein_coding
ENSG00000039650	9	PNKP	24.774	23.2558	protein_coding
ENSG00000039987	6	BEST2	0.0384818	0.00921186	protein_coding
ENSG00000040199	18	PHLPP2	4.98365	5.64972	protein_coding
ENSG00000040275	16	SPDL1	30.7133	34.0158	protein_coding
ENSG00000040341	17	STAU2	18.5069	18.9721	protein_coding
ENSG00000040487	12	PQLC2	11.4916	10.9259	protein_coding
ENSG00000040531	14	CTNS	12.9734	12.9976	protein_coding
ENSG00000040608	13	RTN4R	1.63026	1.92888	protein_coding
ENSG00000040633	12	PHF23	42.3548	40.5088	protein_coding
ENSG00000040731	10	CDH10	0	0	protein_coding
ENSG00000040933	15	INPP4A	9.25233	9.86503	protein_coding
ENSG00000041353	9	RAB27B	0.17039	0.103354	protein_coding
ENSG00000041357	15	PSMA4	373.851	378.815	protein_coding
ENSG00000041515	15	MYO16	0	0	protein_coding
ENSG00000041802	10	LSG1	25.7702	27.4042	protein_coding
ENSG00000041880	14	PARP3	0.961235	0.985297	protein_coding
ENSG00000041982	15	TNC	12.2908	11.3723	protein_coding
ENSG00000041988	15	THAP3	13.859	15.3692	protein_coding
ENSG00000042062	11	FAM65C	0.0264925	0.0567231	protein_coding
ENSG00000042088	13	TDP1	13.6911	13.6092	protein_coding
ENSG00000042286	14	AIFM2	4.70613	4.45465	protein_coding
ENSG00000042304	10	C2orf83	0	0	protein_coding
ENSG00000042317	16	SPATA7	1.22639	1.43272	protein_coding
ENSG00000042429	10	MED17	15.7915	17.2468	protein_coding
ENSG00000042445	13	RETSAT	14.8384	14.4545	protein_coding
ENSG00000042493	15	CAPG	1.52353	1.35838	protein_coding
ENSG00000042753	11	AP2S1	165.922	156.532	protein_coding
ENSG00000042781	12	USH2A	0.00873647	0.00768518	protein_coding
ENSG00000042813	7	ZPBP	0	0	protein_coding
ENSG00000042832	11	TG	0.00716194	0.00561248	protein_coding
ENSG00000042980	12	ADAM28	0.025835	0.0110195	protein_coding
ENSG00000043039	6	BARX2	13.083	12.2478	protein_coding
ENSG00000043093	13	DCUN1D1	8.20035	9.55705	protein_coding
ENSG00000043143	20	JADE2	2.94774	3.15999	protein_coding
ENSG00000043355	10	ZIC2	28.5085	28.2353	protein_coding
ENSG00000043462	11	LCP2	0	0	protein_coding
ENSG00000043514	15	TRIT1	22.838	20.934	protein_coding
ENSG00000043591	5	ADRB1	0.282768	0.293149	protein_coding
ENSG00000044012	3	GUCA2B	0	0	protein_coding
ENSG00000044090	8	CUL7	3.723	3.44493	protein_coding
ENSG00000044115	20	CTNNA1	61.6977	65.2288	protein_coding
ENSG00000044446	11	PHKA2	7.93487	8.98415	protein_coding
ENSG00000044459	14	CNTLN	3.24742	3.52282	protein_coding
ENSG00000044524	10	EPHA3	4.66149	5.30185	protein_coding
ENSG00000044574	7	HSPA5	86.4206	88.1367	protein_coding
ENSG00000046604	12	DSG2	25.0693	26.8702	protein_coding
ENSG00000046647	13	GEMIN8	6.34418	6.54024	protein_coding
ENSG00000046651	14	OFD1	13.9478	14.0738	protein_coding
ENSG00000046653	14	GPM6B	9.63351	9.96957	protein_coding
ENSG00000046774	9	MAGEC2	0.00909927	0.0183382	protein_coding
ENSG00000046889	18	PREX2	0.905207	0.932549	protein_coding
ENSG00000047056	14	WDR37	6.29523	5.94125	protein_coding
ENSG00000047188	15	YTHDC2	16.9858	19.4866	protein_coding
ENSG00000047230	14	CTPS2	12.3147	11.2214	protein_coding
ENSG00000047249	16	ATP6V1H	27.2862	28.0889	protein_coding
ENSG00000047315	14	POLR2B	65.441	67.2797	protein_coding
ENSG00000047346	12	FAM214A	4.69812	4.53668	protein_coding
ENSG00000047365	11	ARAP2	1.92144	2.19166	protein_coding
ENSG00000047410	13	TPR	31.04	34.3116	protein_coding
ENSG00000047457	13	CP	0	0.0162189	protein_coding
ENSG00000047578	12	KIAA0556	4.98291	4.48572	protein_coding
ENSG00000047579	19	DTNBP1	13.2409	14.0442	protein_coding
ENSG00000047597	5	XK	3.10514	2.85605	protein_coding
ENSG00000047617	14	ANO2	0.313258	0.228451	protein_coding
ENSG00000047621	11	C12orf4	13.796	14.2193	protein_coding
ENSG00000047634	14	SCML1	23.2454	24.4169	protein_coding
ENSG00000047644	17	WWC3	0.410621	0.442871	protein_coding
ENSG00000047648	21	ARHGAP6	0.018698	0.0254777	protein_coding
ENSG00000047662	4	FAM184B	0.0624149	0.0523047	protein_coding
ENSG00000047849	21	MAP4	51.7085	49.993	protein_coding
ENSG00000047932	13	GOPC	18.8038	19.7821	protein_coding
ENSG00000047936	10	ROS1	0.00988757	0.00975925	protein_coding
ENSG00000048028	11	USP28	16.9133	17.971	protein_coding
ENSG00000048052	21	HDAC9	0.672318	0.787151	protein_coding
ENSG00000048140	17	TSPAN17	12.436	11.7696	protein_coding
ENSG00000048162	19	NOP16	63.0218	62.6285	protein_coding
ENSG00000048342	15	CC2D2A	4.08162	4.1592	protein_coding
ENSG00000048392	11	RRM2B	8.33468	8.43926	protein_coding
ENSG00000048405	9	ZNF800	13.1087	12.9855	protein_coding
ENSG00000048462	10	TNFRSF17	0	0.0263155	protein_coding
ENSG00000048471	13	SNX29	2.0589	2.19246	protein_coding
ENSG00000048540	14	LMO3	0.126733	0.0700959	protein_coding
ENSG00000048544	5	MRPS10	24.9826	24.6422	protein_coding
ENSG00000048545	13	GUCA1A	0	0.0111608	protein_coding
ENSG00000048649	13	RSF1	11.3741	12.7144	protein_coding
ENSG00000048707	13	VPS13D	4.77173	5.10501	protein_coding
ENSG00000048740	17	CELF2	6.66455	6.87146	protein_coding
ENSG00000048828	16	FAM120A	36.9135	39.2655	protein_coding
ENSG00000048991	16	R3HDM1	20.5051	21.187	protein_coding
ENSG00000049089	13	COL9A2	1.03636	1.08647	protein_coding
ENSG00000049130	13	KITLG	5.80223	5.93408	protein_coding
ENSG00000049167	13	ERCC8	7.98022	8.26652	protein_coding
ENSG00000049192	14	ADAMTS6	0.158961	0.195997	protein_coding
ENSG00000049239	12	H6PD	0.617447	0.560287	protein_coding
ENSG00000049245	12	VAMP3	35.1996	36.2207	protein_coding
ENSG00000049246	14	PER3	0.418726	0.455527	protein_coding
ENSG00000049247	13	UTS2	0.032409	0.0183392	protein_coding
ENSG00000049249	8	TNFRSF9	1.31353	1.25369	protein_coding
ENSG00000049283	17	EPN3	0.0262005	0.0149794	protein_coding
ENSG00000049323	15	LTBP1	6.7681	6.7489	protein_coding
ENSG00000049449	8	RCN1	67.7364	68.6687	protein_coding
ENSG00000049540	16	ELN	0	0	protein_coding
ENSG00000049541	10	RFC2	45.7795	45.2009	protein_coding
ENSG00000049618	21	ARID1B	12.5507	12.6015	protein_coding
ENSG00000049656	13	CLPTM1L	115.328	118.141	protein_coding
ENSG00000049759	16	NEDD4L	16.1623	19.0978	protein_coding
ENSG00000049768	14	FOXP3	0.229613	0.175437	protein_coding
ENSG00000049769	12	PPP1R3F	1.98937	1.89717	protein_coding
ENSG00000049860	13	HEXB	30.4073	31.9767	protein_coding
ENSG00000049883	14	PTCD2	2.28119	2.7984	protein_coding
ENSG00000050030	13	KIAA2022	0.146496	0.142284	protein_coding
ENSG00000050130	17	JKAMP	18.409	17.6201	protein_coding
ENSG00000050165	17	DKK3	0.255072	0.192193	protein_coding
ENSG00000050327	14	ARHGEF5	3.88642	4.18258	protein_coding
ENSG00000050344	8	NFE2L3	19.8045	21.4624	protein_coding
ENSG00000050393	11	MCUR1	13.9686	14.3281	protein_coding
ENSG00000050405	13	LIMA1	22.0689	22.2582	protein_coding
ENSG00000050426	15	LETMD1	24.772	24.521	protein_coding
ENSG00000050438	16	SLC4A8	0.331696	0.327248	protein_coding
ENSG00000050555	17	LAMC3	0.979932	1.26386	protein_coding
ENSG00000050628	20	PTGER3	0.0264979	0.0586567	protein_coding
ENSG00000050730	15	TNIP3	0.0284175	0.0476063	protein_coding
ENSG00000050748	17	MAPK9	27.9323	29.0844	protein_coding
ENSG00000050767	15	COL23A1	0.110462	0.0966219	protein_coding
ENSG00000050820	16	BCAR1	20.7875	18.3231	protein_coding
ENSG00000051009	10	FAM160A2	9.33357	7.98714	protein_coding
ENSG00000051108	14	HERPUD1	18.4759	19.7591	protein_coding
ENSG00000051128	18	HOMER3	2.0823	1.84719	protein_coding
ENSG00000051180	16	RAD51	7.18739	7.76646	protein_coding
ENSG00000051341	13	POLQ	7.31614	7.96966	protein_coding
ENSG00000051382	8	PIK3CB	16.0488	15.228	protein_coding
ENSG00000051523	10	CYBA	123.255	117.893	protein_coding
ENSG00000051596	9	THOC3	29.0729	34.3805	protein_coding
ENSG00000051620	10	HEBP2	22.2665	23.6759	protein_coding
ENSG00000051825	14	MPHOSPH9	11.4871	13.3383	protein_coding
ENSG00000052126	14	PLEKHA5	8.60729	8.84253	protein_coding
ENSG00000052344	15	PRSS8	0.157988	0.150311	protein_coding
ENSG00000052723	11	SIKE1	25.1	27.2446	protein_coding
ENSG00000052749	13	RRP12	38.9108	38.2173	protein_coding
ENSG00000052795	12	FNIP2	5.70045	6.16908	protein_coding
ENSG00000052802	12	MSMO1	13.7839	12.639	protein_coding
ENSG00000052841	14	TTC17	16.0526	17.3035	protein_coding
ENSG00000052850	5	ALX4	1.61032	1.4061	protein_coding
ENSG00000053108	16	FSTL4	0.241324	0.247321	protein_coding
ENSG00000053254	15	FOXN3	7.74237	7.82787	protein_coding
ENSG00000053328	8	METTL24	0.0652133	0.0881472	protein_coding
ENSG00000053371	12	AKR7A2	37.7262	37.264	protein_coding
ENSG00000053372	4	MRTO4	91.7891	90.9873	protein_coding
ENSG00000053438	8	NNAT	0.231973	0.207963	protein_coding
ENSG00000053501	12	USE1	15.4864	16.2313	protein_coding
ENSG00000053524	11	MCF2L2	0.197872	0.220857	protein_coding
ENSG00000053702	14	NRIP2	0.739174	0.646829	protein_coding
ENSG00000053747	15	LAMA3	4.85072	5.12166	protein_coding
ENSG00000053770	11	AP5M1	13.1788	14.9341	protein_coding
ENSG00000053900	10	ANAPC4	15.6893	15.2114	protein_coding
ENSG00000053918	15	KCNQ1	0.209114	0.238907	protein_coding
ENSG00000054116	11	TRAPPC3	66.4982	63.7052	protein_coding
ENSG00000054118	13	THRAP3	67.6974	71.2397	protein_coding
ENSG00000054148	17	PHPT1	51.084	49.9928	protein_coding
ENSG00000054179	11	ENTPD2	0.105232	0.167136	protein_coding
ENSG00000054219	10	LY75	0	0	protein_coding
ENSG00000054267	20	ARID4B	12.088	13.2343	protein_coding
ENSG00000054277	12	OPN3	1.97053	2.2382	protein_coding
ENSG00000054282	15	SDCCAG8	7.13958	8.72742	protein_coding
ENSG00000054356	13	PTPRN	0.0215031	0	protein_coding
ENSG00000054392	12	HHAT	1.51788	1.31399	protein_coding
ENSG00000054523	17	KIF1B	13.9139	15.0756	protein_coding
ENSG00000054598	6	FOXC1	40.3927	40.6531	protein_coding
ENSG00000054611	13	TBC1D22A	6.63266	6.83724	protein_coding
ENSG00000054654	15	SYNE2	10.2597	10.6451	protein_coding
ENSG00000054690	13	PLEKHH1	7.88662	7.21573	protein_coding
ENSG00000054793	13	ATP9A	2.58822	2.67168	protein_coding
ENSG00000054796	12	SPO11	0	0	protein_coding
ENSG00000054803	3	CBLN4	0	0	protein_coding
ENSG00000054938	15	CHRDL2	0.0108627	0.00926213	protein_coding
ENSG00000054965	10	FAM168A	12.4429	12.7606	protein_coding
ENSG00000054967	12	RELT	11.3817	10.4538	protein_coding
ENSG00000054983	16	GALC	0.0485484	0.0621194	protein_coding
ENSG00000055044	10	NOP58	98.3062	102.209	protein_coding
ENSG00000055070	16	SZRD1	95.2214	93.9394	protein_coding
ENSG00000055118	14	KCNH2	2.43085	2.02408	protein_coding
ENSG00000055130	15	CUL1	72.3036	75.975	protein_coding
ENSG00000055147	17	FAM114A2	7.46388	7.71121	protein_coding
ENSG00000055163	18	CYFIP2	18.0302	17.2029	protein_coding
ENSG00000055208	17	TAB2	28.0121	29.1133	protein_coding
ENSG00000055211	12	GINM1	19.5413	19.5945	protein_coding
ENSG00000055332	16	EIF2AK2	13.3433	14.4856	protein_coding
ENSG00000055483	19	USP36	33.9596	34.1753	protein_coding
ENSG00000055609	17	KMT2C	11.7739	13.2066	protein_coding
ENSG00000055732	12	MCOLN3	14.2872	15.2996	protein_coding
ENSG00000055813	5	CCDC85A	0.232521	0.226375	protein_coding
ENSG00000055917	15	PUM2	23.3362	24.5806	protein_coding
ENSG00000055950	16	MRPL43	74.488	74.3311	protein_coding
ENSG00000055955	15	ITIH4	0.263223	0.190886	protein_coding
ENSG00000055957	10	ITIH1	0	0	protein_coding
ENSG00000056050	6	C4orf27	10.3043	10.2264	protein_coding
ENSG00000056097	15	ZFR	44.4971	47.8354	protein_coding
ENSG00000056277	15	ZNF280C	2.06323	2.03003	protein_coding
ENSG00000056291	17	NPFFR2	0.0926341	0.0890948	protein_coding
ENSG00000056487	15	PHF21B	1.91802	1.77009	protein_coding
ENSG00000056558	10	TRAF1	0.320952	0.383546	protein_coding
ENSG00000056586	15	RC3H2	15.079	15.8338	protein_coding
ENSG00000056736	9	IL17RB	3.8685	4.4163	protein_coding
ENSG00000056972	18	TRAF3IP2	5.51371	5.39242	protein_coding
ENSG00000056998	18	GYG2	3.35542	2.98896	protein_coding
ENSG00000057019	15	DCBLD2	7.69073	8.08542	protein_coding
ENSG00000057149	14	SERPINB3	0	0	protein_coding
ENSG00000057252	12	SOAT1	9.99422	9.9279	protein_coding
ENSG00000057294	13	PKP2	9.26258	9.69444	protein_coding
ENSG00000057468	6	MSH4	0.0391234	0.0380909	protein_coding
ENSG00000057593	13	F7	0.0321213	0	protein_coding
ENSG00000057608	16	GDI2	95.1136	99.3426	protein_coding
ENSG00000057657	14	PRDM1	0.147553	0.111	protein_coding
ENSG00000057663	12	ATG5	18.6265	20.2629	protein_coding
ENSG00000057704	10	TMCC3	3.18933	3.38684	protein_coding
ENSG00000057757	9	PITHD1	57.8258	51.6376	protein_coding
ENSG00000057935	13	MTA3	19.5256	18.2128	protein_coding
ENSG00000058056	8	USP13	7.43764	8.35792	protein_coding
ENSG00000058063	15	ATP11B	8.47963	9.51661	protein_coding
ENSG00000058085	14	LAMC2	0.272048	0.234615	protein_coding
ENSG00000058091	16	CDK14	5.92987	6.61477	protein_coding
ENSG00000058262	9	SEC61A1	124.041	127.596	protein_coding
ENSG00000058272	16	PPP1R12A	14.1834	14.397	protein_coding
ENSG00000058335	15	RASGRF1	0.00432513	0.00419841	protein_coding
ENSG00000058404	19	CAMK2B	1.14039	1.01919	protein_coding
ENSG00000058453	16	CROCC	7.23897	6.89155	protein_coding
ENSG00000058600	15	POLR3E	56.417	55.6872	protein_coding
ENSG00000058668	14	ATP2B4	12.6736	13.4121	protein_coding
ENSG00000058673	15	ZC3H11A	45.5958	48.9445	protein_coding
ENSG00000058729	10	RIOK2	11.3024	11.7427	protein_coding
ENSG00000058799	13	YIPF1	14.0847	13.4598	protein_coding
ENSG00000058804	11	NDC1	42.4198	43.9857	protein_coding
ENSG00000058866	14	DGKG	0.0495961	0.0387529	protein_coding
ENSG00000059122	16	FLYWCH1	11.9981	12.1145	protein_coding
ENSG00000059145	18	UNKL	26.5157	27.5913	protein_coding
ENSG00000059377	15	TBXAS1	1.20351	1.46762	protein_coding
ENSG00000059378	12	PARP12	0.00650014	0.0208875	protein_coding
ENSG00000059573	8	ALDH18A1	73.9786	74.6254	protein_coding
ENSG00000059588	9	TARBP1	19.2713	20.3648	protein_coding
ENSG00000059691	11	GATB	8.73439	9.08033	protein_coding
ENSG00000059728	10	MXD1	4.24361	4.22208	protein_coding
ENSG00000059758	7	CDK17	8.10406	8.74634	protein_coding
ENSG00000059769	19	DNAJC25	4.94118	4.78294	protein_coding
ENSG00000059804	15	SLC2A3	0.205161	0.281892	protein_coding
ENSG00000059915	16	PSD	0.778645	0.824719	protein_coding
ENSG00000060069	16	CTDP1	13.68	13.1315	protein_coding
ENSG00000060138	12	YBX3	313.558	310.484	protein_coding
ENSG00000060140	8	STYK1	1.14554	1.04971	protein_coding
ENSG00000060237	16	WNK1	43.3367	48.4459	protein_coding
ENSG00000060339	13	CCAR1	61.9341	65.7578	protein_coding
ENSG00000060491	16	OGFR	26.7173	24.938	protein_coding
ENSG00000060558	3	GNA15	0.0172122	0	protein_coding
ENSG00000060566	13	CREB3L3	0	0.00671457	protein_coding
ENSG00000060642	10	PIGV	2.55326	2.35666	protein_coding
ENSG00000060656	19	PTPRU	14.3306	14.6396	protein_coding
ENSG00000060688	12	SNRNP40	101.589	96.8291	protein_coding
ENSG00000060709	13	RIMBP2	0.0257866	0.0151977	protein_coding
ENSG00000060718	19	COL11A1	0	0	protein_coding
ENSG00000060749	14	QSER1	10.7085	12.1005	protein_coding
ENSG00000060762	18	MPC1	40.5626	38.1251	protein_coding
ENSG00000060971	17	ACAA1	16.1622	16.7409	protein_coding
ENSG00000060982	14	BCAT1	12.2498	14.425	protein_coding
ENSG00000061273	17	HDAC7	7.4591	6.92948	protein_coding
ENSG00000061337	15	LZTS1	0.0739773	0.0765388	protein_coding
ENSG00000061455	10	PRDM6	3.06561	2.98868	protein_coding
ENSG00000061492	11	WNT8A	0.0120924	0.0466349	protein_coding
ENSG00000061656	9	SPAG4	0.867428	0.659844	protein_coding
ENSG00000061676	14	NCKAP1	32.9974	35.8443	protein_coding
ENSG00000061794	12	MRPS35	43.2886	42.4562	protein_coding
ENSG00000061918	12	GUCY1B3	5.29485	4.87145	protein_coding
ENSG00000061936	9	SFSWAP	25.8354	26.942	protein_coding
ENSG00000061938	16	TNK2	10.4769	10.3373	protein_coding
ENSG00000061987	14	MON2	8.31986	8.80272	protein_coding
ENSG00000062038	13	CDH3	1.55464	1.25418	protein_coding
ENSG00000062096	14	ARSF	0	0	protein_coding
ENSG00000062194	15	GPBP1	39.7569	40.4843	protein_coding
ENSG00000062282	14	DGAT2	1.18036	0.93254	protein_coding
ENSG00000062370	16	ZNF112	1.81232	1.89035	protein_coding
ENSG00000062485	18	CS	178.034	177.645	protein_coding
ENSG00000062524	15	LTK	1.31073	1.39711	protein_coding
ENSG00000062582	13	MRPS24	185.508	174.501	protein_coding
ENSG00000062598	17	ELMO2	5.13428	5.31437	protein_coding
ENSG00000062650	17	WAPL	30.6351	31.8702	protein_coding
ENSG00000062716	10	VMP1	52.796	50.7583	protein_coding
ENSG00000062725	9	APPBP2	9.05797	10.3243	protein_coding
ENSG00000062822	12	POLD1	63.9828	60.3052	protein_coding
ENSG00000063015	19	SEZ6	0.0691334	0.0382261	protein_coding
ENSG00000063046	17	EIF4B	160.186	161.747	protein_coding
ENSG00000063127	15	SLC6A16	0.483562	0.448979	protein_coding
ENSG00000063169	10	GLTSCR1	6.49339	5.77141	protein_coding
ENSG00000063176	15	SPHK2	9.27491	8.83404	protein_coding
ENSG00000063177	12	RPL18	1390.8	1399.57	protein_coding
ENSG00000063180	8	CA11	3.18572	3.28874	protein_coding
ENSG00000063241	7	ISOC2	37.4304	31.4886	protein_coding
ENSG00000063244	12	U2AF2	220.248	215.273	protein_coding
ENSG00000063245	14	EPN1	74.9107	72.0402	protein_coding
ENSG00000063322	13	MED29	17.6008	18.1122	protein_coding
ENSG00000063438	16	AHRR	7.40815	7.08231	protein_coding
ENSG00000063515	2	GSC2	0	0	protein_coding
ENSG00000063587	13	ZNF275	5.1514	5.46319	protein_coding
ENSG00000063601	16	MTMR1	20.5655	21.0604	protein_coding
ENSG00000063660	8	GPC1	4.97136	4.42856	protein_coding
ENSG00000063761	15	ADCK1	5.65977	5.59109	protein_coding
ENSG00000063854	12	HAGH	20.5279	20.092	protein_coding
ENSG00000063978	15	RNF4	31.1715	30.1796	protein_coding
ENSG00000064012	21	CASP8	7.41761	6.81499	protein_coding
ENSG00000064042	17	LIMCH1	1.70451	1.62874	protein_coding
ENSG00000064102	14	ASUN	26.2154	25.6179	protein_coding
ENSG00000064115	10	TM7SF3	18.9734	17.8652	protein_coding
ENSG00000064195	7	DLX3	0.11008	0.144737	protein_coding
ENSG00000064199	6	SPA17	6.85145	7.7939	protein_coding
ENSG00000064201	15	TSPAN32	0	0.00528684	protein_coding
ENSG00000064205	10	WISP2	0.0122534	0	protein_coding
ENSG00000064218	4	DMRT3	0.438366	0.508251	protein_coding
ENSG00000064225	12	ST3GAL6	3.96524	3.92757	protein_coding
ENSG00000064270	12	ATP2C2	0.235718	0.0730508	protein_coding
ENSG00000064300	8	NGFR	1.09652	1.09257	protein_coding
ENSG00000064309	14	CDON	5.76373	6.31329	protein_coding
ENSG00000064313	11	TAF2	24.3111	25.1983	protein_coding
ENSG00000064393	15	HIPK2	7.59677	8.38336	protein_coding
ENSG00000064419	13	TNPO3	51.7045	53.6247	protein_coding
ENSG00000064489	22	BORCS8-MEF2B	2.34511	1.67957	protein_coding
ENSG00000064490	13	RFXANK	28.6767	29.6288	protein_coding
ENSG00000064545	14	TMEM161A	42.9446	38.1797	protein_coding
ENSG00000064547	13	LPAR2	7.95707	6.26884	protein_coding
ENSG00000064601	16	CTSA	28.8714	26.5691	protein_coding
ENSG00000064607	16	SUGP2	33.2284	34.6786	protein_coding
ENSG00000064651	13	SLC12A2	11.1228	12.2658	protein_coding
ENSG00000064652	10	SNX24	6.7225	7.05263	protein_coding
ENSG00000064655	18	EYA2	2.96187	2.58177	protein_coding
ENSG00000064666	14	CNN2	7.38717	8.4675	protein_coding
ENSG00000064687	12	ABCA7	5.86367	6.00628	protein_coding
ENSG00000064692	18	SNCAIP	0.369779	0.435551	protein_coding
ENSG00000064703	11	DDX20	18.7457	19.0779	protein_coding
ENSG00000064726	9	BTBD1	48.7447	52.7933	protein_coding
ENSG00000064763	10	FAR2	15.04	15.6984	protein_coding
ENSG00000064787	12	BCAS1	0.0942916	0.0578362	protein_coding
ENSG00000064835	10	POU1F1	0	0.0117899	protein_coding
ENSG00000064886	13	CHI3L2	0.0309942	0	protein_coding
ENSG00000064932	15	SBNO2	10.9875	10.6117	protein_coding
ENSG00000064933	16	PMS1	8.76455	9.11201	protein_coding
ENSG00000064961	18	HMG20B	34.2938	31.8372	protein_coding
ENSG00000064989	12	CALCRL	0.146495	0.0965634	protein_coding
ENSG00000064995	16	TAF11	30.062	31.2899	protein_coding
ENSG00000064999	13	ANKS1A	12.6653	13.3138	protein_coding
ENSG00000065000	15	AP3D1	60.7156	64.79	protein_coding
ENSG00000065029	14	ZNF76	12.012	12.4199	protein_coding
ENSG00000065054	13	SLC9A3R2	18.0249	17.2506	protein_coding
ENSG00000065057	7	NTHL1	16.5713	16.6033	protein_coding
ENSG00000065060	16	UHRF1BP1	8.11829	8.63182	protein_coding
ENSG00000065135	8	GNAI3	4.45858	4.63451	protein_coding
ENSG00000065150	18	IPO5	128.552	134.566	protein_coding
ENSG00000065154	11	OAT	115.464	119.096	protein_coding
ENSG00000065183	15	WDR3	38.7714	35.804	protein_coding
ENSG00000065243	18	PKN2	22.9197	24.9971	protein_coding
ENSG00000065268	10	WDR18	55.0085	54.0039	protein_coding
ENSG00000065308	4	TRAM2	6.18779	6.36128	protein_coding
ENSG00000065320	8	NTN1	9.85035	9.44911	protein_coding
ENSG00000065325	12	GLP2R	0	0	protein_coding
ENSG00000065328	16	MCM10	21.8166	22.2677	protein_coding
ENSG00000065357	19	DGKA	0.313039	0.419646	protein_coding
ENSG00000065361	14	ERBB3	2.26463	2.5102	protein_coding
ENSG00000065371	17	ROPN1	0	0.00854997	protein_coding
ENSG00000065413	16	ANKRD44	0.986607	1.01775	protein_coding
ENSG00000065427	14	KARS	145.824	144.554	protein_coding
ENSG00000065457	10	ADAT1	9.3968	9.65224	protein_coding
ENSG00000065485	17	PDIA5	10.4629	10.5323	protein_coding
ENSG00000065491	8	TBC1D22B	5.13045	5.0136	protein_coding
ENSG00000065518	7	NDUFB4	110.608	104.031	protein_coding
ENSG00000065526	10	SPEN	84.2844	95.363	protein_coding
ENSG00000065534	18	MYLK	0.456869	0.579502	protein_coding
ENSG00000065548	17	ZC3H15	85.6923	88.9071	protein_coding
ENSG00000065559	14	MAP2K4	13.1099	13.214	protein_coding
ENSG00000065600	12	TMEM206	9.0033	8.63374	protein_coding
ENSG00000065609	14	SNAP91	0.732807	0.876562	protein_coding
ENSG00000065613	13	SLK	22.3904	23.9578	protein_coding
ENSG00000065615	13	CYB5R4	9.51432	9.97452	protein_coding
ENSG00000065618	16	COL17A1	0.0343543	0	protein_coding
ENSG00000065621	14	GSTO2	0.266851	0.218128	protein_coding
ENSG00000065665	20	SEC61A2	5.58332	5.65334	protein_coding
ENSG00000065675	14	PRKCQ	1.69029	1.47025	protein_coding
ENSG00000065717	14	TLE2	0.85208	0.903998	protein_coding
ENSG00000065802	11	ASB1	8.94218	9.08583	protein_coding
ENSG00000065809	13	FAM107B	8.16258	8.07918	protein_coding
ENSG00000065833	8	ME1	28.8259	28.7511	protein_coding
ENSG00000065882	15	TBC1D1	19.6342	20.8408	protein_coding
ENSG00000065883	14	CDK13	14.0669	14.2094	protein_coding
ENSG00000065911	11	MTHFD2	165.859	167.444	protein_coding
ENSG00000065923	9	SLC9A7	4.82188	5.52545	protein_coding
ENSG00000065970	8	FOXJ2	4.8124	4.6272	protein_coding
ENSG00000065978	17	YBX1	1479.81	1452.29	protein_coding
ENSG00000065989	15	PDE4A	5.62734	5.71822	protein_coding
ENSG00000066027	11	PPP2R5A	8.37674	9.28455	protein_coding
ENSG00000066032	18	CTNNA2	0	0	protein_coding
ENSG00000066044	13	ELAVL1	75.1228	76.9238	protein_coding
ENSG00000066056	13	TIE1	0	0	protein_coding
ENSG00000066084	12	DIP2B	9.8196	11.085	protein_coding
ENSG00000066117	14	SMARCD1	55.141	54.8154	protein_coding
ENSG00000066135	12	KDM4A	20.3834	21.3293	protein_coding
ENSG00000066136	19	NFYC	42.3585	41.5574	protein_coding
ENSG00000066185	12	ZMYND12	0.0662072	0.0220501	protein_coding
ENSG00000066230	10	SLC9A3	0.0158022	0.0501393	protein_coding
ENSG00000066248	14	NGEF	0.55708	0.4629	protein_coding
ENSG00000066279	16	ASPM	17.4818	19.3796	protein_coding
ENSG00000066294	14	CD84	0	0.00222871	protein_coding
ENSG00000066322	12	ELOVL1	36.0521	33.464	protein_coding
ENSG00000066336	11	SPI1	0.0281342	0.0501184	protein_coding
ENSG00000066379	14	ZNRD1	17.4562	18.1238	protein_coding
ENSG00000066382	16	MPPED2	1.90968	1.79413	protein_coding
ENSG00000066405	12	CLDN18	0.0680983	0.0616004	protein_coding
ENSG00000066422	4	ZBTB11	10.464	11.4122	protein_coding
ENSG00000066427	21	ATXN3	4.09308	5.11057	protein_coding
ENSG00000066455	12	GOLGA5	9.46617	9.04636	protein_coding
ENSG00000066468	20	FGFR2	9.46747	10.2516	protein_coding
ENSG00000066557	5	LRRC40	17.1374	17.6471	protein_coding
ENSG00000066583	11	ISOC1	48.1182	50.2951	protein_coding
ENSG00000066629	16	EML1	9.60914	9.61591	protein_coding
ENSG00000066651	17	TRMT11	13.5217	14.3801	protein_coding
ENSG00000066654	12	THUMPD1	17.9739	19.2642	protein_coding
ENSG00000066697	14	MSANTD3	14.6108	15.1625	protein_coding
ENSG00000066735	14	KIF26A	6.32054	5.8755	protein_coding
ENSG00000066739	11	ATG2B	6.40102	7.415	protein_coding
ENSG00000066777	8	ARFGEF1	8.70539	10.2065	protein_coding
ENSG00000066813	14	ACSM2B	0	0	protein_coding
ENSG00000066827	15	ZFAT	5.03581	5.23635	protein_coding
ENSG00000066855	15	MTFR1	26.4841	24.6119	protein_coding
ENSG00000066923	17	STAG3	1.23816	1.5279	protein_coding
ENSG00000066926	10	FECH	33.074	32.9155	protein_coding
ENSG00000066933	15	MYO9A	5.72198	6.76313	protein_coding
ENSG00000067048	16	DDX3Y	0	0	protein_coding
ENSG00000067057	16	PFKP	53.6173	54.2834	protein_coding
ENSG00000067064	10	IDI1	34.2753	34.0843	protein_coding
ENSG00000067066	16	SP100	0.00481698	0	protein_coding
ENSG00000067082	14	KLF6	6.88045	7.08606	protein_coding
ENSG00000067113	16	PLPP1	7.50037	7.52307	protein_coding
ENSG00000067141	16	NEO1	24.5677	23.8109	protein_coding
ENSG00000067167	7	TRAM1	42.6274	41.762	protein_coding
ENSG00000067177	14	PHKA1	13.9857	14.4064	protein_coding
ENSG00000067182	7	TNFRSF1A	13.1688	12.9354	protein_coding
ENSG00000067191	15	CACNB1	2.47159	2.29396	protein_coding
ENSG00000067208	14	EVI5	4.46691	5.02583	protein_coding
ENSG00000067221	13	STOML1	2.45395	2.32446	protein_coding
ENSG00000067225	17	PKM	840.064	813.133	protein_coding
ENSG00000067248	9	DHX29	13.8269	14.1537	protein_coding
ENSG00000067334	13	DNTTIP2	44.9326	45.1732	protein_coding
ENSG00000067365	14	METTL22	8.98538	9.47419	protein_coding
ENSG00000067369	13	TP53BP1	11.2842	11.4376	protein_coding
ENSG00000067445	20	TRO	0.924179	0.695303	protein_coding
ENSG00000067533	5	RRP15	11.4092	13.9209	protein_coding
ENSG00000067560	10	RHOA	243.921	244.33	protein_coding
ENSG00000067596	10	DHX8	26.7036	27.9256	protein_coding
ENSG00000067606	15	PRKCZ	10.3753	10.3672	protein_coding
ENSG00000067646	11	ZFY	0	0.0218913	protein_coding
ENSG00000067704	9	IARS2	52.4569	52.041	protein_coding
ENSG00000067715	13	SYT1	2.91325	3.21127	protein_coding
ENSG00000067798	13	NAV3	0.0832122	0.0215564	protein_coding
ENSG00000067829	18	IDH3G	47.0193	46.8574	protein_coding
ENSG00000067836	12	ROGDI	5.23068	5.18017	protein_coding
ENSG00000067840	12	PDZD4	0.697296	0.54829	protein_coding
ENSG00000067842	17	ATP2B3	0.0101013	0.00449204	protein_coding
ENSG00000067900	7	ROCK1	13.7734	15.2732	protein_coding
ENSG00000067955	13	CBFB	31.0697	34.1448	protein_coding
ENSG00000067992	12	PDK3	7.86411	8.16302	protein_coding
ENSG00000068001	13	HYAL2	11.9276	11.7559	protein_coding
ENSG00000068024	16	HDAC4	1.73445	2.0985	protein_coding
ENSG00000068028	17	RASSF1	11.8971	12.4517	protein_coding
ENSG00000068078	17	FGFR3	27.7292	27.2829	protein_coding
ENSG00000068079	7	IFI35	2.76545	2.84235	protein_coding
ENSG00000068097	14	HEATR6	11.6716	12.2658	protein_coding
ENSG00000068120	14	COASY	66.8627	64.8558	protein_coding
ENSG00000068137	14	PLEKHH3	9.01454	8.85513	protein_coding
ENSG00000068305	17	MEF2A	12.7672	12.937	protein_coding
ENSG00000068308	13	OTUD5	37.7999	36.0503	protein_coding
ENSG00000068323	16	TFE3	18.7462	17.6845	protein_coding
ENSG00000068354	15	TBC1D25	7.70038	7.04146	protein_coding
ENSG00000068366	19	ACSL4	26.2739	26.2124	protein_coding
ENSG00000068383	18	INPP5A	13.1404	13.3489	protein_coding
ENSG00000068394	10	GPKOW	19.0854	16.5281	protein_coding
ENSG00000068400	13	GRIPAP1	17.569	16.7398	protein_coding
ENSG00000068438	14	FTSJ1	34.9063	35.9417	protein_coding
ENSG00000068489	12	PRR11	34.3356	35.8982	protein_coding
ENSG00000068615	16	REEP1	7.47166	7.90012	protein_coding
ENSG00000068650	18	ATP11A	13.6343	15.4249	protein_coding
ENSG00000068654	15	POLR1A	25.2277	26.414	protein_coding
ENSG00000068697	6	LAPTM4A	53.9705	51.9346	protein_coding
ENSG00000068724	15	TTC7A	5.05472	5.52164	protein_coding
ENSG00000068745	14	IP6K2	27.3314	26.0724	protein_coding
ENSG00000068781	21	STON1-GTF2A1L	0.0445038	0.0493396	protein_coding
ENSG00000068784	12	SRBD1	5.56489	5.48612	protein_coding
ENSG00000068796	16	KIF2A	23.4337	25.8992	protein_coding
ENSG00000068831	18	RASGRP2	0.322616	0.307188	protein_coding
ENSG00000068878	14	PSME4	31.209	31.8535	protein_coding
ENSG00000068885	14	IFT80	4.70481	4.73344	protein_coding
ENSG00000068903	19	SIRT2	22.183	22.6765	protein_coding
ENSG00000068912	13	ERLEC1	14.0428	15.2236	protein_coding
ENSG00000068971	13	PPP2R5B	5.91844	5.54803	protein_coding
ENSG00000068976	13	PYGM	0.32677	0.246347	protein_coding
ENSG00000068985	4	PAGE1	0	0	protein_coding
ENSG00000069011	15	PITX1	31.1497	31.0007	protein_coding
ENSG00000069018	17	TRPC7	0	0.0332868	protein_coding
ENSG00000069020	18	MAST4	2.46765	2.84053	protein_coding
ENSG00000069122	18	ADGRF5	0.0163003	0.0125518	protein_coding
ENSG00000069188	16	SDK2	4.89346	4.99598	protein_coding
ENSG00000069206	15	ADAM7	0	0	protein_coding
ENSG00000069248	11	NUP133	32.5593	35.5801	protein_coding
ENSG00000069275	12	NUCKS1	96.3539	98.4408	protein_coding
ENSG00000069329	15	VPS35	40.8169	40.507	protein_coding
ENSG00000069345	11	DNAJA2	36.96	36.3285	protein_coding
ENSG00000069399	12	BCL3	3.85081	3.79247	protein_coding
ENSG00000069424	14	KCNAB2	1.4443	1.17984	protein_coding
ENSG00000069431	10	ABCC9	0.0663517	0.0159568	protein_coding
ENSG00000069482	6	GAL	163.539	147.194	protein_coding
ENSG00000069493	14	CLEC2D	2.49738	2.89041	protein_coding
ENSG00000069509	5	FUNDC1	26.7334	25.8911	protein_coding
ENSG00000069535	13	MAOB	0.0223946	0.0208157	protein_coding
ENSG00000069667	15	RORA	1.56367	1.5428	protein_coding
ENSG00000069696	6	DRD4	0.159506	0.180953	protein_coding
ENSG00000069702	10	TGFBR3	5.83458	6.06551	protein_coding
ENSG00000069764	9	PLA2G10	0	0	protein_coding
ENSG00000069812	11	HES2	0.0926334	0.160634	protein_coding
ENSG00000069849	10	ATP1B3	153.967	156.189	protein_coding
ENSG00000069869	15	NEDD4	3.75765	4.17708	protein_coding
ENSG00000069943	9	PIGB	5.18119	5.09298	protein_coding
ENSG00000069956	11	MAPK6	14.963	15.7422	protein_coding
ENSG00000069966	18	GNB5	5.69942	6.05115	protein_coding
ENSG00000069974	15	RAB27A	3.8482	3.3914	protein_coding
ENSG00000069998	12	CECR5	33.9993	32.1753	protein_coding
ENSG00000070010	18	UFD1L	48.4776	48.896	protein_coding
ENSG00000070018	8	LRP6	11.2512	12.3869	protein_coding
ENSG00000070019	4	GUCY2C	0	0.0118236	protein_coding
ENSG00000070031	3	SCT	0	0	protein_coding
ENSG00000070047	11	PHRF1	16.1296	16.4019	protein_coding
ENSG00000070061	14	IKBKAP	32.7976	32.4571	protein_coding
ENSG00000070081	15	NUCB2	16.4153	18.462	protein_coding
ENSG00000070087	13	PFN2	59.5853	56.6354	protein_coding
ENSG00000070159	13	PTPN3	8.46323	8.7208	protein_coding
ENSG00000070182	17	SPTB	3.3105	3.19192	protein_coding
ENSG00000070190	12	DAPP1	0.0254951	0.0302025	protein_coding
ENSG00000070193	4	FGF10	0	0	protein_coding
ENSG00000070214	15	SLC44A1	8.20862	8.30531	protein_coding
ENSG00000070269	13	TMEM260	2.52201	2.40753	protein_coding
ENSG00000070366	13	SMG6	7.36452	7.31943	protein_coding
ENSG00000070367	15	EXOC5	24.7344	26.2895	protein_coding
ENSG00000070371	15	CLTCL1	3.62081	3.52457	protein_coding
ENSG00000070388	11	FGF22	0.459032	0.596606	protein_coding
ENSG00000070404	9	FSTL3	2.38419	2.40413	protein_coding
ENSG00000070413	18	DGCR2	19.5019	19.0315	protein_coding
ENSG00000070423	17	RNF126	64.9118	63.2128	protein_coding
ENSG00000070444	14	MNT	7.98579	8.15092	protein_coding
ENSG00000070476	14	ZXDC	13.1318	14.0717	protein_coding
ENSG00000070495	14	JMJD6	42.6415	42.4546	protein_coding
ENSG00000070501	11	POLB	22.0063	22.455	protein_coding
ENSG00000070526	14	ST6GALNAC1	0.0432378	0.0373222	protein_coding
ENSG00000070540	12	WIPI1	1.61728	1.96442	protein_coding
ENSG00000070601	9	FRMPD1	0.136198	0.101331	protein_coding
ENSG00000070610	14	GBA2	26.4695	25.2153	protein_coding
ENSG00000070614	14	NDST1	19.4507	20.9136	protein_coding
ENSG00000070669	16	ASNS	65.5335	68.7372	protein_coding
ENSG00000070718	11	AP3M2	9.47598	9.62701	protein_coding
ENSG00000070729	13	CNGB1	0	0	protein_coding
ENSG00000070731	9	ST6GALNAC2	0.652359	0.866501	protein_coding
ENSG00000070748	17	CHAT	0	0	protein_coding
ENSG00000070756	13	PABPC1	535.257	507.428	protein_coding
ENSG00000070759	16	TESK2	4.57134	4.38343	protein_coding
ENSG00000070761	7	CFAP20	28.1343	27.8557	protein_coding
ENSG00000070770	8	CSNK2A2	26.5007	28.3177	protein_coding
ENSG00000070778	12	PTPN21	1.99966	1.98437	protein_coding
ENSG00000070785	16	EIF2B3	41.9397	38.9165	protein_coding
ENSG00000070808	15	CAMK2A	0	0.0117249	protein_coding
ENSG00000070814	17	TCOF1	114.4	114.196	protein_coding
ENSG00000070831	15	CDC42	144.246	148.268	protein_coding
ENSG00000070882	12	OSBPL3	9.20122	9.96473	protein_coding
ENSG00000070886	10	EPHA8	3.00649	2.19739	protein_coding
ENSG00000070915	9	SLC12A3	0	0	protein_coding
ENSG00000070950	9	RAD18	13.0771	13.743	protein_coding
ENSG00000070961	15	ATP2B1	17.5199	19.5444	protein_coding
ENSG00000070985	13	TRPM5	0.00510852	0.00994177	protein_coding
ENSG00000071051	13	NCK2	16.7534	16.8973	protein_coding
ENSG00000071054	16	MAP4K4	39.7609	39.9889	protein_coding
ENSG00000071073	12	MGAT4A	5.3444	5.60738	protein_coding
ENSG00000071082	10	RPL31	1449.23	1397.19	protein_coding
ENSG00000071127	16	WDR1	54.9185	53.1481	protein_coding
ENSG00000071189	21	SNX13	11.6073	11.644	protein_coding
ENSG00000071203	9	MS4A12	0	0	protein_coding
ENSG00000071205	11	ARHGAP10	7.23193	7.63919	protein_coding
ENSG00000071242	11	RPS6KA2	1.54394	1.48064	protein_coding
ENSG00000071243	15	ING3	24.8909	23.8339	protein_coding
ENSG00000071246	10	VASH1	5.39291	5.42877	protein_coding
ENSG00000071282	11	LMCD1	5.07778	4.36304	protein_coding
ENSG00000071462	11	WBSCR22	94.8151	87.4386	protein_coding
ENSG00000071537	13	SEL1L	7.14591	8.08834	protein_coding
ENSG00000071539	13	TRIP13	25.4851	24.4979	protein_coding
ENSG00000071553	16	ATP6AP1	51.8247	51.2249	protein_coding
ENSG00000071564	14	TCF3	55.4247	57.8279	protein_coding
ENSG00000071575	11	TRIB2	7.88187	7.5178	protein_coding
ENSG00000071626	16	DAZAP1	151.824	146.42	protein_coding
ENSG00000071655	17	MBD3	76.3722	78.0103	protein_coding
ENSG00000071677	1	PRLH	0	0	protein_coding
ENSG00000071794	15	HLTF	34.0274	36.3085	protein_coding
ENSG00000071859	14	FAM50A	45.8697	45.7152	protein_coding
ENSG00000071889	16	FAM3A	16.2231	14.9304	protein_coding
ENSG00000071894	14	CPSF1	81.603	78.443	protein_coding
ENSG00000071909	18	MYO3B	0.00334613	0.00688373	protein_coding
ENSG00000071967	11	CYBRD1	2.18005	1.83234	protein_coding
ENSG00000071991	8	CDH19	0	0	protein_coding
ENSG00000071994	10	PDCD2	59.8509	59.2857	protein_coding
ENSG00000072041	16	SLC6A15	30.1759	32.115	protein_coding
ENSG00000072042	12	RDH11	46.9582	46.1976	protein_coding
ENSG00000072062	13	PRKACA	34.4764	33.5966	protein_coding
ENSG00000072071	16	ADGRL1	32.8662	33.6909	protein_coding
ENSG00000072080	10	SPP2	0	0	protein_coding
ENSG00000072110	13	ACTN1	30.7292	29.8313	protein_coding
ENSG00000072121	15	ZFYVE26	5.49704	6.22747	protein_coding
ENSG00000072133	10	RPS6KA6	5.05554	5.33725	protein_coding
ENSG00000072134	15	EPN2	11.6946	11.8069	protein_coding
ENSG00000072135	12	PTPN18	6.9017	6.61629	protein_coding
ENSG00000072163	18	LIMS2	0.26695	0.324597	protein_coding
ENSG00000072182	12	ASIC4	0.0138576	0.0266949	protein_coding
ENSG00000072195	14	SPEG	3.36802	2.78815	protein_coding
ENSG00000072201	13	LNX1	0.211702	0.303538	protein_coding
ENSG00000072210	18	ALDH3A2	34.2826	37.4253	protein_coding
ENSG00000072274	12	TFRC	90.4266	94.7203	protein_coding
ENSG00000072310	16	SREBF1	22.2744	20.5902	protein_coding
ENSG00000072315	3	TRPC5	0.00636989	0	protein_coding
ENSG00000072364	12	AFF4	16.9907	18.7431	protein_coding
ENSG00000072401	14	UBE2D1	9.77705	8.88448	protein_coding
ENSG00000072415	8	MPP5	9.59527	10.3683	protein_coding
ENSG00000072422	16	RHOBTB1	3.08712	2.7535	protein_coding
ENSG00000072501	17	SMC1A	85.8344	95.478	protein_coding
ENSG00000072506	12	HSD17B10	148.552	136.089	protein_coding
ENSG00000072518	20	MARK2	19.8463	22.5548	protein_coding
ENSG00000072571	19	HMMR	22.2942	23.2369	protein_coding
ENSG00000072609	17	CHFR	3.31296	3.10557	protein_coding
ENSG00000072657	8	TRHDE	0.201327	0.241175	protein_coding
ENSG00000072682	18	P4HA2	7.81342	6.86272	protein_coding
ENSG00000072694	19	FCGR2B	0	0.0122074	protein_coding
ENSG00000072736	18	NFATC3	13.7179	14.7435	protein_coding
ENSG00000072756	16	TRNT1	8.5654	9.11617	protein_coding
ENSG00000072778	19	ACADVL	70.6477	63.7984	protein_coding
ENSG00000072786	12	STK10	7.87105	7.48066	protein_coding
ENSG00000072803	17	FBXW11	23.2496	24.7192	protein_coding
ENSG00000072818	11	ACAP1	0.0851606	0.0329917	protein_coding
ENSG00000072832	14	CRMP1	1.04749	1.02356	protein_coding
ENSG00000072840	12	EVC	1.97273	1.71763	protein_coding
ENSG00000072849	10	DERL2	25.1749	23.6314	protein_coding
ENSG00000072858	10	SIDT1	0.554487	0.510487	protein_coding
ENSG00000072864	12	NDE1	13.9256	15.1563	protein_coding
ENSG00000072952	18	MRVI1	0.022138	0.0122076	protein_coding
ENSG00000072954	6	TMEM38A	6.61049	7.30487	protein_coding
ENSG00000072958	8	AP1M1	38.3912	37.6009	protein_coding
ENSG00000073008	14	PVR	15.5077	15.5282	protein_coding
ENSG00000073050	11	XRCC1	20.8116	19.8378	protein_coding
ENSG00000073060	15	SCARB1	33.1116	34.3113	protein_coding
ENSG00000073067	13	CYP2W1	0.0234267	0.0476116	protein_coding
ENSG00000073111	13	MCM2	81.4145	84.0909	protein_coding
ENSG00000073146	15	MOV10L1	0	0.00485018	protein_coding
ENSG00000073150	13	PANX2	6.54902	6.17578	protein_coding
ENSG00000073169	13	SELO	16.9455	17.6575	protein_coding
ENSG00000073282	12	TP63	0.00398248	0.0615377	protein_coding
ENSG00000073331	17	ALPK1	1.858	2.12065	protein_coding
ENSG00000073350	13	LLGL2	11.1742	11.2646	protein_coding
ENSG00000073417	14	PDE8A	12.4848	13.4659	protein_coding
ENSG00000073464	11	CLCN4	1.30737	1.68512	protein_coding
ENSG00000073536	17	NLE1	36.8711	38.5375	protein_coding
ENSG00000073578	16	SDHA	42.0115	40.815	protein_coding
ENSG00000073584	18	SMARCE1	90.8691	84.6883	protein_coding
ENSG00000073598	5	FNDC8	0.186026	0.252864	protein_coding
ENSG00000073605	18	GSDMB	2.9223	3.23119	protein_coding
ENSG00000073614	11	KDM5A	12.8025	13.0301	protein_coding
ENSG00000073670	13	ADAM11	7.17862	6.82216	protein_coding
ENSG00000073711	10	PPP2R3A	2.31401	3.2399	protein_coding
ENSG00000073712	14	FERMT2	12.084	12.4567	protein_coding
ENSG00000073734	8	ABCB11	0	0	protein_coding
ENSG00000073737	16	DHRS9	0.0253875	0	protein_coding
ENSG00000073754	5	CD5L	0	0	protein_coding
ENSG00000073756	11	PTGS2	0.233105	0.213638	protein_coding
ENSG00000073792	15	IGF2BP2	25.7126	26.47	protein_coding
ENSG00000073803	13	MAP3K13	15.4299	15.4448	protein_coding
ENSG00000073849	14	ST6GAL1	4.16107	5.12054	protein_coding
ENSG00000073861	2	TBX21	0.0813357	0.0770235	protein_coding
ENSG00000073910	19	FRY	0.675123	0.587612	protein_coding
ENSG00000073921	17	PICALM	41.1522	44.3556	protein_coding
ENSG00000073969	18	NSF	18.0346	20.411	protein_coding
ENSG00000074047	20	GLI2	0.935249	0.854441	protein_coding
ENSG00000074054	17	CLASP1	5.50503	6.44714	protein_coding
ENSG00000074071	13	MRPS34	148.922	135.539	protein_coding
ENSG00000074181	8	NOTCH3	3.29435	3.41227	protein_coding
ENSG00000074201	8	CLNS1A	102.447	101.035	protein_coding
ENSG00000074211	13	PPP2R2C	3.17243	2.68615	protein_coding
ENSG00000074219	13	TEAD2	7.30483	6.80662	protein_coding
ENSG00000074266	17	EED	19.8588	18.9718	protein_coding
ENSG00000074276	10	CDHR2	0.0876135	0.0720378	protein_coding
ENSG00000074317	10	SNCB	0.847649	0.517732	protein_coding
ENSG00000074319	12	TSG101	26.2769	25.1344	protein_coding
ENSG00000074356	16	NCBP3	16.4327	16.7695	protein_coding
ENSG00000074370	17	ATP2A3	0.509984	0.590624	protein_coding
ENSG00000074410	13	CA12	3.7411	3.2694	protein_coding
ENSG00000074416	13	MGLL	0.438677	0.265999	protein_coding
ENSG00000074527	11	NTN4	0.908369	0.792513	protein_coding
ENSG00000074582	12	BCS1L	53.0907	50.8439	protein_coding
ENSG00000074590	13	NUAK1	4.77286	4.73582	protein_coding
ENSG00000074603	18	DPP8	14.3261	16.8404	protein_coding
ENSG00000074621	13	SLC24A1	2.59407	2.50065	protein_coding
ENSG00000074657	13	ZNF532	3.95749	4.70816	protein_coding
ENSG00000074660	15	SCARF1	0.042545	0.0267537	protein_coding
ENSG00000074695	5	LMAN1	47.4474	49.3206	protein_coding
ENSG00000074696	12	HACD3	88.641	90.0862	protein_coding
ENSG00000074706	13	IPCEF1	0.176635	0.237684	protein_coding
ENSG00000074755	14	ZZEF1	9.06492	10.2463	protein_coding
ENSG00000074771	3	NOX3	0	0	protein_coding
ENSG00000074800	13	ENO1	1615.45	1533.97	protein_coding
ENSG00000074803	17	SLC12A1	0.00209878	0.0342657	protein_coding
ENSG00000074842	7	MYDGF	61.6222	61.0754	protein_coding
ENSG00000074855	10	ANO8	2.17781	2.26285	protein_coding
ENSG00000074935	13	TUBE1	9.81534	11.253	protein_coding
ENSG00000074964	16	ARHGEF10L	2.26472	1.83972	protein_coding
ENSG00000074966	10	TXK	0.288795	0.230718	protein_coding
ENSG00000075035	9	WSCD2	0.0226519	0.0666999	protein_coding
ENSG00000075043	17	KCNQ2	3.13776	1.90568	protein_coding
ENSG00000075073	14	TACR2	0.0959659	0.0924804	protein_coding
ENSG00000075089	9	ACTR6	17.963	18.1363	protein_coding
ENSG00000075131	9	TIPIN	40.8683	41.4469	protein_coding
ENSG00000075142	13	SRI	47.3787	47.0432	protein_coding
ENSG00000075151	20	EIF4G3	71.473	74.3207	protein_coding
ENSG00000075188	8	NUP37	22.5491	21.2179	protein_coding
ENSG00000075213	10	SEMA3A	1.69212	2.09597	protein_coding
ENSG00000075218	18	GTSE1	49.8284	50.2788	protein_coding
ENSG00000075223	13	SEMA3C	2.1516	2.50019	protein_coding
ENSG00000075234	16	TTC38	25.972	26.6673	protein_coding
ENSG00000075239	13	ACAT1	55.8356	53.814	protein_coding
ENSG00000075240	16	GRAMD4	8.38396	7.91492	protein_coding
ENSG00000075275	16	CELSR1	6.84676	7.10478	protein_coding
ENSG00000075290	7	WNT8B	0.869165	0.676759	protein_coding
ENSG00000075292	18	ZNF638	43.5518	46.3913	protein_coding
ENSG00000075303	12	SLC25A40	3.68749	4.32021	protein_coding
ENSG00000075336	11	TIMM21	33.4552	35.9851	protein_coding
ENSG00000075340	22	ADD2	14.8479	16.1582	protein_coding
ENSG00000075388	3	FGF4	0	0	protein_coding
ENSG00000075391	16	RASAL2	4.50244	4.6772	protein_coding
ENSG00000075399	12	VPS9D1	2.21951	2.34585	protein_coding
ENSG00000075407	17	ZNF37A	11.0763	11.9165	protein_coding
ENSG00000075413	17	MARK3	34.8619	34.9457	protein_coding
ENSG00000075415	12	SLC25A3	226.568	221.622	protein_coding
ENSG00000075420	12	FNDC3B	6.01737	6.11201	protein_coding
ENSG00000075426	11	FOSL2	1.54939	1.56253	protein_coding
ENSG00000075429	8	CACNG5	0.0141853	0.0331234	protein_coding
ENSG00000075461	5	CACNG4	0.0650299	0.0688122	protein_coding
ENSG00000075539	13	FRYL	7.19115	7.81913	protein_coding
ENSG00000075568	16	TMEM131	11.7886	13.5843	protein_coding
ENSG00000075618	17	FSCN1	65.9854	64.0687	protein_coding
ENSG00000075624	13	ACTB	1277.18	1283.69	protein_coding
ENSG00000075643	5	MOCOS	1.26042	1.27559	protein_coding
ENSG00000075651	15	PLD1	1.68769	1.51563	protein_coding
ENSG00000075673	11	ATP12A	0.118582	0.108857	protein_coding
ENSG00000075702	16	WDR62	13.2413	12.5869	protein_coding
ENSG00000075711	20	DLG1	21.4746	23.2735	protein_coding
ENSG00000075785	12	RAB7A	117.017	110.935	protein_coding
ENSG00000075790	10	BCAP29	13.3472	13.8219	protein_coding
ENSG00000075826	16	SEC31B	10.397	10.2757	protein_coding
ENSG00000075856	11	SART3	30.9512	30.1767	protein_coding
ENSG00000075884	12	ARHGAP15	0	0	protein_coding
ENSG00000075886	10	TUBA3D	0.012029	0.0699742	protein_coding
ENSG00000075891	21	PAX2	0.41168	0.329847	protein_coding
ENSG00000075914	12	EXOSC7	30.3604	27.4905	protein_coding
ENSG00000075945	12	KIFAP3	7.7873	8.51292	protein_coding
ENSG00000075975	15	MKRN2	17.3258	16.8063	protein_coding
ENSG00000076003	4	MCM6	40.5899	41.6235	protein_coding
ENSG00000076043	9	REXO2	46.4349	46.329	protein_coding
ENSG00000076053	10	RBM7	13.3199	14.1548	protein_coding
ENSG00000076067	11	RBMS2	2.88879	2.32685	protein_coding
ENSG00000076108	11	BAZ2A	38.7267	39.4543	protein_coding
ENSG00000076201	14	PTPN23	12.2337	11.4196	protein_coding
ENSG00000076242	14	MLH1	5.76442	5.63046	protein_coding
ENSG00000076248	10	UNG	75.103	74.1615	protein_coding
ENSG00000076258	9	FMO4	0.592162	0.554729	protein_coding
ENSG00000076321	10	KLHL20	5.89211	5.58947	protein_coding
ENSG00000076344	15	RGS11	0.0176777	0	protein_coding
ENSG00000076351	12	SLC46A1	15.2675	16.8156	protein_coding
ENSG00000076356	6	PLXNA2	1.34456	1.31474	protein_coding
ENSG00000076382	16	SPAG5	56.1986	54.9558	protein_coding
ENSG00000076513	16	ANKRD13A	15.9432	16.9269	protein_coding
ENSG00000076554	15	TPD52	23.4083	23.7024	protein_coding
ENSG00000076555	15	ACACB	1.76187	1.64093	protein_coding
ENSG00000076604	14	TRAF4	53.6677	50.7663	protein_coding
ENSG00000076641	4	PAG1	1.75924	2.01948	protein_coding
ENSG00000076650	6	GPATCH1	6.27887	6.73765	protein_coding
ENSG00000076662	9	ICAM3	2.35016	2.26653	protein_coding
ENSG00000076685	18	NT5C2	21.4129	22.7223	protein_coding
ENSG00000076706	14	MCAM	5.91603	5.15274	protein_coding
ENSG00000076716	8	GPC4	5.80983	6.20313	protein_coding
ENSG00000076770	14	MBNL3	4.01164	4.74391	protein_coding
ENSG00000076826	9	CAMSAP3	9.2968	10.0735	protein_coding
ENSG00000076864	19	RAP1GAP	1.04023	0.902161	protein_coding
ENSG00000076924	11	XAB2	13.008	12.6513	protein_coding
ENSG00000076928	17	ARHGEF1	16.0467	14.499	protein_coding
ENSG00000076944	14	STXBP2	29.3644	26.3726	protein_coding
ENSG00000076984	17	MAP2K7	31.6988	30.9766	protein_coding
ENSG00000077009	13	NMRK2	0.196632	0.237134	protein_coding
ENSG00000077044	9	DGKD	10.5727	11.0197	protein_coding
ENSG00000077063	10	CTTNBP2	2.18634	2.4455	protein_coding
ENSG00000077080	9	ACTL6B	0	0.0231083	protein_coding
ENSG00000077092	18	RARB	1.4537	1.3221	protein_coding
ENSG00000077097	13	TOP2B	40.4744	40.0287	protein_coding
ENSG00000077147	14	TM9SF3	53.0666	55.5933	protein_coding
ENSG00000077150	17	NFKB2	49.85	48.7094	protein_coding
ENSG00000077152	9	UBE2T	44.9429	44.1756	protein_coding
ENSG00000077157	21	PPP1R12B	2.85709	2.9654	protein_coding
ENSG00000077232	16	DNAJC10	24.2149	24.5307	protein_coding
ENSG00000077235	17	GTF3C1	58.1702	57.7064	protein_coding
ENSG00000077238	13	IL4R	1.91417	1.56727	protein_coding
ENSG00000077254	14	USP33	22.5867	24.9986	protein_coding
ENSG00000077264	14	PAK3	0.0553002	0.0429758	protein_coding
ENSG00000077274	8	CAPN6	0.00521213	0	protein_coding
ENSG00000077279	16	DCX	0	0	protein_coding
ENSG00000077312	8	SNRPA	79.7326	79.9941	protein_coding
ENSG00000077327	15	SPAG6	0.0143293	0.00760784	protein_coding
ENSG00000077348	8	EXOSC5	38.3241	36.5107	protein_coding
ENSG00000077380	15	DYNC1I2	22.3261	23.3534	protein_coding
ENSG00000077420	15	APBB1IP	0.0132492	0.0233449	protein_coding
ENSG00000077454	15	LRCH4	15.6827	13.8215	protein_coding
ENSG00000077458	12	FAM76B	5.86651	5.99709	protein_coding
ENSG00000077463	14	SIRT6	17.3459	16.4435	protein_coding
ENSG00000077498	8	TYR	0	0	protein_coding
ENSG00000077514	8	POLD3	14.0949	14.9043	protein_coding
ENSG00000077522	12	ACTN2	2.86318	3.04213	protein_coding
ENSG00000077549	17	CAPZB	115.257	108.944	protein_coding
ENSG00000077585	13	GPR137B	3.19072	3.371	protein_coding
ENSG00000077616	10	NAALAD2	2.27718	2.29644	protein_coding
ENSG00000077684	15	JADE1	12.5288	12.6411	protein_coding
ENSG00000077713	18	SLC25A43	9.64093	10.4074	protein_coding
ENSG00000077721	15	UBE2A	34.5801	35.0984	protein_coding
ENSG00000077782	19	FGFR1	18.7403	19.1049	protein_coding
ENSG00000077800	11	FKBP6	0.031398	0.0425789	protein_coding
ENSG00000077935	16	SMC1B	0.013166	0.0214055	protein_coding
ENSG00000077942	18	FBLN1	14.1819	14.0479	protein_coding
ENSG00000077943	7	ITGA8	0.55802	0.453641	protein_coding
ENSG00000077984	5	CST7	0	0	protein_coding
ENSG00000078018	19	MAP2	0.183236	0.179597	protein_coding
ENSG00000078043	15	PIAS2	12.456	11.8607	protein_coding
ENSG00000078053	16	AMPH	2.22435	2.12255	protein_coding
ENSG00000078061	12	ARAF	39.3536	37.8092	protein_coding
ENSG00000078070	11	MCCC1	5.08477	4.75607	protein_coding
ENSG00000078081	7	LAMP3	3.72339	3.86028	protein_coding
ENSG00000078098	13	FAP	0	0	protein_coding
ENSG00000078114	18	NEBL	2.5507	2.86101	protein_coding
ENSG00000078124	11	ACER3	6.84498	7.14966	protein_coding
ENSG00000078140	13	UBE2K	57.9232	59.9891	protein_coding
ENSG00000078142	11	PIK3C3	10.1625	11.1399	protein_coding
ENSG00000078177	13	N4BP2	1.8319	2.0532	protein_coding
ENSG00000078237	6	TIGAR	11.9439	12.9208	protein_coding
ENSG00000078246	15	TULP3	10.466	10.1058	protein_coding
ENSG00000078269	13	SYNJ2	6.45894	7.30375	protein_coding
ENSG00000078295	15	ADCY2	0	0	protein_coding
ENSG00000078304	19	PPP2R5C	48.26	51.2183	protein_coding
ENSG00000078328	19	RBFOX1	0	0	protein_coding
ENSG00000078369	17	GNB1	100.31	102.265	protein_coding
ENSG00000078399	15	HOXA9	27.9249	30.0212	protein_coding
ENSG00000078401	6	EDN1	0.0363538	0.0352527	protein_coding
ENSG00000078403	16	MLLT10	11.875	11.5897	protein_coding
ENSG00000078487	17	ZCWPW1	1.03622	0.938976	protein_coding
ENSG00000078549	14	ADCYAP1R1	0.332541	0.266014	protein_coding
ENSG00000078579	8	FGF20	0.221468	0.135635	protein_coding
ENSG00000078589	12	P2RY10	0	0	protein_coding
ENSG00000078596	10	ITM2A	0	0	protein_coding
ENSG00000078618	19	NRD1	63.1407	64.6821	protein_coding
ENSG00000078668	13	VDAC3	125.968	124.409	protein_coding
ENSG00000078674	17	PCM1	32.5959	33.2147	protein_coding
ENSG00000078687	16	TNRC6C	6.18784	6.57033	protein_coding
ENSG00000078699	21	CBFA2T2	2.89358	3.07167	protein_coding
ENSG00000078725	12	BRINP1	0	0	protein_coding
ENSG00000078747	12	ITCH	9.92496	9.76781	protein_coding
ENSG00000078795	16	PKD2L2	0.151673	0.157651	protein_coding
ENSG00000078804	12	TP53INP2	1.64979	1.39632	protein_coding
ENSG00000078808	16	SDF4	54.458	51.7927	protein_coding
ENSG00000078814	15	MYH7B	0.0090009	0.0967974	protein_coding
ENSG00000078898	6	BPIFB2	0	0	protein_coding
ENSG00000078900	14	TP73	3.42015	3.29457	protein_coding
ENSG00000078902	15	TOLLIP	10.6498	11.6446	protein_coding
ENSG00000078967	12	UBE2D4	8.45467	7.97868	protein_coding
ENSG00000079101	16	CLUL1	0.185534	0.0894318	protein_coding
ENSG00000079102	16	RUNX1T1	2.03531	1.86517	protein_coding
ENSG00000079112	9	CDH17	0	0	protein_coding
ENSG00000079134	11	THOC1	31.1463	31.2375	protein_coding
ENSG00000079150	17	FKBP7	2.83534	3.17555	protein_coding
ENSG00000079156	16	OSBPL6	6.56301	7.38488	protein_coding
ENSG00000079215	13	SLC1A3	28.7186	29.7613	protein_coding
ENSG00000079246	15	XRCC5	158.652	160.896	protein_coding
ENSG00000079257	7	LXN	2.77618	3.16499	protein_coding
ENSG00000079263	18	SP140	0.033815	0	protein_coding
ENSG00000079277	19	MKNK1	18.5297	18.5888	protein_coding
ENSG00000079308	16	TNS1	0.464218	0.468448	protein_coding
ENSG00000079313	11	REXO1	20.2356	18.4708	protein_coding
ENSG00000079332	14	SAR1A	40.2184	40.0015	protein_coding
ENSG00000079335	18	CDC14A	2.40723	2.6266	protein_coding
ENSG00000079337	15	RAPGEF3	0.208471	0.308117	protein_coding
ENSG00000079385	21	CEACAM1	0.00571344	0.0269265	protein_coding
ENSG00000079387	13	SENP1	9.14044	10.2404	protein_coding
ENSG00000079393	20	DUSP13	0	0.0233743	protein_coding
ENSG00000079432	7	CIC	18.0543	17.7823	protein_coding
ENSG00000079435	9	LIPE	2.07136	2.54862	protein_coding
ENSG00000079459	12	FDFT1	96.1775	88.3627	protein_coding
ENSG00000079462	7	PAFAH1B3	30.5227	28.9559	protein_coding
ENSG00000079482	12	OPHN1	0.75457	0.771125	protein_coding
ENSG00000079557	4	AFM	0	0	protein_coding
ENSG00000079616	12	KIF22	59.353	58.8026	protein_coding
ENSG00000079689	13	SCGN	0	0	protein_coding
ENSG00000079691	17	LRRC16A	4.56888	4.80357	protein_coding
ENSG00000079739	15	PGM1	29.3236	29.7034	protein_coding
ENSG00000079785	14	DDX1	101.527	98.3122	protein_coding
ENSG00000079805	16	DNM2	57.5893	58.1402	protein_coding
ENSG00000079819	16	EPB41L2	29.5008	29.0577	protein_coding
ENSG00000079841	18	RIMS1	0.39346	0.508455	protein_coding
ENSG00000079931	14	MOXD1	13.2775	15.7703	protein_coding
ENSG00000079950	13	STX7	14.4122	14.8528	protein_coding
ENSG00000079974	17	RABL2B	11.2403	10.3958	protein_coding
ENSG00000079999	13	KEAP1	32.5361	31.3872	protein_coding
ENSG00000080007	7	DDX43	0	0	protein_coding
ENSG00000080031	9	PTPRH	0.0178932	0.00692528	protein_coding
ENSG00000080166	15	DCT	0.0543294	0.0423248	protein_coding
ENSG00000080189	14	SLC35C2	16.2383	14.8608	protein_coding
ENSG00000080200	9	CRYBG3	3.25352	3.37905	protein_coding
ENSG00000080224	17	EPHA6	3.98185	3.60007	protein_coding
ENSG00000080293	9	SCTR	0	0.00978815	protein_coding
ENSG00000080298	15	RFX3	1.39402	1.35781	protein_coding
ENSG00000080345	17	RIF1	11.9996	13.2154	protein_coding
ENSG00000080371	5	RAB21	13.099	14.5455	protein_coding
ENSG00000080493	13	SLC4A4	1.57003	1.71962	protein_coding
ENSG00000080503	20	SMARCA2	7.20846	7.17084	protein_coding
ENSG00000080511	3	RDH8	0	0	protein_coding
ENSG00000080546	13	SESN1	11.1071	11.2898	protein_coding
ENSG00000080561	13	MID2	3.85589	4.13141	protein_coding
ENSG00000080572	12	PIH1D3	0	0	protein_coding
ENSG00000080573	6	COL5A3	0.0297324	0.023326	protein_coding
ENSG00000080603	16	SRCAP	59.3436	66.3036	protein_coding
ENSG00000080608	9	PUM3	19.5698	19.9187	protein_coding
ENSG00000080618	13	CPB2	0	0	protein_coding
ENSG00000080644	15	CHRNA3	1.71475	1.60809	protein_coding
ENSG00000080709	14	KCNN2	0.696077	0.677137	protein_coding
ENSG00000080802	18	CNOT4	16.1842	16.1957	protein_coding
ENSG00000080815	18	PSEN1	13.5946	13.2933	protein_coding
ENSG00000080819	6	CPOX	20.8065	21.2707	protein_coding
ENSG00000080822	16	CLDND1	19.0663	19.6805	protein_coding
ENSG00000080823	21	MOK	7.00905	6.95929	protein_coding
ENSG00000080824	18	HSP90AA1	771.72	768.548	protein_coding
ENSG00000080839	11	RBL1	4.34217	4.36513	protein_coding
ENSG00000080845	17	DLGAP4	3.00148	2.89347	protein_coding
ENSG00000080854	14	IGSF9B	2.22245	2.34722	protein_coding
ENSG00000080910	11	CFHR2	0	0	protein_coding
ENSG00000080986	12	NDC80	16.3466	16.7541	protein_coding
ENSG00000081014	10	AP4E1	3.9939	4.31	protein_coding
ENSG00000081019	13	RSBN1	4.90263	5.65147	protein_coding
ENSG00000081026	18	MAGI3	8.25467	9.3017	protein_coding
ENSG00000081041	8	CXCL2	1.61181	1.17851	protein_coding
ENSG00000081051	7	AFP	0.00946521	0.0187217	protein_coding
ENSG00000081052	11	COL4A4	0.805429	0.875097	protein_coding
ENSG00000081059	19	TCF7	13.3467	13.3608	protein_coding
ENSG00000081087	14	OSTM1	10.7416	11.3237	protein_coding
ENSG00000081138	13	CDH7	0.718349	0.582396	protein_coding
ENSG00000081148	11	IMPG2	0.0241915	0.0300065	protein_coding
ENSG00000081154	11	PCNP	74.2666	73.731	protein_coding
ENSG00000081177	18	EXD2	8.61529	8.17664	protein_coding
ENSG00000081181	7	ARG2	12.44	13.031	protein_coding
ENSG00000081189	13	MEF2C	10.792	11.3448	protein_coding
ENSG00000081237	18	PTPRC	0	0.00394612	protein_coding
ENSG00000081248	10	CACNA1S	0.00620216	0	protein_coding
ENSG00000081277	11	PKP1	0	0	protein_coding
ENSG00000081307	12	UBA5	24.2784	23.3477	protein_coding
ENSG00000081320	10	STK17B	5.83116	6.36223	protein_coding
ENSG00000081377	16	CDC14B	6.21384	6.62197	protein_coding
ENSG00000081386	12	ZNF510	6.15865	6.8057	protein_coding
ENSG00000081479	12	LRP2	4.40573	4.07931	protein_coding
ENSG00000081665	13	ZNF506	0.413396	0.480765	protein_coding
ENSG00000081692	12	JMJD4	22.2636	23.6016	protein_coding
ENSG00000081721	11	DUSP12	17.5836	15.9509	protein_coding
ENSG00000081760	16	AACS	11.4255	11.9339	protein_coding
ENSG00000081791	8	KIAA0141	29.3659	31.0534	protein_coding
ENSG00000081800	8	SLC13A1	0	0.00478525	protein_coding
ENSG00000081803	15	CADPS2	15.0355	14.8458	protein_coding
ENSG00000081818	3	PCDHB4	0	0	protein_coding
ENSG00000081842	17	PCDHA6	0	0	protein_coding
ENSG00000081853	14	PCDHGA2	0	0.00803727	protein_coding
ENSG00000081870	11	HSPB11	24.417	22.6492	protein_coding
ENSG00000081913	13	PHLPP1	6.64576	6.96165	protein_coding
ENSG00000081923	10	ATP8B1	0.338249	0.209047	protein_coding
ENSG00000081985	10	IL12RB2	1.35467	1.20288	protein_coding
ENSG00000082014	16	SMARCD3	18.858	17.0651	protein_coding
ENSG00000082068	8	WDR70	14.5226	12.1473	protein_coding
ENSG00000082074	15	FYB	0	0	protein_coding
ENSG00000082126	17	MPP4	0.0250384	0.0438662	protein_coding
ENSG00000082146	12	STRADB	15.3919	14.7954	protein_coding
ENSG00000082153	17	BZW1	93.6851	97.4617	protein_coding
ENSG00000082175	14	PGR	0.00131777	0	protein_coding
ENSG00000082196	20	C1QTNF3	0.739015	0.692271	protein_coding
ENSG00000082212	11	ME2	33.2096	32.8786	protein_coding
ENSG00000082213	17	C5orf22	15.3489	15.8346	protein_coding
ENSG00000082258	12	CCNT2	7.2359	7.5257	protein_coding
ENSG00000082269	16	FAM135A	11.8849	13.6773	protein_coding
ENSG00000082293	12	COL19A1	0.620406	0.766931	protein_coding
ENSG00000082397	16	EPB41L3	34.9855	37.2869	protein_coding
ENSG00000082438	15	COBLL1	5.00634	6.21143	protein_coding
ENSG00000082458	11	DLG3	10.9432	11.7384	protein_coding
ENSG00000082482	13	KCNK2	1.47393	1.68502	protein_coding
ENSG00000082497	11	SERTAD4	6.56192	9.38502	protein_coding
ENSG00000082512	14	TRAF5	2.42914	2.35559	protein_coding
ENSG00000082515	16	MRPL22	73.473	69.0533	protein_coding
ENSG00000082516	8	GEMIN5	28.304	30.0711	protein_coding
ENSG00000082556	10	OPRK1	0.795138	0.729236	protein_coding
ENSG00000082641	15	NFE2L1	43.4572	46.3927	protein_coding
ENSG00000082684	14	SEMA5B	0.0119908	0.0114	protein_coding
ENSG00000082701	14	GSK3B	11.1666	11.4283	protein_coding
ENSG00000082781	11	ITGB5	12.8786	13.2638	protein_coding
ENSG00000082805	19	ERC1	12.8704	13.1599	protein_coding
ENSG00000082898	16	XPO1	103.909	112.711	protein_coding
ENSG00000082996	19	RNF13	17.7343	18.6022	protein_coding
ENSG00000083067	22	TRPM3	0.0286741	0.051507	protein_coding
ENSG00000083093	9	PALB2	5.85069	5.28294	protein_coding
ENSG00000083097	14	DOPEY1	8.15142	8.73293	protein_coding
ENSG00000083099	10	LYRM2	27.2528	28.3018	protein_coding
ENSG00000083123	14	BCKDHB	7.83135	8.45574	protein_coding
ENSG00000083168	9	KAT6A	9.8179	10.4949	protein_coding
ENSG00000083223	17	ZCCHC6	4.15037	4.22462	protein_coding
ENSG00000083290	19	ULK2	5.83103	5.831	protein_coding
ENSG00000083307	10	GRHL2	0	0.00348457	protein_coding
ENSG00000083312	17	TNPO1	60.3505	67.5391	protein_coding
ENSG00000083444	16	PLOD1	28.4204	27.6385	protein_coding
ENSG00000083454	21	P2RX5	4.47331	3.84076	protein_coding
ENSG00000083457	11	ITGAE	38.4433	39.0196	protein_coding
ENSG00000083520	14	DIS3	24.9977	27.4696	protein_coding
ENSG00000083535	15	PIBF1	5.96415	6.59986	protein_coding
ENSG00000083544	13	TDRD3	6.87496	7.2569	protein_coding
ENSG00000083635	7	NUFIP1	7.68312	7.28998	protein_coding
ENSG00000083642	18	PDS5B	13.1484	14.0921	protein_coding
ENSG00000083720	12	OXCT1	8.26086	7.75918	protein_coding
ENSG00000083750	12	RRAGB	1.95919	2.2755	protein_coding
ENSG00000083782	7	EPYC	0	0	protein_coding
ENSG00000083799	17	CYLD	13.5237	15.0358	protein_coding
ENSG00000083807	9	SLC27A5	7.19349	6.38001	protein_coding
ENSG00000083812	11	ZNF324	7.81441	7.2449	protein_coding
ENSG00000083814	12	ZNF671	0.45465	0.489502	protein_coding
ENSG00000083817	8	ZNF416	2.86526	2.74461	protein_coding
ENSG00000083828	15	ZNF586	3.8815	4.31404	protein_coding
ENSG00000083838	15	ZNF446	3.93164	4.34135	protein_coding
ENSG00000083844	10	ZNF264	2.08503	2.11331	protein_coding
ENSG00000083845	8	RPS5	728.253	697.295	protein_coding
ENSG00000083857	13	FAT1	11.9508	11.4624	protein_coding
ENSG00000083896	12	YTHDC1	37.0865	38.3855	protein_coding
ENSG00000083937	8	CHMP2B	24.7982	26.4679	protein_coding
ENSG00000084070	11	SMAP2	21.8389	20.04	protein_coding
ENSG00000084072	16	PPIE	51.568	50.7105	protein_coding
ENSG00000084073	8	ZMPSTE24	59.1788	63.0681	protein_coding
ENSG00000084090	13	STARD7	126.77	131.656	protein_coding
ENSG00000084092	6	NOA1	13.4002	14.1524	protein_coding
ENSG00000084093	15	REST	6.04119	7.15146	protein_coding
ENSG00000084110	10	HAL	0.53761	0.499864	protein_coding
ENSG00000084112	14	SSH1	4.57335	5.10769	protein_coding
ENSG00000084207	15	GSTP1	34.951	33.8955	protein_coding
ENSG00000084234	16	APLP2	136.367	140.532	protein_coding
ENSG00000084444	13	FAM234B	12.8452	13.667	protein_coding
ENSG00000084453	16	SLCO1A2	0	0	protein_coding
ENSG00000084463	7	WBP11	47.4593	45.9869	protein_coding
ENSG00000084623	11	EIF3I	362.508	362.193	protein_coding
ENSG00000084628	9	NKAIN1	1.50912	1.32023	protein_coding
ENSG00000084636	17	COL16A1	0.239603	0.318884	protein_coding
ENSG00000084652	15	TXLNA	48.0291	49.1215	protein_coding
ENSG00000084674	13	APOB	0	0	protein_coding
ENSG00000084676	15	NCOA1	7.4528	7.75011	protein_coding
ENSG00000084693	15	AGBL5	30.3496	30.2665	protein_coding
ENSG00000084710	13	EFR3B	1.90357	2.24914	protein_coding
ENSG00000084731	13	KIF3C	6.07058	6.12786	protein_coding
ENSG00000084733	10	RAB10	28.4015	28.9274	protein_coding
ENSG00000084734	8	GCKR	0.032119	0	protein_coding
ENSG00000084754	10	HADHA	85.8823	86.777	protein_coding
ENSG00000084764	10	MAPRE3	9.28164	8.7607	protein_coding
ENSG00000084774	13	CAD	59.6774	61.2136	protein_coding
ENSG00000085063	14	CD59	41.9513	41.8272	protein_coding
ENSG00000085117	11	CD82	0.836261	0.704618	protein_coding
ENSG00000085185	15	BCORL1	9.60435	10.1131	protein_coding
ENSG00000085224	20	ATRX	21.6018	23.7652	protein_coding
ENSG00000085231	13	AK6	39.1496	35.64	protein_coding
ENSG00000085265	10	FCN1	0	0.00402352	protein_coding
ENSG00000085274	15	MYNN	7.18786	7.38549	protein_coding
ENSG00000085276	17	MECOM	8.95731	9.55154	protein_coding
ENSG00000085365	17	SCAMP1	24.3157	25.9475	protein_coding
ENSG00000085377	13	PREP	26.5595	27.0016	protein_coding
ENSG00000085382	11	HACE1	5.28793	6.0438	protein_coding
ENSG00000085415	15	SEH1L	36.7719	36.2288	protein_coding
ENSG00000085433	15	WDR47	5.59386	5.63596	protein_coding
ENSG00000085449	14	WDFY1	8.76247	9.06497	protein_coding
ENSG00000085465	12	OVGP1	3.89519	4.2284	protein_coding
ENSG00000085491	15	SLC25A24	8.82147	10.3784	protein_coding
ENSG00000085511	19	MAP3K4	11.9521	13.0623	protein_coding
ENSG00000085514	15	PILRA	0.399871	0.432744	protein_coding
ENSG00000085552	16	IGSF9	0.693712	0.720065	protein_coding
ENSG00000085563	14	ABCB1	12.0783	13.4901	protein_coding
ENSG00000085644	13	ZNF213	4.45912	4.30418	protein_coding
ENSG00000085662	13	AKR1B1	149.48	141.89	protein_coding
ENSG00000085719	11	CPNE3	31.8148	33.2046	protein_coding
ENSG00000085721	12	RRN3	24.0342	25.3893	protein_coding
ENSG00000085733	15	CTTN	58.4466	57.8718	protein_coding
ENSG00000085741	12	WNT11	1.86297	2.00222	protein_coding
ENSG00000085760	14	MTIF2	31.3031	31.4985	protein_coding
ENSG00000085788	13	DDHD2	22.9352	22.2934	protein_coding
ENSG00000085831	15	TTC39A	8.67421	8.93355	protein_coding
ENSG00000085832	16	EPS15	14.0951	15.4283	protein_coding
ENSG00000085840	12	ORC1	15.1587	15.6294	protein_coding
ENSG00000085871	8	MGST2	29.3746	28.3316	protein_coding
ENSG00000085872	14	CHERP	52.9332	48.8142	protein_coding
ENSG00000085978	21	ATG16L1	12.2767	13.0897	protein_coding
ENSG00000085982	13	USP40	5.43708	5.85084	protein_coding
ENSG00000085998	13	POMGNT1	19.6421	18.5913	protein_coding
ENSG00000085999	11	RAD54L	25.4023	26.9869	protein_coding
ENSG00000086015	20	MAST2	18.91	19.8388	protein_coding
ENSG00000086061	15	DNAJA1	99.6038	95.3233	protein_coding
ENSG00000086062	12	B4GALT1	10.4509	10.3399	protein_coding
ENSG00000086065	13	CHMP5	21.509	21.2532	protein_coding
ENSG00000086102	18	NFX1	14.5073	14.2916	protein_coding
ENSG00000086159	12	AQP6	0.185922	0.234435	protein_coding
ENSG00000086189	9	DIMT1	24.4113	24.4136	protein_coding
ENSG00000086200	16	IPO11	14.8657	14.7303	protein_coding
ENSG00000086205	16	FOLH1	0.359488	0.338589	protein_coding
ENSG00000086232	12	EIF2AK1	74.437	77.1856	protein_coding
ENSG00000086288	11	NME8	0	0	protein_coding
ENSG00000086289	11	EPDR1	9.94292	10.018	protein_coding
ENSG00000086300	15	SNX10	6.81289	7.01941	protein_coding
ENSG00000086475	14	SEPHS1	41.704	40.4009	protein_coding
ENSG00000086504	15	MRPL28	115.337	106.551	protein_coding
ENSG00000086506	2	HBQ1	2.49695	3.3087	protein_coding
ENSG00000086544	2	ITPKC	3.53468	3.70977	protein_coding
ENSG00000086548	8	CEACAM6	0	0	protein_coding
ENSG00000086570	12	FAT2	0.186767	0.14372	protein_coding
ENSG00000086589	11	RBM22	48.7646	48.9035	protein_coding
ENSG00000086598	10	TMED2	93.9274	94.7919	protein_coding
ENSG00000086619	13	ERO1B	5.05601	5.29432	protein_coding
ENSG00000086666	18	ZFAND6	45.2508	47.9114	protein_coding
ENSG00000086696	10	HSD17B2	0.0209439	0.00221814	protein_coding
ENSG00000086712	12	TXLNG	41.0076	41.4925	protein_coding
ENSG00000086717	18	PPEF1	0.096372	0.198865	protein_coding
ENSG00000086730	16	LAT2	0.426894	0.451009	protein_coding
ENSG00000086758	15	HUWE1	82.4956	83.4496	protein_coding
ENSG00000086827	8	ZW10	14.5589	14.4273	protein_coding
ENSG00000086848	14	ALG9	12.2908	12.4558	protein_coding
ENSG00000086967	9	MYBPC2	0.101374	0.0552724	protein_coding
ENSG00000086991	12	NOX4	0.168784	0.207766	protein_coding
ENSG00000087008	15	ACOX3	4.06713	3.85937	protein_coding
ENSG00000087053	18	MTMR2	24.243	25.6315	protein_coding
ENSG00000087074	7	PPP1R15A	7.41508	7.44938	protein_coding
ENSG00000087076	8	HSD17B14	0.889078	1.15307	protein_coding
ENSG00000087077	11	TRIP6	25.0964	20.3038	protein_coding
ENSG00000087085	13	ACHE	0.648889	0.768439	protein_coding
ENSG00000087086	13	FTL	228.599	251.455	protein_coding
ENSG00000087087	18	SRRT	123.791	118.535	protein_coding
ENSG00000087088	19	BAX	65.6997	57.2505	protein_coding
ENSG00000087095	12	NLK	7.23542	7.52459	protein_coding
ENSG00000087111	20	PIGS	79.0209	75.9376	protein_coding
ENSG00000087116	13	ADAMTS2	4.97839	5.13942	protein_coding
ENSG00000087128	9	TMPRSS11E	0	0	protein_coding
ENSG00000087152	15	ATXN7L3	32.6204	34.5151	protein_coding
ENSG00000087157	18	PGS1	18.1475	19.016	protein_coding
ENSG00000087191	12	PSMC5	145.307	140.256	protein_coding
ENSG00000087206	16	UIMC1	18.2956	19.0695	protein_coding
ENSG00000087237	10	CETP	0.0104487	0.0228729	protein_coding
ENSG00000087245	12	MMP2	0.376174	0.510687	protein_coding
ENSG00000087250	8	MT3	0.0116882	0	protein_coding
ENSG00000087253	11	LPCAT2	6.16527	6.06126	protein_coding
ENSG00000087258	13	GNAO1	1.0494	1.05598	protein_coding
ENSG00000087263	16	OGFOD1	37.2293	36.6865	protein_coding
ENSG00000087266	15	SH3BP2	14.8205	14.0445	protein_coding
ENSG00000087269	15	NOP14	73.0094	74.7452	protein_coding
ENSG00000087274	16	ADD1	32.6739	33.3091	protein_coding
ENSG00000087299	11	L2HGDH	10.504	9.92678	protein_coding
ENSG00000087301	8	TXNDC16	8.32695	9.16789	protein_coding
ENSG00000087302	8	C14orf166	106.297	106.311	protein_coding
ENSG00000087303	16	NID2	3.36184	3.56637	protein_coding
ENSG00000087338	4	GMCL1	12.2806	13.1124	protein_coding
ENSG00000087365	14	SF3B2	137.615	133.49	protein_coding
ENSG00000087448	9	KLHL42	8.83197	9.34995	protein_coding
ENSG00000087460	23	GNAS	435.643	442.406	protein_coding
ENSG00000087470	17	DNM1L	33.7793	33.2066	protein_coding
ENSG00000087494	15	PTHLH	0.601037	0.480454	protein_coding
ENSG00000087495	16	PHACTR3	0.72115	0.578838	protein_coding
ENSG00000087502	17	ERGIC2	33.8765	37.8743	protein_coding
ENSG00000087510	6	TFAP2C	2.92136	2.6993	protein_coding
ENSG00000087586	17	AURKA	43.0068	43.0003	protein_coding
ENSG00000087589	16	CASS4	0.25804	0.408139	protein_coding
ENSG00000087842	10	PIR	8.16549	7.54229	protein_coding
ENSG00000087884	14	AAMDC	19.5252	17.4566	protein_coding
ENSG00000087903	12	RFX2	5.92203	5.86509	protein_coding
ENSG00000087995	15	METTL2A	21.2354	21.2794	protein_coding
ENSG00000088002	11	SULT2B1	0.0143598	0.106004	protein_coding
ENSG00000088035	15	ALG6	11.4537	11.4073	protein_coding
ENSG00000088038	17	CNOT3	56.6254	54.2652	protein_coding
ENSG00000088053	11	GP6	0.105925	0.0613619	protein_coding
ENSG00000088179	8	PTPN4	3.61415	3.74133	protein_coding
ENSG00000088205	12	DDX18	45.9466	46.0104	protein_coding
ENSG00000088247	15	KHSRP	372.908	352.752	protein_coding
ENSG00000088256	8	GNA11	26.8355	27.5186	protein_coding
ENSG00000088280	18	ASAP3	2.00629	2.05398	protein_coding
ENSG00000088298	12	EDEM2	3.45257	3.34866	protein_coding
ENSG00000088305	18	DNMT3B	5.8133	5.69568	protein_coding
ENSG00000088320	3	REM1	0	0	protein_coding
ENSG00000088325	15	TPX2	46.8046	49.8665	protein_coding
ENSG00000088356	5	PDRG1	13.6894	13.3096	protein_coding
ENSG00000088367	20	EPB41L1	3.0632	3.40087	protein_coding
ENSG00000088386	15	SLC15A1	0	0	protein_coding
ENSG00000088387	17	DOCK9	10.4965	10.5666	protein_coding
ENSG00000088448	14	ANKRD10	28.4593	32.6197	protein_coding
ENSG00000088451	10	TGDS	5.93734	5.68893	protein_coding
ENSG00000088538	12	DOCK3	2.99417	3.22175	protein_coding
ENSG00000088543	14	C3orf18	0.112958	0.0903091	protein_coding
ENSG00000088682	13	COQ9	29.1097	29.6446	protein_coding
ENSG00000088726	15	TMEM40	0	0.0118005	protein_coding
ENSG00000088727	12	KIF9	5.64982	5.20777	protein_coding
ENSG00000088756	12	ARHGAP28	1.98637	2.26445	protein_coding
ENSG00000088766	11	CRLS1	19.5147	18.0212	protein_coding
ENSG00000088782	4	DEFB127	0	0	protein_coding
ENSG00000088808	16	PPP1R13B	8.46209	9.20776	protein_coding
ENSG00000088812	17	ATRN	4.17015	4.67445	protein_coding
ENSG00000088826	17	SMOX	1.9698	1.78771	protein_coding
ENSG00000088827	12	SIGLEC1	0.0097229	0.00421998	protein_coding
ENSG00000088832	14	FKBP1A	128.983	125.831	protein_coding
ENSG00000088833	17	NSFL1C	27.3713	25.7054	protein_coding
ENSG00000088836	12	SLC4A11	2.0333	1.83343	protein_coding
ENSG00000088854	12	C20orf194	0.804902	0.810226	protein_coding
ENSG00000088876	11	ZNF343	4.00235	3.90028	protein_coding
ENSG00000088881	20	EBF4	0.759951	0.821512	protein_coding
ENSG00000088882	7	CPXM1	0.00757702	0	protein_coding
ENSG00000088888	17	MAVS	5.25474	5.34531	protein_coding
ENSG00000088899	14	RP5-1187M17.10	3.77928	3.52688	protein_coding
ENSG00000088926	13	F11	0.0252673	0	protein_coding
ENSG00000088930	7	XRN2	32.009	32.9329	protein_coding
ENSG00000088970	15	KIZ	6.13717	6.54735	protein_coding
ENSG00000088986	10	DYNLL1	187.196	182.491	protein_coding
ENSG00000088992	17	TESC	13.7403	13.9812	protein_coding
ENSG00000089006	16	SNX5	63.3777	66.2514	protein_coding
ENSG00000089009	15	RPL6	1490.94	1526.45	protein_coding
ENSG00000089012	14	SIRPG	0	0	protein_coding
ENSG00000089022	13	MAPKAPK5	21.8246	21.0225	protein_coding
ENSG00000089041	16	P2RX7	0	0.0069433	protein_coding
ENSG00000089048	14	ESF1	14.5244	13.8767	protein_coding
ENSG00000089050	14	RBBP9	6.93912	7.09305	protein_coding
ENSG00000089053	12	ANAPC5	79.333	82.2348	protein_coding
ENSG00000089057	14	SLC23A2	6.99206	7.46567	protein_coding
ENSG00000089060	11	SLC8B1	5.469	5.61812	protein_coding
ENSG00000089063	14	TMEM230	43.7832	43.8636	protein_coding
ENSG00000089091	16	DZANK1	0.654899	0.522296	protein_coding
ENSG00000089094	16	KDM2B	19.2784	20.4318	protein_coding
ENSG00000089101	17	CFAP61	0	0.0888991	protein_coding
ENSG00000089116	3	LHX5	0	0	protein_coding
ENSG00000089123	15	TASP1	3.5737	3.32072	protein_coding
ENSG00000089127	12	OAS1	0.00910403	0	protein_coding
ENSG00000089154	10	GCN1	56.1179	58.0012	protein_coding
ENSG00000089157	15	RPLP0	1474.3	1453.73	protein_coding
ENSG00000089159	15	PXN	12.2477	11.3269	protein_coding
ENSG00000089163	4	SIRT4	1.95939	1.70208	protein_coding
ENSG00000089169	14	RPH3A	0.00714661	0	protein_coding
ENSG00000089177	17	KIF16B	2.27038	2.35743	protein_coding
ENSG00000089195	14	TRMT6	15.7309	15.344	protein_coding
ENSG00000089199	9	CHGB	0.0861965	0.0309869	protein_coding
ENSG00000089220	4	PEBP1	161.909	157.728	protein_coding
ENSG00000089225	19	TBX5	0	0	protein_coding
ENSG00000089234	15	BRAP	8.36561	8.53855	protein_coding
ENSG00000089248	6	ERP29	48.0238	46.4673	protein_coding
ENSG00000089250	18	NOS1	0.00564305	0.0446674	protein_coding
ENSG00000089280	18	FUS	351.81	304.152	protein_coding
ENSG00000089289	15	IGBP1	20.0114	19.041	protein_coding
ENSG00000089327	14	FXYD5	19.3836	18.1763	protein_coding
ENSG00000089335	20	ZNF302	8.64808	8.88568	protein_coding
ENSG00000089351	14	GRAMD1A	37.5756	32.8943	protein_coding
ENSG00000089356	16	FXYD3	0	0.0332227	protein_coding
ENSG00000089472	16	HEPH	0	0	protein_coding
ENSG00000089486	16	CDIP1	25.398	26.246	protein_coding
ENSG00000089505	17	CMTM1	0.511518	0.480296	protein_coding
ENSG00000089558	8	KCNH4	0	0.00962139	protein_coding
ENSG00000089597	16	GANAB	125.227	124.887	protein_coding
ENSG00000089639	10	GMIP	5.69852	5.13871	protein_coding
ENSG00000089682	16	RBM41	10.7164	12.051	protein_coding
ENSG00000089685	14	BIRC5	105.559	110.334	protein_coding
ENSG00000089692	8	LAG3	0.035664	0.0650262	protein_coding
ENSG00000089693	10	MLF2	166.471	152.284	protein_coding
ENSG00000089723	9	OTUB2	1.08124	1.10366	protein_coding
ENSG00000089737	15	DDX24	94.3514	92.4738	protein_coding
ENSG00000089775	11	ZBTB25	1.85804	2.13367	protein_coding
ENSG00000089818	16	NECAP1	29.3552	30.0302	protein_coding
ENSG00000089820	15	ARHGAP4	0.289904	0.49018	protein_coding
ENSG00000089847	12	ANKRD24	0.0840439	0.0912294	protein_coding
ENSG00000089876	11	DHX32	14.6212	15.4327	protein_coding
ENSG00000089902	9	RCOR1	8.16966	8.88804	protein_coding
ENSG00000089916	17	GPATCH2L	6.68908	7.52771	protein_coding
ENSG00000090006	17	LTBP4	8.46815	8.15942	protein_coding
ENSG00000090013	9	BLVRB	9.20833	9.17997	protein_coding
ENSG00000090020	10	SLC9A1	10.3113	9.56664	protein_coding
ENSG00000090054	13	SPTLC1	24.9067	26.2534	protein_coding
ENSG00000090060	17	PAPOLA	92.0314	96.9244	protein_coding
ENSG00000090061	17	CCNK	32.1443	30.267	protein_coding
ENSG00000090097	20	PCBP4	5.44695	5.26191	protein_coding
ENSG00000090104	11	RGS1	0	0	protein_coding
ENSG00000090238	11	YPEL3	5.70277	6.34806	protein_coding
ENSG00000090263	15	MRPS33	55.5359	54.4773	protein_coding
ENSG00000090266	12	NDUFB2	149.409	140.169	protein_coding
ENSG00000090273	13	NUDC	141.853	136.628	protein_coding
ENSG00000090316	15	MAEA	39.894	41.6947	protein_coding
ENSG00000090339	8	ICAM1	0.330948	1.27157	protein_coding
ENSG00000090372	14	STRN4	52.0135	51.369	protein_coding
ENSG00000090376	8	IRAK3	0.0190432	0.0146067	protein_coding
ENSG00000090382	6	LYZ	0	0.05687	protein_coding
ENSG00000090402	7	SI	0	0	protein_coding
ENSG00000090432	6	MUL1	20.8874	20.9589	protein_coding
ENSG00000090447	11	TFAP4	10.7618	10.2544	protein_coding
ENSG00000090470	14	PDCD7	12.21	12.5318	protein_coding
ENSG00000090487	10	SPG21	40.4506	38.3087	protein_coding
ENSG00000090512	11	FETUB	0	0	protein_coding
ENSG00000090520	10	DNAJB11	57.0826	54.157	protein_coding
ENSG00000090530	9	P3H2	1.55796	1.44639	protein_coding
ENSG00000090534	17	THPO	0.019543	0.034625	protein_coding
ENSG00000090539	15	CHRD	0.395375	0.567506	protein_coding
ENSG00000090554	12	FLT3LG	0.716564	0.539405	protein_coding
ENSG00000090565	15	RAB11FIP3	12.2168	11.8505	protein_coding
ENSG00000090581	9	GNPTG	16.8186	16.2876	protein_coding
ENSG00000090612	20	ZNF268	5.31695	5.56391	protein_coding
ENSG00000090615	12	GOLGA3	11.7276	11.9265	protein_coding
ENSG00000090621	13	PABPC4	169.587	166.174	protein_coding
ENSG00000090659	17	CD209	0	0	protein_coding
ENSG00000090661	11	CERS4	3.80981	3.03689	protein_coding
ENSG00000090674	15	MCOLN1	14.6867	13.9199	protein_coding
ENSG00000090686	15	USP48	32.6785	32.4475	protein_coding
ENSG00000090776	5	EFNB1	25.3837	22.9014	protein_coding
ENSG00000090857	13	PDPR	7.39898	7.64952	protein_coding
ENSG00000090861	15	AARS	48.3421	45.3851	protein_coding
ENSG00000090863	11	GLG1	16.0405	15.999	protein_coding
ENSG00000090889	11	KIF4A	22.396	23.9112	protein_coding
ENSG00000090905	17	TNRC6A	21.9114	23.2689	protein_coding
ENSG00000090924	14	PLEKHG2	5.88823	5.62183	protein_coding
ENSG00000090932	10	DLL3	3.42808	3.03221	protein_coding
ENSG00000090971	4	NAT14	19.8279	17.692	protein_coding
ENSG00000090975	12	PITPNM2	1.29027	1.23077	protein_coding
ENSG00000090989	17	EXOC1	7.16035	7.24293	protein_coding
ENSG00000091009	7	RBM27	12.1352	12.7115	protein_coding
ENSG00000091010	4	POU4F3	0.0473382	0.0606335	protein_coding
ENSG00000091039	16	OSBPL8	12.8069	14.5838	protein_coding
ENSG00000091073	19	DTX2	7.03455	6.34008	protein_coding
ENSG00000091106	18	NLRC4	0.268683	0.358836	protein_coding
ENSG00000091127	13	PUS7	20.7605	21.8367	protein_coding
ENSG00000091128	12	LAMB4	0.0548359	0.0717459	protein_coding
ENSG00000091129	19	NRCAM	3.53096	3.9432	protein_coding
ENSG00000091136	13	LAMB1	15.9116	15.7089	protein_coding
ENSG00000091137	11	SLC26A4	0.14855	0.199714	protein_coding
ENSG00000091138	12	SLC26A3	0.00696177	0.0272117	protein_coding
ENSG00000091140	12	DLD	62.6775	63.5211	protein_coding
ENSG00000091157	13	WDR7	5.71022	6.06642	protein_coding
ENSG00000091164	12	TXNL1	38.6263	39.6715	protein_coding
ENSG00000091181	19	IL5RA	0	0	protein_coding
ENSG00000091262	14	ABCC6	1.18074	1.39122	protein_coding
ENSG00000091317	7	CMTM6	23.9343	25.7711	protein_coding
ENSG00000091409	14	ITGA6	6.87297	7.54882	protein_coding
ENSG00000091428	17	RAPGEF4	2.072	2.27136	protein_coding
ENSG00000091436	16	AC013461.1	10.9476	11.3939	protein_coding
ENSG00000091482	5	SMPX	0.136735	0.304902	protein_coding
ENSG00000091483	6	FH	21.467	21.8589	protein_coding
ENSG00000091490	10	SEL1L3	5.22536	5.24927	protein_coding
ENSG00000091513	14	TF	0.126341	0.0847153	protein_coding
ENSG00000091527	15	CDV3	90.334	93.2196	protein_coding
ENSG00000091536	16	MYO15A	0.111022	0.128865	protein_coding
ENSG00000091542	8	ALKBH5	61.4065	58.9619	protein_coding
ENSG00000091583	10	APOH	0	0	protein_coding
ENSG00000091592	15	NLRP1	2.05054	2.06713	protein_coding
ENSG00000091622	15	PITPNM3	0.351643	0.219486	protein_coding
ENSG00000091640	7	SPAG7	45.6012	41.7533	protein_coding
ENSG00000091651	8	ORC6	39.5164	40.5814	protein_coding
ENSG00000091656	15	ZFHX4	4.87609	5.54092	protein_coding
ENSG00000091664	7	SLC17A6	0	0	protein_coding
ENSG00000091704	9	CPA1	0	0	protein_coding
ENSG00000091732	15	ZC3HC1	36.8281	37.1626	protein_coding
ENSG00000091831	21	ESR1	0.0101749	0.0351141	protein_coding
ENSG00000091844	7	RGS17	1.75618	1.74506	protein_coding
ENSG00000091879	13	ANGPT2	0.0304611	0.0445067	protein_coding
ENSG00000091947	9	TMEM101	15.3935	14.2417	protein_coding
ENSG00000091972	18	CD200	0.107085	0.11847	protein_coding
ENSG00000091986	15	CCDC80	0.738908	0.731329	protein_coding
ENSG00000092009	10	CMA1	0	0	protein_coding
ENSG00000092010	14	PSME1	33.9889	35.5562	protein_coding
ENSG00000092020	10	PPP2R3C	20.244	20.2701	protein_coding
ENSG00000092036	16	HAUS4	9.6374	10.1127	protein_coding
ENSG00000092051	16	JPH4	0.0412435	0.00503689	protein_coding
ENSG00000092054	12	MYH7	0	0	protein_coding
ENSG00000092067	5	CEBPE	0	0	protein_coding
ENSG00000092068	18	SLC7A8	4.5599	4.33434	protein_coding
ENSG00000092094	10	OSGEP	16.5206	16.3793	protein_coding
ENSG00000092096	14	SLC22A17	0.635435	0.660601	protein_coding
ENSG00000092098	16	RNF31	10.1879	9.75947	protein_coding
ENSG00000092108	20	SCFD1	32.7085	34.3665	protein_coding
ENSG00000092140	14	G2E3	11.4399	12.0279	protein_coding
ENSG00000092148	12	HECTD1	30.0619	28.9971	protein_coding
ENSG00000092199	17	HNRNPC	524.067	511.16	protein_coding
ENSG00000092200	12	RPGRIP1	0.129433	0.0605396	protein_coding
ENSG00000092201	9	SUPT16H	99.6052	100.221	protein_coding
ENSG00000092203	13	TOX4	26.2997	24.0961	protein_coding
ENSG00000092208	16	GEMIN2	22.0872	22.8469	protein_coding
ENSG00000092295	11	TGM1	0.87972	0.730346	protein_coding
ENSG00000092330	15	TINF2	6.93526	7.54313	protein_coding
ENSG00000092345	13	DAZL	0	0	protein_coding
ENSG00000092377	13	TBL1Y	0	0	protein_coding
ENSG00000092421	16	SEMA6A	4.00948	3.75496	protein_coding
ENSG00000092439	13	TRPM7	12.756	13.4552	protein_coding
ENSG00000092445	11	TYRO3	14.9188	15.432	protein_coding
ENSG00000092470	11	WDR76	9.38942	9.68798	protein_coding
ENSG00000092529	22	CAPN3	0.565785	0.643554	protein_coding
ENSG00000092531	9	SNAP23	15.8373	16.5278	protein_coding
ENSG00000092607	13	TBX15	0.210188	0.187897	protein_coding
ENSG00000092621	11	PHGDH	120.484	118.753	protein_coding
ENSG00000092758	15	COL9A3	2.10255	1.82948	protein_coding
ENSG00000092820	17	EZR	48.8754	49.379	protein_coding
ENSG00000092841	18	MYL6	211.955	205.166	protein_coding
ENSG00000092847	11	AGO1	11.1433	12.4151	protein_coding
ENSG00000092850	11	TEKT2	0.486102	0.246255	protein_coding
ENSG00000092853	13	CLSPN	24.8648	27.4952	protein_coding
ENSG00000092871	16	RFFL	5.62628	6.0271	protein_coding
ENSG00000092929	11	UNC13D	0.0586442	0.105635	protein_coding
ENSG00000092931	11	MFSD11	16.709	17.0141	protein_coding
ENSG00000092964	16	DPYSL2	7.6463	7.10984	protein_coding
ENSG00000092969	11	TGFB2	0.213597	0.325512	protein_coding
ENSG00000092978	10	GPATCH2	4.01783	4.32089	protein_coding
ENSG00000093000	18	NUP50	55.5366	57.2499	protein_coding
ENSG00000093009	9	CDC45	26.703	26.4453	protein_coding
ENSG00000093010	11	COMT	41.9522	43.0808	protein_coding
ENSG00000093072	15	CECR1	0.00567016	0	protein_coding
ENSG00000093134	13	VNN3	0	0	protein_coding
ENSG00000093144	18	ECHDC1	39.8419	37.7412	protein_coding
ENSG00000093167	17	LRRFIP2	11.9662	12.9743	protein_coding
ENSG00000093183	13	SEC22C	16.5227	17.5516	protein_coding
ENSG00000093217	9	XYLB	3.88175	3.80203	protein_coding
ENSG00000094631	18	HDAC6	10.9202	9.26032	protein_coding
ENSG00000094661	2	OR1I1	0	0	protein_coding
ENSG00000094755	16	GABRP	0.0112365	0.00551488	protein_coding
ENSG00000094796	4	KRT31	0	0	protein_coding
ENSG00000094804	9	CDC6	45.1931	43.1717	protein_coding
ENSG00000094841	13	UPRT	5.83817	5.47945	protein_coding
ENSG00000094880	10	CDC23	46.3071	46.6288	protein_coding
ENSG00000094914	12	AAAS	34.9079	32.8067	protein_coding
ENSG00000094916	13	CBX5	16.5162	17.3167	protein_coding
[truncated: 17,645 more rows]
