# Supplementary material for: Sustained TNF-α stimulation leads to transcriptional memory that greatly enhances signal sensitivity and robustness
Source: eLife. 2020 Nov 6;9:e61965. doi: 10.7554/eLife.61965 (PMC7704108; doi:10.7554/eLife.61965)
Supplement: Figure 2—source data 3. [file elife-61965-fig2-data3.txt.zip › Figure2sourcedata3.txt]

gene_id	test_id	ver	gene	locus	sample_1	sample_2	status	value_1	value_2	log2.fold_change.	test_stat	p_value	q_value	significant	gene_biotype
EGFP	EGFP.0	NA	EGFP	NA	ntc	NA	OK	3.28	19.97	NA	NA	NA	NA	no	protein_coding
ENSG00000000003	ENSG00000000003.14	14	TSPAN6	chrX:100627108-100639991	ntc	12d+10d	OK	32.7693	33.1665	0.0173822	0.32237	0.6528	0.987808	no	protein_coding
ENSG00000000005	ENSG00000000005.5	5	TNMD	chrX:100584801-100599885	ntc	12d+10d	NOTEST	0	0	0	0	1	1	no	protein_coding
ENSG00000000419	ENSG00000000419.12	12	DPM1	chr20:50888918-50958555	ntc	12d+10d	OK	17.3738	19.8235	0.190306	1.62178	0.02055	0.319892	no	protein_coding
ENSG00000000457	ENSG00000000457.13	13	SCYL3	chr1:169662006-169894267	ntc	12d+10d	OK	2.57866	2.6996	0.0661266	0.371359	0.59135	0.972854	no	protein_coding
ENSG00000000460	ENSG00000000460.16	16	C1orf112	chr1:169662006-169894267	ntc	12d+10d	OK	11.3852	11.2827	-0.0130466	-0.125366	0.85515	0.995672	no	protein_coding
ENSG00000000938	ENSG00000000938.12	12	FGR	chr1:27612063-27635277	ntc	12d+10d	NOTEST	0.00754436	0	-Inf	0	1	1	no	protein_coding
ENSG00000000971	ENSG00000000971.15	15	CFH	chr1:196651877-196747504	ntc	12d+10d	NOTEST	0.00429614	0.00425654	-0.0133615	0	1	1	no	protein_coding
ENSG00000001036	ENSG00000001036.13	13	FUCA2	chr6:143450806-143511690	ntc	12d+10d	OK	52.0545	55.221	0.0851957	1.63572	0.01955	0.313665	no	protein_coding
ENSG00000001084	ENSG00000001084.10	10	GCLC	chr6:53497340-53617171	ntc	12d+10d	OK	17.0009	17.4924	0.04112	0.621074	0.36775	0.905303	no	protein_coding
ENSG00000001167	ENSG00000001167.14	14	NFYA	chr6:41026910-41099976	ntc	12d+10d	OK	14.6995	14.6185	-0.0079706	-0.111859	0.8722	0.995672	no	protein_coding
ENSG00000001460	ENSG00000001460.17	17	STPG1	chr1:24307555-24472976	ntc	12d+10d	OK	7.83011	7.91215	0.0150375	0.0992129	0.8822	0.995672	no	protein_coding
ENSG00000001461	ENSG00000001461.16	16	NIPAL3	chr1:24307555-24472976	ntc	12d+10d	OK	21.7366	21.5697	-0.0111149	-0.184215	0.79295	0.995672	no	protein_coding
ENSG00000001497	ENSG00000001497.16	16	LAS1L	chrX:65512581-65534775	ntc	12d+10d	OK	40.0227	42.3747	0.0823842	1.73757	0.0123	0.244589	no	protein_coding
ENSG00000001561	ENSG00000001561.6	6	ENPP4	chr6:46129992-46146699	ntc	12d+10d	OK	6.52222	6.57415	0.0114414	0.154798	0.8265	0.995672	no	protein_coding
ENSG00000001617	ENSG00000001617.11	11	SEMA3F	chr3:49940006-50189075	ntc	12d+10d	OK	1.07074	1.3743	0.360084	0.966602	0.1038	0.646642	no	protein_coding
ENSG00000001626	ENSG00000001626.14	14	CFTR	chr7:117465783-117874139	ntc	12d+10d	OK	0.298146	0.389064	0.383992	0.151435	0.6413	0.984829	no	protein_coding
ENSG00000001629	ENSG00000001629.9	9	ANKIB1	chr7:92246233-92401384	ntc	12d+10d	OK	10.0967	10.3428	0.0347406	0.482684	0.47585	0.939158	no	protein_coding
ENSG00000001630	ENSG00000001630.15	15	CYP51A1	chr7:92112150-92180725	ntc	12d+10d	OK	33.508	33.2598	-0.0107239	-0.223228	0.75175	0.995672	no	protein_coding
ENSG00000001631	ENSG00000001631.14	14	KRIT1	chr7:92198968-92246166	ntc	12d+10d	OK	17.3165	16.1761	-0.0982806	-1.16744	0.08635	0.604768	no	protein_coding
ENSG00000002016	ENSG00000002016.16	16	RAD52	chr12:912076-1495933	ntc	12d+10d	OK	9.68858	7.99125	-0.277863	-1.52151	0.02735	0.369017	no	protein_coding
ENSG00000002330	ENSG00000002330.13	13	BAD	chr11:64269829-64289500	ntc	12d+10d	OK	14.7518	16.2627	0.140675	1.19013	0.0892	0.612381	no	protein_coding
ENSG00000002549	ENSG00000002549.12	12	LAP3	chr4:17577191-17614571	ntc	12d+10d	OK	33.0004	33.3612	0.0156882	0.274146	0.68835	0.99075	no	protein_coding
ENSG00000002586	ENSG00000002586.18	18	CD99	chrX:2691178-2741309	ntc	12d+10d	NOTEST	0	0	0	0	1	1	no	protein_coding
ENSG00000002587	ENSG00000002587.9	9	HS3ST1	chr4:11393149-11429765	ntc	12d+10d	NOTEST	0.0197409	0.0406419	1.04178	0	1	1	no	protein_coding
ENSG00000002726	ENSG00000002726.19	19	AOC1	chr7:150824626-150861504	ntc	12d+10d	NOTEST	0.0433107	0.0680752	0.652406	0	1	1	no	protein_coding
ENSG00000002745	ENSG00000002745.12	12	WNT16	chr7:121325366-121341104	ntc	12d+10d	OK	0.396522	0.372832	-0.0888752	-0.192923	0.76425	0.995672	no	protein_coding
ENSG00000002746	ENSG00000002746.14	14	HECW1	chr7:42954134-43566001	ntc	12d+10d	NOTEST	0.101966	0.134911	0.403922	0	1	1	no	protein_coding
ENSG00000002822	ENSG00000002822.15	15	MAD1L1	chr7:1815792-2233243	ntc	12d+10d	OK	14.4502	16.6957	0.208386	1.96969	0.003	0.104463	no	protein_coding
ENSG00000002834	ENSG00000002834.17	17	LASP1	chr17:38869858-38921770	ntc	12d+10d	OK	23.9725	22.6428	-0.0823237	-1.75002	0.0129	0.254301	no	protein_coding
ENSG00000002919	ENSG00000002919.14	14	SNX11	chr17:48103356-48123074	ntc	12d+10d	OK	15.769	15.289	-0.044598	-0.527337	0.4429	0.927926	no	protein_coding
ENSG00000002933	ENSG00000002933.7	7	TMEM176A	chr7:150791284-150805120	ntc	12d+10d	NOTEST	0.121789	0.114449	-0.0896845	0	1	1	no	protein_coding
ENSG00000003056	ENSG00000003056.7	7	M6PR	chr12:8681599-8949955	ntc	12d+10d	OK	43.7658	43.2273	-0.0178607	-0.22908	0.73675	0.995672	no	protein_coding
ENSG00000003096	ENSG00000003096.13	13	KLHL13	chrX:117897812-118117340	ntc	12d+10d	OK	10.4573	10.7645	0.0417682	0.505244	0.45655	0.934068	no	protein_coding
ENSG00000003137	ENSG00000003137.8	8	CYP26B1	chr2:72129237-72148038	ntc	12d+10d	OK	2.10453	2.27497	0.112347	0.334322	0.6201	0.977499	no	protein_coding
ENSG00000003147	ENSG00000003147.17	17	ICA1	chr7:8113183-8344516	ntc	12d+10d	OK	7.93929	7.32649	-0.115886	-0.534726	0.4374	0.925866	no	protein_coding
ENSG00000003249	ENSG00000003249.13	13	DBNDD1	chr16:90004864-90047773	ntc	12d+10d	OK	29.4973	30.7192	0.0585582	1.03259	0.13985	0.703352	no	protein_coding
ENSG00000003393	ENSG00000003393.14	14	ALS2	chr2:201700553-201781189	ntc	12d+10d	OK	7.93595	7.27879	-0.124703	-0.986743	0.13765	0.699567	no	protein_coding
ENSG00000003400	ENSG00000003400.14	14	CASP10	chr2:201182880-201229406	ntc	12d+10d	OK	0.808748	1.03468	0.35542	0.755634	0.18345	0.763128	no	protein_coding
ENSG00000003402	ENSG00000003402.19	19	CFLAR	chr2:201116103-201176687	ntc	12d+10d	OK	5.05472	5.04151	-0.00377443	-0.0136612	0.98425	0.997891	no	protein_coding
ENSG00000003436	ENSG00000003436.14	14	TFPI	chr2:187001875-187565760	ntc	12d+10d	OK	5.67869	4.76911	-0.251837	-0.810977	0.23155	0.812297	no	protein_coding
ENSG00000003509	ENSG00000003509.15	15	NDUFAF7	chr2:37167819-37324808	ntc	12d+10d	OK	11.632	11.6978	0.00814592	0.0547144	0.93535	0.995672	no	protein_coding
ENSG00000003756	ENSG00000003756.16	16	RBM5	chr3:49940006-50189075	ntc	12d+10d	OK	44.3577	43.5002	-0.0281629	-0.37487	0.58775	0.971671	no	protein_coding
ENSG00000003987	ENSG00000003987.13	13	MTMR7	chr8:17224963-17413528	ntc	12d+10d	OK	3.22078	3.10049	-0.0549112	-0.218404	0.7341	0.995672	no	protein_coding
ENSG00000003989	ENSG00000003989.16	16	SLC7A2	chr8:17497087-17570573	ntc	12d+10d	OK	21.382	21.0367	-0.0234917	-0.556748	0.42255	0.919458	no	protein_coding
ENSG00000004059	ENSG00000004059.10	10	ARF5	chr7:127580617-127602144	ntc	12d+10d	OK	144.493	150.656	0.0602573	1.36231	0.053	0.498963	no	protein_coding
ENSG00000004139	ENSG00000004139.13	13	SARM1	chr17:28357580-28407197	ntc	12d+10d	OK	0.628408	0.377112	-0.736708	-1.05311	0.03225	0.403645	no	protein_coding
ENSG00000004142	ENSG00000004142.11	11	POLDIP2	chr17:28347176-28357522	ntc	12d+10d	OK	117.077	115.605	-0.0182525	-0.508947	0.47395	0.939158	no	protein_coding
ENSG00000004399	ENSG00000004399.12	12	PLXND1	chr3:129555174-129606818	ntc	12d+10d	OK	8.43236	7.74537	-0.122602	-0.771868	0.25025	0.82509	no	protein_coding
ENSG00000004455	ENSG00000004455.16	16	AK2	chr1:32986951-33080996	ntc	12d+10d	OK	171.51	166.762	-0.0405067	-0.771413	0.25805	0.830036	no	protein_coding
ENSG00000004468	ENSG00000004468.12	12	CD38	chr4:15778274-15853230	ntc	12d+10d	NOTEST	0.00312817	0.00319352	0.0298257	0	1	1	no	protein_coding
ENSG00000004478	ENSG00000004478.7	7	FKBP4	chr12:2794952-2941140	ntc	12d+10d	OK	199.776	192.333	-0.0547802	-0.318991	0.62585	0.979976	no	protein_coding
ENSG00000004487	ENSG00000004487.15	15	KDM1A	chr1:23019447-23177808	ntc	12d+10d	OK	84.1399	85.0738	0.015925	0.0949992	0.8939	0.995672	no	protein_coding
ENSG00000004534	ENSG00000004534.14	14	RBM6	chr3:49940006-50189075	ntc	12d+10d	OK	26.1204	24.462	-0.0946345	-1.1654	0.08955	0.613201	no	protein_coding
ENSG00000004660	ENSG00000004660.14	14	CAMKK1	chr17:3860314-3894891	ntc	12d+10d	OK	9.45012	10.0168	0.0840154	1.17891	0.092	0.619601	no	protein_coding
ENSG00000004700	ENSG00000004700.15	15	RECQL	chr12:21437614-21501669	ntc	12d+10d	OK	17.2833	17.3821	0.00821676	0.107076	0.88145	0.995672	no	protein_coding
ENSG00000004766	ENSG00000004766.15	15	VPS50	chr7:93232339-93361121	ntc	12d+10d	OK	8.16507	8.12783	-0.00659435	-0.0592373	0.92685	0.995672	no	protein_coding
ENSG00000004776	ENSG00000004776.11	11	HSPB6	chr19:35754565-35758079	ntc	12d+10d	NOTEST	0.263504	0.164301	-0.681487	0	1	1	no	protein_coding
ENSG00000004777	ENSG00000004777.18	18	ARHGAP33	chr19:35774531-35788822	ntc	12d+10d	OK	2.19916	2.40156	0.127018	0.293355	0.6445	0.985253	no	protein_coding
ENSG00000004779	ENSG00000004779.9	9	NDUFAB1	chr16:23581001-23596356	ntc	12d+10d	OK	122.029	129.218	0.0825827	1.75994	0.01065	0.227371	no	protein_coding
ENSG00000004799	ENSG00000004799.7	7	PDK4	chr7:95583498-95596491	ntc	12d+10d	OK	0.577131	0.712845	0.30469	0.630459	0.25885	0.830906	no	protein_coding
ENSG00000004809	ENSG00000004809.13	13	SLC22A16	chr6:110424686-110476641	ntc	12d+10d	NOTEST	0	0	0	0	1	1	no	protein_coding
ENSG00000004838	ENSG00000004838.13	13	ZMYND10	chr3:50341105-50346852	ntc	12d+10d	OK	0.877152	0.608932	-0.526546	-0.849508	0.10695	0.651094	no	protein_coding
ENSG00000004846	ENSG00000004846.16	16	ABCB5	chr7:20615206-20777038	ntc	12d+10d	NOTEST	0.00610239	0.0204274	1.74306	0	1	1	no	protein_coding
ENSG00000004848	ENSG00000004848.6	6	ARX	chrX:25003693-25015948	ntc	12d+10d	NOTEST	0.128805	0.0992152	-0.376554	0	1	1	no	protein_coding
ENSG00000004864	ENSG00000004864.13	13	SLC25A13	chr7:96120219-96322147	ntc	12d+10d	OK	33.8632	33.19	-0.0289721	-0.578184	0.4009	0.916359	no	protein_coding
ENSG00000004866	ENSG00000004866.18	18	ST7	chr7:116952445-117230103	ntc	12d+10d	OK	31.5144	30.2783	-0.0577271	-0.846767	0.19945	0.783262	no	protein_coding
ENSG00000004897	ENSG00000004897.11	11	CDC27	chr17:47117702-47189422	ntc	12d+10d	OK	42.4885	41.2699	-0.0419797	-0.620999	0.37515	0.90707	no	protein_coding
ENSG00000004939	ENSG00000004939.13	13	SLC4A1	chr17:44248384-44268141	ntc	12d+10d	NOTEST	0	0.00469526	Inf	0	1	1	no	protein_coding
ENSG00000004948	ENSG00000004948.13	13	CALCR	chr7:93424486-93574730	ntc	12d+10d	NOTEST	0.0246094	0.0219559	-0.164601	0	1	1	no	protein_coding
ENSG00000004961	ENSG00000004961.14	14	HCCS	chrX:11111300-11123078	ntc	12d+10d	OK	33.0822	34.616	0.065385	0.955617	0.17315	0.748346	no	protein_coding
ENSG00000004975	ENSG00000004975.11	11	DVL2	chr17:7225340-7234545	ntc	12d+10d	OK	24.2974	24.606	0.0182064	0.274915	0.6864	0.99075	no	protein_coding
ENSG00000005001	ENSG00000005001.9	9	PRSS22	chr16:2852726-2859726	ntc	12d+10d	NOTEST	0.0433531	0.0223783	-0.954031	0	1	1	no	protein_coding
ENSG00000005007	ENSG00000005007.12	12	UPF1	chr19:18831937-18868236	ntc	12d+10d	OK	42.0865	42.7789	0.0235412	0.571691	0.4047	0.918451	no	protein_coding
ENSG00000005020	ENSG00000005020.12	12	SKAP2	chr7:26667061-26995239	ntc	12d+10d	OK	19.2412	16.8235	-0.193721	-2.58669	0.00065	0.0400239	yes	protein_coding
ENSG00000005022	ENSG00000005022.5	5	SLC25A5	chrX:119466033-119471319	ntc	12d+10d	OK	432.974	436.192	0.0106829	0.0804437	0.9064	0.995672	no	protein_coding
ENSG00000005059	ENSG00000005059.15	15	CCDC109B	chr4:109560204-109703583	ntc	12d+10d	OK	17.1328	19.4393	0.182212	1.80964	0.01025	0.221801	no	protein_coding
ENSG00000005073	ENSG00000005073.5	5	HOXA11	chr7:27181509-27193448	ntc	12d+10d	OK	26.6221	25.8767	-0.0409708	-0.623397	0.3791	0.908173	no	protein_coding
ENSG00000005075	ENSG00000005075.15	15	POLR2J	chr7:102464928-102478907	ntc	12d+10d	OK	54.5177	51.5981	-0.0794064	-0.959165	0.17025	0.745069	no	protein_coding
ENSG00000005100	ENSG00000005100.12	12	DHX33	chr17:5282264-5469060	ntc	12d+10d	OK	27.008	27.2265	0.0116291	0.0302851	0.96495	0.995672	no	protein_coding
ENSG00000005102	ENSG00000005102.12	12	MEOX1	chr17:43640387-43661954	ntc	12d+10d	NOTEST	0.223185	0.213659	-0.0629284	0	1	1	no	protein_coding
ENSG00000005108	ENSG00000005108.15	15	THSD7A	chr7:11180901-11832198	ntc	12d+10d	NOTEST	0.168597	0.0893771	-0.915602	0	1	1	no	protein_coding
ENSG00000005156	ENSG00000005156.11	11	LIG3	chr17:34927858-35121522	ntc	12d+10d	OK	17.83	16.1938	-0.13887	-1.17885	0.0862	0.604768	no	protein_coding
ENSG00000005175	ENSG00000005175.9	9	RPAP3	chr12:47661248-47706061	ntc	12d+10d	OK	22.4374	22.3023	-0.00871454	-0.114481	0.8696	0.995672	no	protein_coding
ENSG00000005187	ENSG00000005187.11	11	ACSM3	chr16:20610242-20925006	ntc	12d+10d	OK	0.828431	0.810124	-0.0322395	-0.0454413	0.92635	0.995672	no	protein_coding
ENSG00000005189	ENSG00000005189.19	19	AC004381.6	chr16:20610242-20925006	ntc	12d+10d	OK	2.88654	3.5873	0.313555	1.16543	0.06195	0.533457	no	protein_coding
ENSG00000005194	ENSG00000005194.14	14	CIAPIN1	chr16:57428168-57487327	ntc	12d+10d	OK	39.5847	38.7107	-0.0322129	-0.39715	0.56405	0.963781	no	protein_coding
ENSG00000005206	ENSG00000005206.16	16	SPPL2B	chr19:2252251-2354806	ntc	12d+10d	OK	24.5881	25.8563	0.0725583	0.104123	0.8683	0.995672	no	protein_coding
ENSG00000005238	ENSG00000005238.19	19	FAM214B	chr9:35104111-35116341	ntc	12d+10d	OK	0.655787	0.598348	-0.132242	-0.28058	0.6327	0.981797	no	protein_coding
ENSG00000005243	ENSG00000005243.9	9	COPZ2	chr17:48026166-48038030	ntc	12d+10d	NOTEST	0.081682	0.107292	0.393459	0	1	1	no	protein_coding
ENSG00000005249	ENSG00000005249.12	12	PRKAR2B	chr7:107044648-107161811	ntc	12d+10d	OK	8.7069	8.09194	-0.105673	-1.39722	0.0415	0.452549	no	protein_coding
ENSG00000005302	ENSG00000005302.17	17	MSL3	chrX:11758158-11775753	ntc	12d+10d	OK	15.7827	15.57	-0.0195806	-0.244698	0.71975	0.995672	no	protein_coding
ENSG00000005339	ENSG00000005339.13	13	CREBBP	chr16:3725053-3880726	ntc	12d+10d	OK	15.0444	14.9142	-0.0125341	-0.160781	0.81355	0.995672	no	protein_coding
ENSG00000005379	ENSG00000005379.15	15	BZRAP1	chr17:58301227-58417595	ntc	12d+10d	NOTEST	0.0113059	0.0415909	1.87919	0	1	1	no	protein_coding
ENSG00000005381	ENSG00000005381.7	7	MPO	chr17:58269855-58280935	ntc	12d+10d	NOTEST	0	0	0	0	1	1	no	protein_coding
ENSG00000005421	ENSG00000005421.8	8	PON1	chr7:95297675-95324707	ntc	12d+10d	NOTEST	0.00690439	0.00684073	-0.0133643	0	1	1	no	protein_coding
ENSG00000005436	ENSG00000005436.13	13	GCFC2	chr2:75646782-75710989	ntc	12d+10d	OK	16.2588	17.7789	0.128949	1.21244	0.08325	0.596796	no	protein_coding
ENSG00000005448	ENSG00000005448.16	16	WDR54	chr2:74421677-74425755	ntc	12d+10d	OK	20.6131	22.9064	0.152189	1.176	0.0924	0.620461	no	protein_coding
ENSG00000005469	ENSG00000005469.11	11	CROT	chr7:87345680-87399795	ntc	12d+10d	OK	4.41921	4.50907	0.0290403	0.123896	0.8534	0.995672	no	protein_coding
ENSG00000005471	ENSG00000005471.15	15	ABCB4	chr7:87401696-87480435	ntc	12d+10d	NOTEST	0.149893	0.204461	0.447891	0	1	1	no	protein_coding
ENSG00000005483	ENSG00000005483.19	19	KMT2E	chr7:105013424-105399308	ntc	12d+10d	OK	8.28668	7.17692	-0.20743	-1.68797	0.01155	0.240156	no	protein_coding
ENSG00000005486	ENSG00000005486.16	16	RHBDD2	chr7:75842601-75888926	ntc	12d+10d	OK	16.1806	16.2863	0.00939456	0.0993629	0.88545	0.995672	no	protein_coding
ENSG00000005513	ENSG00000005513.9	9	SOX8	chr16:981807-986979	ntc	12d+10d	OK	0.526386	0.540758	0.0388621	0.118403	0.86305	0.995672	no	protein_coding
ENSG00000005700	ENSG00000005700.14	14	IBTK	chr6:82169982-82247754	ntc	12d+10d	OK	9.57515	9.64421	0.0103677	0.159408	0.82015	0.995672	no	protein_coding
ENSG00000005801	ENSG00000005801.16	16	ZNF195	chr11:3336720-3379222	ntc	12d+10d	OK	13.9941	14.5288	0.0541055	0.513029	0.44045	0.926328	no	protein_coding
ENSG00000005810	ENSG00000005810.17	17	MYCBP2	chr13:77044654-77327050	ntc	12d+10d	OK	23.9389	23.6056	-0.0202269	-0.178345	0.7968	0.995672	no	protein_coding
ENSG00000005812	ENSG00000005812.10	10	FBXL3	chr13:76990659-77027195	ntc	12d+10d	OK	15.8054	16.2153	0.0369411	0.489224	0.47115	0.939158	no	protein_coding
ENSG00000005844	ENSG00000005844.17	17	ITGAL	chr16:30472657-30523185	ntc	12d+10d	NOTEST	0.0342368	0.00387313	-3.14398	0	1	1	no	protein_coding
ENSG00000005882	ENSG00000005882.11	11	PDK2	chr17:50094736-50129882	ntc	12d+10d	OK	13.7547	13.5866	-0.0177403	-0.169294	0.8068	0.995672	no	protein_coding
ENSG00000005884	ENSG00000005884.17	17	ITGA3	chr17:50055967-50090481	ntc	12d+10d	OK	2.1968	2.21917	0.0146168	0.0392732	0.9464	0.995672	no	protein_coding
ENSG00000005889	ENSG00000005889.15	15	ZFX	chrX:24146224-24216255	ntc	12d+10d	OK	9.35597	9.09524	-0.0407762	-0.379816	0.5628	0.963571	no	protein_coding
ENSG00000005893	ENSG00000005893.15	15	LAMP2	chrX:120427826-120469365	ntc	12d+10d	OK	21.5609	21.8732	0.020744	0.301105	0.67145	0.98959	no	protein_coding
ENSG00000005961	ENSG00000005961.17	17	ITGA2B	chr17:44372179-44389505	ntc	12d+10d	OK	1.54154	1.3471	-0.194511	-0.433588	0.46265	0.935845	no	protein_coding
ENSG00000005981	ENSG00000005981.12	12	ASB4	chr7:95478443-95540232	ntc	12d+10d	NOTEST	0.0113497	0.0117006	0.0439298	0	1	1	no	protein_coding
ENSG00000006007	ENSG00000006007.11	11	GDE1	chr16:19501688-19522145	ntc	12d+10d	OK	45.4166	46.3437	0.029154	0.54586	0.43665	0.925866	no	protein_coding
ENSG00000006015	ENSG00000006015.17	17	C19orf60	chr19:18571729-18621039	ntc	12d+10d	OK	16.7496	21.0666	0.330832	0.445048	0.51945	0.952188	no	protein_coding
ENSG00000006016	ENSG00000006016.10	10	CRLF1	chr19:18571729-18621039	ntc	12d+10d	OK	5.45297	6.40498	0.232152	0.164931	0.8038	0.995672	no	protein_coding
ENSG00000006025	ENSG00000006025.11	11	OSBPL7	chr17:47807371-47821834	ntc	12d+10d	OK	1.87827	2.05878	0.132382	0.402935	0.5339	0.957023	no	protein_coding
ENSG00000006042	ENSG00000006042.11	11	TMEM98	chr17:32927909-32945106	ntc	12d+10d	OK	30.5549	32.544	0.0909885	1.16236	0.09225	0.620312	no	protein_coding
ENSG00000006047	ENSG00000006047.12	12	YBX2	chr17:7281666-7294615	ntc	12d+10d	NOTEST	0.161517	0.170058	0.0743359	0	1	1	no	protein_coding
ENSG00000006059	ENSG00000006059.3	3	KRT33A	chr17:41346091-41350812	ntc	12d+10d	NOTEST	0	0	0	0	1	1	no	protein_coding
ENSG00000006062	ENSG00000006062.13	13	MAP3K14	chr17:45190930-45317040	ntc	12d+10d	OK	2.54256	2.66897	0.0700021	0.29852	0.6608	0.98819	no	protein_coding
ENSG00000006071	ENSG00000006071.11	11	ABCC8	chr11:17392884-17476845	ntc	12d+10d	NOTEST	0.121855	0.286129	1.2315	0	1	1	no	protein_coding
ENSG00000006116	ENSG00000006116.3	3	CACNG3	chr16:24255552-24362801	ntc	12d+10d	NOTEST	0	0	0	0	1	1	no	protein_coding
ENSG00000006118	ENSG00000006118.14	14	TMEM132A	chr11:60913165-60952530	ntc	12d+10d	OK	26.3838	26.6225	0.0129929	0.147541	0.8376	0.995672	no	protein_coding
ENSG00000006125	ENSG00000006125.16	16	AP2B1	chr17:35574794-35868891	ntc	12d+10d	OK	94.2467	91.7759	-0.0383257	-0.203765	0.76065	0.995672	no	protein_coding
ENSG00000006128	ENSG00000006128.11	11	TAC1	chr7:97731907-97740472	ntc	12d+10d	NOTEST	0.156344	0.0834013	-0.906585	0	1	1	no	protein_coding
ENSG00000006194	ENSG00000006194.9	9	ZNF263	chr16:3263742-3318852	ntc	12d+10d	OK	20.8633	21.6038	0.0503213	0.616568	0.3787	0.908173	no	protein_coding
ENSG00000006210	ENSG00000006210.6	6	CX3CL1	chr16:57372457-57385048	ntc	12d+10d	NOTEST	0.00534056	0	-Inf	0	1	1	no	protein_coding
ENSG00000006282	ENSG00000006282.20	20	SPATA20	chr17:50532542-50555852	ntc	12d+10d	OK	5.60337	6.3745	0.186018	0.835367	0.2041	0.790431	no	protein_coding
ENSG00000006283	ENSG00000006283.17	17	CACNA1G	chr17:50556206-50631940	ntc	12d+10d	OK	0.360944	0.36085	-0.00037527	-0.000697951	0.99875	0.999663	no	protein_coding
ENSG00000006327	ENSG00000006327.13	13	TNFRSF12A	chr16:3014711-3022383	ntc	12d+10d	OK	5.65365	6.56671	0.215988	0.871024	0.20045	0.785063	no	protein_coding
ENSG00000006377	ENSG00000006377.10	10	DLX6	chr7:96955140-97014066	ntc	12d+10d	OK	3.84467	3.80537	-0.014825	-0.0658619	0.9225	0.995672	no	protein_coding
ENSG00000006432	ENSG00000006432.15	15	MAP3K9	chr14:70722525-70809534	ntc	12d+10d	OK	3.35433	3.00323	-0.159507	-1.74173	0.01065	0.227371	no	protein_coding
ENSG00000006451	ENSG00000006451.7	7	RALA	chr7:39623482-39708124	ntc	12d+10d	OK	28.975	27.8726	-0.0559581	-1.04467	0.13225	0.69272	no	protein_coding
ENSG00000006453	ENSG00000006453.13	13	BAIAP2L1	chr7:98252378-98401068	ntc	12d+10d	OK	16.3062	16.1484	-0.0140259	-0.209337	0.76155	0.995672	no	protein_coding
ENSG00000006459	ENSG00000006459.10	10	KDM7A	chr7:140084745-140177035	ntc	12d+10d	OK	3.69264	3.83104	0.0530863	0.514521	0.4211	0.919458	no	protein_coding
ENSG00000006468	ENSG00000006468.13	13	ETV1	chr7:13891227-13991425	ntc	12d+10d	OK	5.82766	5.18221	-0.169349	-0.672542	0.30335	0.868239	no	protein_coding
ENSG00000006530	ENSG00000006530.15	15	AGK	chr7:141529202-141702153	ntc	12d+10d	OK	37.8378	38.2742	0.016543	0.156822	0.82185	0.995672	no	protein_coding
ENSG00000006534	ENSG00000006534.15	15	ALDH3B1	chr11:68008577-68030461	ntc	12d+10d	OK	0.411811	0.352173	-0.225696	-0.306391	0.5634	0.963703	no	protein_coding
ENSG00000006555	ENSG00000006555.10	10	TTC22	chr1:54779711-54801267	ntc	12d+10d	NOTEST	0	0	0	0	1	1	no	protein_coding
ENSG00000006576	ENSG00000006576.16	16	PHTF2	chr7:77798791-77957503	ntc	12d+10d	OK	10.1738	9.47943	-0.101987	-1.16819	0.08665	0.604768	no	protein_coding
ENSG00000006606	ENSG00000006606.8	8	CCL26	chr7:75769532-75789896	ntc	12d+10d	NOTEST	0.067416	0	-Inf	0	1	1	no	protein_coding
ENSG00000006607	ENSG00000006607.13	13	FARP2	chr2:241356242-241509730	ntc	12d+10d	OK	14.455	14.3063	-0.01492	-0.144926	0.82745	0.995672	no	protein_coding
ENSG00000006611	ENSG00000006611.15	15	USH1C	chr11:17493894-17544416	ntc	12d+10d	OK	1.12431	1.06277	-0.0812172	-0.167891	0.76145	0.995672	no	protein_coding
ENSG00000006625	ENSG00000006625.17	17	GGCT	chr7:30496620-30634033	ntc	12d+10d	OK	83.0577	80.6729	-0.0420296	-0.145355	0.83695	0.995672	no	protein_coding
ENSG00000006634	ENSG00000006634.7	7	DBF4	chr7:87833567-87909541	ntc	12d+10d	OK	21.4765	21.9947	0.034397	0.470492	0.496	0.945007	no	protein_coding
ENSG00000006638	ENSG00000006638.11	11	TBXA2R	chr19:3594505-3606840	ntc	12d+10d	OK	0.670426	0.642092	-0.0622974	-0.150271	0.80345	0.995672	no	protein_coding
ENSG00000006652	ENSG00000006652.13	13	IFRD1	chr7:112422967-112491062	ntc	12d+10d	OK	51.989	53.6711	0.0459381	0.867566	0.212	0.794963	no	protein_coding
ENSG00000006659	ENSG00000006659.12	12	LGALS14	chr19:39704305-39709444	ntc	12d+10d	NOTEST	0	0	0	0	1	1	no	protein_coding
ENSG00000006695	ENSG00000006695.10	10	COX10	chr17:14069495-14208677	ntc	12d+10d	OK	10.7359	10.5961	-0.0189148	-0.228374	0.7441	0.995672	no	protein_coding
ENSG00000006704	ENSG00000006704.10	10	GTF2IRD1	chr7:74453789-74602604	ntc	12d+10d	OK	8.55458	8.90876	0.058528	0.593181	0.3813	0.908173	no	protein_coding
ENSG00000006712	ENSG00000006712.14	14	PAF1	chr19:39385851-39391195	ntc	12d+10d	OK	47.9696	45.2899	-0.0829322	-1.6916	0.01465	0.26979	no	protein_coding
ENSG00000006715	ENSG00000006715.15	15	VPS41	chr7:38722962-38932394	ntc	12d+10d	OK	14.4522	14.0255	-0.0432336	-0.3888	0.54725	0.960441	no	protein_coding
ENSG00000006740	ENSG00000006740.16	16	ARHGAP44	chr17:12665889-12991643	ntc	12d+10d	OK	7.00219	6.42316	-0.124524	-1.28587	0.05195	0.495514	no	protein_coding
ENSG00000006744	ENSG00000006744.18	18	ELAC2	chr17:12992390-13018187	ntc	12d+10d	OK	66.5334	68.7225	0.0467027	0.922338	0.182	0.761839	no	protein_coding
ENSG00000006747	ENSG00000006747.14	14	SCIN	chr7:12570124-12660179	ntc	12d+10d	OK	1.70959	1.67886	-0.0261737	-0.0791987	0.8951	0.995672	no	protein_coding
ENSG00000006756	ENSG00000006756.15	15	ARSD	chrX:2903969-2929351	ntc	12d+10d	NOTEST	0	0	0	0	1	1	no	protein_coding
ENSG00000006757	ENSG00000006757.11	11	PNPLA4	chrX:7898246-7927739	ntc	12d+10d	OK	6.97125	6.40611	-0.12197	-0.462173	0.5189	0.951801	no	protein_coding
ENSG00000006788	ENSG00000006788.12	12	MYH13	chr17:10291819-10373130	ntc	12d+10d	NOTEST	0	0	0	0	1	1	no	protein_coding
ENSG00000006831	ENSG00000006831.9	9	ADIPOR2	chr12:1688573-1788678	ntc	12d+10d	OK	43.0354	40.3198	-0.0940369	-2.27517	0.0011	0.0588685	no	protein_coding
ENSG00000006837	ENSG00000006837.11	11	CDKL3	chr5:134114710-134371047	ntc	12d+10d	OK	0.836825	1.03316	0.30406	0.0803849	0.735	0.995672	no	protein_coding
ENSG00000007001	ENSG00000007001.12	12	UPP2	chr2:157876701-158136154	ntc	12d+10d	NOTEST	0	0	0	0	1	1	no	protein_coding
ENSG00000007038	ENSG00000007038.10	10	PRSS21	chr16:2817179-2826304	ntc	12d+10d	NOTEST	0	0.0210467	Inf	0	1	1	no	protein_coding
ENSG00000007047	ENSG00000007047.14	14	MARK4	chr19:45071499-45305283	ntc	12d+10d	OK	10.0033	9.88724	-0.0168363	-0.0969677	0.8884	0.995672	no	protein_coding
ENSG00000007062	ENSG00000007062.11	11	PROM1	chr4:15960242-16084378	ntc	12d+10d	NOTEST	0.0132024	0.00886428	-0.57472	0	1	1	no	protein_coding
ENSG00000007080	ENSG00000007080.10	10	CCDC124	chr19:17933015-17943991	ntc	12d+10d	OK	123.608	124.666	0.0123068	0.259999	0.70265	0.993959	no	protein_coding
ENSG00000007129	ENSG00000007129.17	17	CEACAM21	chr19:41545191-41586844	ntc	12d+10d	NOTEST	0	0	0	0	1	1	no	protein_coding
ENSG00000007168	ENSG00000007168.12	12	PAFAH1B1	chr17:2593209-2685615	ntc	12d+10d	OK	34.9083	34.4021	-0.0210698	-0.190506	0.78705	0.995672	no	protein_coding
ENSG00000007171	ENSG00000007171.16	16	NOS2	chr17:27756765-27894752	ntc	12d+10d	OK	0.836362	0.841411	0.00868349	0.0300773	0.9625	0.995672	no	protein_coding
ENSG00000007174	ENSG00000007174.17	17	DNAH9	chr17:11598430-11997510	ntc	12d+10d	NOTEST	0	0	0	0	1	1	no	protein_coding
ENSG00000007202	ENSG00000007202.14	14	KIAA0100	chr17:28455751-28645454	ntc	12d+10d	OK	78.9645	75.6496	-0.0618715	-0.253252	0.6557	0.98785	no	protein_coding
ENSG00000007216	ENSG00000007216.14	14	SLC13A2	chr17:28455751-28645454	ntc	12d+10d	NOTEST	0	0	0	0	1	1	no	protein_coding
ENSG00000007237	ENSG00000007237.18	18	GAS7	chr17:9910608-10198551	ntc	12d+10d	OK	1.30685	1.28114	-0.0286674	-0.0584309	0.91105	0.995672	no	protein_coding
ENSG00000007255	ENSG00000007255.10	10	TRAPPC6A	chr19:45071499-45305283	ntc	12d+10d	OK	13.007	12.8024	-0.0228809	-0.127705	0.8528	0.995672	no	protein_coding
ENSG00000007264	ENSG00000007264.13	13	MATK	chr19:3777969-3802129	ntc	12d+10d	NOTEST	0	0	0	0	1	1	no	protein_coding
ENSG00000007306	ENSG00000007306.14	14	CEACAM7	chr19:41673306-41706976	ntc	12d+10d	NOTEST	0	0	0	0	1	1	no	protein_coding
ENSG00000007312	ENSG00000007312.12	12	CD79B	chr17:63928739-63932354	ntc	12d+10d	NOTEST	0	0	0	0	1	1	no	protein_coding
ENSG00000007314	ENSG00000007314.11	11	SCN4A	chr17:63938553-63972918	ntc	12d+10d	NOTEST	0.19486	0.226793	0.218938	0	1	1	no	protein_coding
ENSG00000007341	ENSG00000007341.18	18	ST7L	chr1:112466540-112671619	ntc	12d+10d	OK	8.78598	8.53029	-0.0426083	-0.19146	0.7741	0.995672	no	protein_coding
ENSG00000007350	ENSG00000007350.16	16	TKTL1	chrX:154257537-154330350	ntc	12d+10d	OK	0.375784	0.250615	-0.584428	-0.468128	0.2004	0.78506	no	protein_coding
ENSG00000007372	ENSG00000007372.20	20	PAX6	chr11:31784791-32105755	ntc	12d+10d	OK	15.9365	15.4799	-0.0419449	-0.293785	0.66255	0.98849	no	protein_coding
ENSG00000007376	ENSG00000007376.7	7	RPUSD1	chr16:784973-800737	ntc	12d+10d	OK	49.5767	53.8911	0.120385	2.01082	0.00455	0.137691	no	protein_coding
ENSG00000007384	ENSG00000007384.15	15	RHBDF1	chr16:58058-76355	ntc	12d+10d	OK	1.8822	2.14613	0.189316	0.506378	0.44095	0.926328	no	protein_coding
ENSG00000007392	ENSG00000007392.16	16	LUC7L	chr16:188968-229463	ntc	12d+10d	OK	37.0933	34.5455	-0.102662	-1.46594	0.0363	0.428158	no	protein_coding
ENSG00000007402	ENSG00000007402.11	11	CACNA2D2	chr3:50347329-50504244	ntc	12d+10d	OK	1.12933	1.30298	0.206355	0.692537	0.31505	0.872402	no	protein_coding
ENSG00000007516	ENSG00000007516.13	13	BAIAP3	chr16:1333600-1351911	ntc	12d+10d	OK	0.641466	0.605125	-0.0841406	-0.099201	0.83555	0.995672	no	protein_coding
ENSG00000007520	ENSG00000007520.3	3	TSR3	chr16:1333600-1351911	ntc	12d+10d	OK	48.4631	54.2536	0.162833	2.86288	5e-05	0.00595075	yes	protein_coding
ENSG00000007541	ENSG00000007541.15	15	PIGQ	chr16:566994-584136	ntc	12d+10d	OK	20.4116	21.0359	0.0434667	0.579415	0.3987	0.914918	no	protein_coding
ENSG00000007545	ENSG00000007545.15	15	CRAMP1	chr16:1612324-1702280	ntc	12d+10d	OK	11.477	10.8497	-0.0810981	-0.227178	0.5936	0.973599	no	protein_coding
ENSG00000007866	ENSG00000007866.18	18	TEAD3	chr6:35473596-35497076	ntc	12d+10d	OK	2.64191	2.76923	0.0679011	0.349759	0.61015	0.975088	no	protein_coding
ENSG00000007908	ENSG00000007908.15	15	SELE	chr1:169662006-169894267	ntc	12d+10d	NOTEST	0	0.0106825	Inf	0	1	1	no	protein_coding
ENSG00000007923	ENSG00000007923.15	15	DNAJC11	chr1:6624865-6701924	ntc	12d+10d	OK	44.371	41.6968	-0.0896829	-1.87823	0.00695	0.179933	no	protein_coding
ENSG00000007933	ENSG00000007933.12	12	FMO3	chr1:171090876-171117819	ntc	12d+10d	NOTEST	0.0426187	0.0312328	-0.448424	0	1	1	no	protein_coding
ENSG00000007944	ENSG00000007944.14	14	MYLIP	chr6:16129124-16148248	ntc	12d+10d	OK	6.92539	6.93486	0.00197115	0.0114039	0.9868	0.998318	no	protein_coding
ENSG00000007952	ENSG00000007952.17	17	NOX1	chrX:100843323-100874345	ntc	12d+10d	NOTEST	0.048559	0.00748485	-2.69769	0	1	1	no	protein_coding
ENSG00000007968	ENSG00000007968.6	6	E2F2	chr1:23506429-23531220	ntc	12d+10d	OK	10.1181	10.471	0.049463	0.754244	0.2719	0.840807	no	protein_coding
ENSG00000008018	ENSG00000008018.8	8	PSMB1	chr6:170535116-170553341	ntc	12d+10d	OK	147.856	153.857	0.0573913	1.41393	0.0443	0.459879	no	protein_coding
ENSG00000008056	ENSG00000008056.12	12	SYN1	chrX:47561099-47619853	ntc	12d+10d	NOTEST	0.0498923	0.067027	0.425927	0	1	1	no	protein_coding
ENSG00000008083	ENSG00000008083.13	13	JARID2	chr6:15246295-15522040	ntc	12d+10d	OK	8.3149	8.1563	-0.0277837	-0.440354	0.519	0.951801	no	protein_coding
ENSG00000008086	ENSG00000008086.10	10	CDKL5	chrX:18425582-18672109	ntc	12d+10d	OK	1.4469	1.48605	0.0385122	0.126186	0.8359	0.995672	no	protein_coding
ENSG00000008118	ENSG00000008118.9	9	CAMK1G	chr1:209583716-209613938	ntc	12d+10d	NOTEST	0	0	0	0	1	1	no	protein_coding
ENSG00000008128	ENSG00000008128.22	22	CDK11A	chr1:1702729-1745992	ntc	12d+10d	OK	16.3723	15.3195	-0.0958878	-0.774936	0.25655	0.829386	no	protein_coding
ENSG00000008130	ENSG00000008130.15	15	NADK	chr1:1751231-1780457	ntc	12d+10d	OK	44.3243	47.2314	0.0916481	1.19638	0.08815	0.60937	no	protein_coding
ENSG00000008196	ENSG00000008196.12	12	TFAP2B	chr6:50818722-50847613	ntc	12d+10d	NOTEST	0.0030414	0	-Inf	0	1	1	no	protein_coding
ENSG00000008197	ENSG00000008197.4	4	TFAP2D	chr6:50713827-50772988	ntc	12d+10d	NOTEST	0	0	0	0	1	1	no	protein_coding
ENSG00000008226	ENSG00000008226.19	19	DLEC1	chr3:38039204-38137242	ntc	12d+10d	NOTEST	0.0859058	0.0316079	-1.44247	0	1	1	no	protein_coding
ENSG00000008256	ENSG00000008256.15	15	CYTH3	chr7:6161775-6272644	ntc	12d+10d	OK	14.4498	14.6618	0.0210105	0.272454	0.6847	0.99075	no	protein_coding
ENSG00000008277	ENSG00000008277.14	14	ADAM22	chr7:87934142-88202889	ntc	12d+10d	OK	3.6638	3.1062	-0.238191	-1.08085	0.1072	0.651094	no	protein_coding
ENSG00000008282	ENSG00000008282.8	8	SYPL1	chr7:106090502-106112576	ntc	12d+10d	OK	26.9237	28.1736	0.0654652	1.14778	0.096	0.630823	no	protein_coding
ENSG00000008283	ENSG00000008283.15	15	CYB561	chr17:63432303-63446378	ntc	12d+10d	OK	10.3788	10.121	-0.0362788	-0.368903	0.5838	0.971286	no	protein_coding
ENSG00000008294	ENSG00000008294.20	20	SPAG9	chr17:50962173-51120865	ntc	12d+10d	OK	27.9056	27.4102	-0.0258398	-0.404299	0.5591	0.962468	no	protein_coding
ENSG00000008300	ENSG00000008300.14	14	CELSR3	chr3:48636468-48662915	ntc	12d+10d	OK	1.16412	1.35392	0.217902	0.571422	0.36605	0.904337	no	protein_coding
ENSG00000008311	ENSG00000008311.14	14	AASS	chr7:122075646-122144280	ntc	12d+10d	OK	15.1764	13.8846	-0.128342	-1.98397	0.004	0.125575	no	protein_coding
ENSG00000008323	ENSG00000008323.15	15	PLEKHG6	chr12:6310435-6328506	ntc	12d+10d	NOTEST	0.0249024	0.0230915	-0.108922	0	1	1	no	protein_coding
ENSG00000008324	ENSG00000008324.10	10	SS18L2	chr3:42547968-42665854	ntc	12d+10d	OK	17.8997	17.2351	-0.0545793	-0.343848	0.6247	0.97904	no	protein_coding
ENSG00000008382	ENSG00000008382.15	15	MPND	chr19:4343526-4360086	ntc	12d+10d	OK	7.47985	6.90512	-0.115343	-0.508362	0.46875	0.939158	no	protein_coding
ENSG00000008394	ENSG00000008394.12	12	MGST1	chr12:16347141-16610594	ntc	12d+10d	OK	78.8576	82.4835	0.064856	1.23472	0.07725	0.583049	no	protein_coding
ENSG00000008405	ENSG00000008405.11	11	CRY1	chr12:106991363-107123314	ntc	12d+10d	OK	13.848	13.2952	-0.0587746	-0.509379	0.4519	0.933602	no	protein_coding
ENSG00000008438	ENSG00000008438.4	4	PGLYRP1	chr19:45995460-46023065	ntc	12d+10d	NOTEST	0.0975444	0.0754202	-0.371108	0	1	1	no	protein_coding
ENSG00000008441	ENSG00000008441.16	16	NFIX	chr19:12995607-13098796	ntc	12d+10d	OK	11.9869	12.0502	0.00760098	0.102617	0.8811	0.995672	no	protein_coding
ENSG00000008513	ENSG00000008513.14	14	ST3GAL1	chr8:133454847-133571940	ntc	12d+10d	OK	8.6326	8.01499	-0.107095	-0.976488	0.1418	0.706917	no	protein_coding
ENSG00000008516	ENSG00000008516.16	16	MMP25	chr16:3046680-3060726	ntc	12d+10d	OK	1.1689	1.00784	-0.213886	-0.2816	0.6913	0.991463	no	protein_coding
ENSG00000008517	ENSG00000008517.16	16	IL32	chr16:3065296-3087100	ntc	12d+10d	OK	0.433562	3.52196	3.02207	2.91254	5e-05	0.00595075	yes	protein_coding
ENSG00000008710	ENSG00000008710.17	17	PKD1	chr16:2039814-2135898	ntc	12d+10d	OK	18.5247	17.7421	-0.0622677	-0.333111	0.61695	0.977461	no	protein_coding
ENSG00000008735	ENSG00000008735.13	13	MAPK8IP2	chr22:50568860-50613981	ntc	12d+10d	OK	14.8794	14.6802	-0.0194386	-0.271155	0.689	0.99075	no	protein_coding
ENSG00000008838	ENSG00000008838.17	17	MED24	chr17:40019096-40100725	ntc	12d+10d	OK	77.5416	74.8365	-0.0512285	-0.918677	0.19025	0.770273	no	protein_coding
ENSG00000008853	ENSG00000008853.16	16	RHOBTB2	chr8:22687658-23083619	ntc	12d+10d	OK	4.40644	4.20582	-0.0672249	-0.416859	0.53495	0.957023	no	protein_coding
ENSG00000008869	ENSG00000008869.11	11	HEATR5B	chr2:36968382-37084342	ntc	12d+10d	OK	7.44851	7.40695	-0.00807123	-0.094452	0.8887	0.995672	no	protein_coding
ENSG00000008952	ENSG00000008952.16	16	SEC62	chr3:169939352-169998373	ntc	12d+10d	OK	39.4716	37.992	-0.0551218	-0.781502	0.2589	0.830906	no	protein_coding
ENSG00000008988	ENSG00000008988.9	9	RPS20	chr8:56067294-56074581	ntc	12d+10d	OK	609.153	629.579	0.0475822	0.356964	0.6075	0.97501	no	protein_coding
ENSG00000009307	ENSG00000009307.15	15	CSDE1	chr1:114716912-114758676	ntc	12d+10d	OK	349.681	340.62	-0.0378765	-0.269757	0.68775	0.99075	no	protein_coding
ENSG00000009335	ENSG00000009335.17	17	UBE3C	chr7:157138912-157269372	ntc	12d+10d	OK	55.7127	55.0785	-0.0165148	-0.346094	0.6217	0.977991	no	protein_coding
ENSG00000009413	ENSG00000009413.15	15	REV3L	chr6:111299027-111606278	ntc	12d+10d	OK	7.03999	7.05347	0.00275884	0.0199501	0.97355	0.996137	no	protein_coding
ENSG00000009694	ENSG00000009694.13	13	TENM1	chrX:123959232-124963817	ntc	12d+10d	NOTEST	0.0520747	0.0552596	0.0856405	0	1	1	no	protein_coding
ENSG00000009709	ENSG00000009709.11	11	PAX7	chr1:18631005-18748866	ntc	12d+10d	OK	0.425663	0.518571	0.284828	0.732941	0.2851	0.852692	no	protein_coding
ENSG00000009724	ENSG00000009724.16	16	MASP2	chr1:11012343-11047233	ntc	12d+10d	OK	2.16454	2.50393	0.210136	0.765433	0.2631	0.833911	no	protein_coding
ENSG00000009765	ENSG00000009765.14	14	IYD	chr6:150368891-150405969	ntc	12d+10d	NOTEST	0.0148794	0	-Inf	0	1	1	no	protein_coding
ENSG00000009780	ENSG00000009780.15	15	FAM76A	chr1:27725978-27763122	ntc	12d+10d	OK	3.53234	3.92671	0.152697	0.57664	0.3986	0.914918	no	protein_coding
ENSG00000009790	ENSG00000009790.14	14	TRAF3IP3	chr1:209756031-209784559	ntc	12d+10d	NOTEST	0.0822465	0.0562611	-0.547817	0	1	1	no	protein_coding
ENSG00000009830	ENSG00000009830.11	11	POMT2	chr14:77274955-77331597	ntc	12d+10d	OK	12.8937	12.084	-0.0935706	-0.708014	0.27405	0.841947	no	protein_coding
ENSG00000009844	ENSG00000009844.15	15	VTA1	chr6:142147161-142224689	ntc	12d+10d	OK	37.62	38.9777	0.0511491	0.881522	0.2067	0.792037	no	protein_coding
ENSG00000009950	ENSG00000009950.15	15	MLXIPL	chr7:73593193-73624543	ntc	12d+10d	OK	5.95358	5.68067	-0.0676953	-0.304296	0.66465	0.988883	no	protein_coding
ENSG00000009954	ENSG00000009954.10	10	BAZ1B	chr7:73440397-73522278	ntc	12d+10d	OK	44.917	43.0995	-0.0595893	-1.66896	0.0176	0.295891	no	protein_coding
ENSG00000010017	ENSG00000010017.12	12	RANBP9	chr6:13615326-13711564	ntc	12d+10d	OK	18.2181	19.073	0.0661578	0.773853	0.25805	0.830036	no	protein_coding
ENSG00000010030	ENSG00000010030.13	13	ETV7	chr6:36354090-36491143	ntc	12d+10d	NOTEST	0.0957063	0.105081	0.134813	0	1	1	no	protein_coding
ENSG00000010072	ENSG00000010072.15	15	SPRTN	chr1:231332752-231355023	ntc	12d+10d	OK	19.7137	20.6854	0.0694138	1.0861	0.12405	0.681653	no	protein_coding
ENSG00000010165	ENSG00000010165.19	19	METTL13	chr1:171781663-171814023	ntc	12d+10d	OK	23.0781	21.6789	-0.0902331	-1.07605	0.12025	0.674873	no	protein_coding
ENSG00000010219	ENSG00000010219.13	13	DYRK4	chr12:4562203-4851927	ntc	12d+10d	OK	23.1249	23.5254	0.0247698	0.1616	0.8169	0.995672	no	protein_coding
ENSG00000010244	ENSG00000010244.16	16	ZNF207	chr17:32266175-32381886	ntc	12d+10d	OK	120.846	125.894	0.0590386	0.412783	0.54135	0.957587	no	protein_coding
ENSG00000010256	ENSG00000010256.10	10	UQCRC1	chr3:48599001-48610976	ntc	12d+10d	OK	147.229	157.258	0.0950686	1.94498	0.0053	0.153961	no	protein_coding
ENSG00000010270	ENSG00000010270.13	13	STARD3NL	chr7:38178221-38230671	ntc	12d+10d	OK	31.7125	34.0716	0.10352	1.73187	0.0156	0.277666	no	protein_coding
ENSG00000010278	ENSG00000010278.11	11	CD9	chr12:6199714-6238271	ntc	12d+10d	OK	28.1913	30.6062	0.118573	1.69312	0.01515	0.273317	no	protein_coding
ENSG00000010282	ENSG00000010282.14	14	HHATL	chr3:42692662-43060211	ntc	12d+10d	NOTEST	0	0	0	0	1	1	no	protein_coding
ENSG00000010292	ENSG00000010292.12	12	NCAPD2	chr12:6491885-6531955	ntc	12d+10d	OK	82.7388	78.4743	-0.076343	-0.390962	0.51615	0.951076	no	protein_coding
ENSG00000010295	ENSG00000010295.19	19	IFFO1	chr12:6538374-6556083	ntc	12d+10d	OK	20.3283	19.6477	-0.0491268	-0.799089	0.2523	0.826727	no	protein_coding
ENSG00000010310	ENSG00000010310.8	8	GIPR	chr19:45668243-45683724	ntc	12d+10d	OK	0.991229	0.901334	-0.137156	-0.196417	0.716	0.995363	no	protein_coding
ENSG00000010318	ENSG00000010318.19	19	PHF7	chr3:52410560-52423641	ntc	12d+10d	OK	2.54235	2.28081	-0.15662	-0.503746	0.4405	0.926328	no	protein_coding
ENSG00000010319	ENSG00000010319.6	6	SEMA3G	chr3:52433052-52445085	ntc	12d+10d	OK	0.604458	0.481758	-0.327332	-0.728644	0.225	0.807428	no	protein_coding
ENSG00000010322	ENSG00000010322.15	15	NISCH	chr3:52455117-52493071	ntc	12d+10d	OK	24.1354	23.7679	-0.0221321	-0.300961	0.6624	0.98849	no	protein_coding
ENSG00000010327	ENSG00000010327.10	10	STAB1	chr3:52495337-52770949	ntc	12d+10d	NOTEST	0.0924893	0.0862637	-0.100534	0	1	1	no	protein_coding
ENSG00000010361	ENSG00000010361.13	13	FUZ	chr19:49766967-49817376	ntc	12d+10d	OK	21.3193	21.6815	0.0242986	0.213635	0.76105	0.995672	no	protein_coding
ENSG00000010379	ENSG00000010379.15	15	SLC6A13	chr12:220620-262873	ntc	12d+10d	OK	0.430676	0.30787	-0.484282	-0.341874	0.36345	0.902272	no	protein_coding
ENSG00000010404	ENSG00000010404.17	17	IDS	chrX:149476989-149550510	ntc	12d+10d	OK	9.03087	9.28504	0.0400441	0.323122	0.6389	0.983001	no	protein_coding
ENSG00000010438	ENSG00000010438.16	16	PRSS3	chr9:33750465-33920404	ntc	12d+10d	NOTEST	0	0.0439321	Inf	0	1	1	no	protein_coding
ENSG00000010539	ENSG00000010539.11	11	ZNF200	chr16:3188211-3236221	ntc	12d+10d	OK	7.27987	7.22926	-0.0100633	-0.0581323	0.93495	0.995672	no	protein_coding
ENSG00000010610	ENSG00000010610.9	9	CD4	chr12:6786857-6820808	ntc	12d+10d	OK	0.361927	0.191779	-0.916256	-0.544116	0.08565	0.603067	no	protein_coding
ENSG00000010626	ENSG00000010626.14	14	LRRC23	chr12:6867118-6923698	ntc	12d+10d	OK	2.95734	2.82284	-0.0671557	-0.0287026	0.9309	0.995672	no	protein_coding
ENSG00000010671	ENSG00000010671.15	15	BTK	chrX:101349446-101390796	ntc	12d+10d	NOTEST	0.163289	0.179701	0.138177	0	1	1	no	protein_coding
ENSG00000010704	ENSG00000010704.18	18	HFE	chr6:26043226-26123926	ntc	12d+10d	NOTEST	0.0527184	0.00342425	-3.94444	0	1	1	no	protein_coding
ENSG00000010803	ENSG00000010803.16	16	SCMH1	chr1:41014589-41242154	ntc	12d+10d	OK	26.2934	25.5718	-0.0401498	-0.585386	0.40245	0.918076	no	protein_coding
ENSG00000010810	ENSG00000010810.17	17	FYN	chr6:111660331-111873452	ntc	12d+10d	OK	37.3085	34.608	-0.108399	-1.32591	0.05695	0.51722	no	protein_coding
ENSG00000010818	ENSG00000010818.8	8	HIVEP2	chr6:142748442-142945201	ntc	12d+10d	OK	3.14841	3.17777	0.0133932	0.102293	0.87165	0.995672	no	protein_coding
ENSG00000010932	ENSG00000010932.15	15	FMO1	chr1:171247579-171285978	ntc	12d+10d	NOTEST	0	0.00876917	Inf	0	1	1	no	protein_coding
ENSG00000011007	ENSG00000011007.12	12	TCEB3	chr1:23743154-23778287	ntc	12d+10d	OK	45.8773	44.757	-0.0356691	-0.692673	0.31965	0.875472	no	protein_coding
ENSG00000011009	ENSG00000011009.10	10	LYPLA2	chr1:23790969-23795539	ntc	12d+10d	OK	66.9501	70.0892	0.0661063	1.30129	0.0632	0.534692	no	protein_coding
ENSG00000011021	ENSG00000011021.21	21	CLCN6	chr1:11761786-11848345	ntc	12d+10d	OK	5.19112	4.64167	-0.161403	-1.24334	0.07055	0.558655	no	protein_coding
ENSG00000011028	ENSG00000011028.13	13	MRC2	chr17:62626030-62693597	ntc	12d+10d	OK	0.960865	0.756729	-0.344556	-0.572324	0.3092	0.870608	no	protein_coding
ENSG00000011052	ENSG00000011052.21	21	NME1-NME2	chr17:51153535-51171747	ntc	12d+10d	OK	42.1878	44.4066	0.0739495	0.107154	0.88165	0.995672	no	protein_coding
ENSG00000011083	ENSG00000011083.8	8	SLC6A7	chr5:150189956-150290291	ntc	12d+10d	NOTEST	0	0	0	0	1	1	no	protein_coding
ENSG00000011105	ENSG00000011105.11	11	TSPAN9	chr12:3077354-3286564	ntc	12d+10d	OK	7.40644	7.12381	-0.0561322	-0.503236	0.44345	0.928224	no	protein_coding
ENSG00000011114	ENSG00000011114.14	14	BTBD7	chr14:93237549-93333092	ntc	12d+10d	OK	8.54989	7.95279	-0.104445	-1.07961	0.1164	0.669678	no	protein_coding
ENSG00000011132	ENSG00000011132.11	11	APBA3	chr19:3750818-3761699	ntc	12d+10d	OK	9.33907	9.65414	0.0478693	0.233661	0.7403	0.995672	no	protein_coding
ENSG00000011143	ENSG00000011143.16	16	MKS1	chr17:58205436-58268518	ntc	12d+10d	OK	14.8127	14.0435	-0.0769267	-0.780711	0.2574	0.829612	no	protein_coding
ENSG00000011198	ENSG00000011198.7	7	ABHD5	chr3:43286511-43734371	ntc	12d+10d	OK	9.2801	9.05015	-0.0361995	-0.214891	0.7514	0.995672	no	protein_coding
ENSG00000011201	ENSG00000011201.10	10	ANOS1	chrX:8528873-8732187	ntc	12d+10d	OK	3.39131	3.3738	-0.00747124	-0.0387189	0.95465	0.995672	no	protein_coding
ENSG00000011243	ENSG00000011243.17	17	AKAP8L	chr19:15353384-15419141	ntc	12d+10d	OK	41.261	43.1801	0.0655871	0.855096	0.22045	0.801582	no	protein_coding
ENSG00000011258	ENSG00000011258.15	15	MBTD1	chr17:51177424-51260163	ntc	12d+10d	OK	8.30566	8.70185	0.0672261	0.867748	0.21255	0.795344	no	protein_coding
ENSG00000011260	ENSG00000011260.13	13	UTP18	chr17:51260527-51297936	ntc	12d+10d	OK	53.8404	57.6808	0.0994031	2.14815	0.0019	0.0808032	no	protein_coding
ENSG00000011275	ENSG00000011275.18	18	RNF216	chr7:5620046-5781739	ntc	12d+10d	OK	19.5425	19.6883	0.010723	0.206807	0.7572	0.995672	no	protein_coding
ENSG00000011295	ENSG00000011295.15	15	TTC19	chr17:15976559-16353656	ntc	12d+10d	OK	23.1037	23.4824	0.0234578	0.0660679	0.92075	0.995672	no	protein_coding
ENSG00000011304	ENSG00000011304.17	17	PTBP1	chr19:797074-812327	ntc	12d+10d	OK	280.23	285.401	0.0263765	0.179091	0.7813	0.995672	no	protein_coding
ENSG00000011332	ENSG00000011332.19	19	DPF1	chr19:38211005-38229714	ntc	12d+10d	OK	6.76645	6.69848	-0.0145661	-0.0737019	0.9168	0.995672	no	protein_coding
ENSG00000011347	ENSG00000011347.9	9	SYT7	chr11:61515312-61581148	ntc	12d+10d	OK	2.22628	1.91338	-0.21851	-0.970617	0.14775	0.716935	no	protein_coding
ENSG00000011376	ENSG00000011376.9	9	LARS2	chr3:45388505-45549421	ntc	12d+10d	OK	24.2173	22.9348	-0.0784946	-1.50188	0.03125	0.397428	no	protein_coding
ENSG00000011405	ENSG00000011405.13	13	PIK3C2A	chr11:17074388-17207983	ntc	12d+10d	OK	14.6491	14.9168	0.0261224	0.0678066	0.90995	0.995672	no	protein_coding
ENSG00000011422	ENSG00000011422.11	11	PLAUR	chr19:43646094-43670547	ntc	12d+10d	OK	2.78225	2.80067	0.00952329	0.0316636	0.96025	0.995672	no	protein_coding
ENSG00000011426	ENSG00000011426.10	10	ANLN	chr7:36324220-36453791	ntc	12d+10d	OK	43.0422	43.5612	0.0172918	0.273497	0.6918	0.991697	no	protein_coding
ENSG00000011451	ENSG00000011451.17	17	WIZ	chr19:15419979-15449951	ntc	12d+10d	OK	39.5	40.974	0.0528568	1.27733	0.0696	0.554402	no	protein_coding
ENSG00000011454	ENSG00000011454.16	16	RABGAP1	chr9:122940832-123104866	ntc	12d+10d	OK	12.1795	11.6364	-0.0658183	-0.724706	0.2817	0.849224	no	protein_coding
ENSG00000011465	ENSG00000011465.16	16	DCN	chr12:91140483-91183123	ntc	12d+10d	NOTEST	0	0	0	0	1	1	no	protein_coding
ENSG00000011478	ENSG00000011478.11	11	QPCTL	chr19:45687453-45703989	ntc	12d+10d	OK	7.96653	8.62758	0.115005	0.667715	0.33665	0.882208	no	protein_coding
ENSG00000011485	ENSG00000011485.14	14	PPP5C	chr19:46346993-46392981	ntc	12d+10d	OK	79.0691	80.8852	0.0327611	0.753696	0.2834	0.85097	no	protein_coding
ENSG00000011523	ENSG00000011523.13	13	CEP68	chr2:65056365-65130106	ntc	12d+10d	OK	8.01029	7.94485	-0.0118347	-0.125926	0.8524	0.995672	no	protein_coding
ENSG00000011566	ENSG00000011566.14	14	MAP4K3	chr2:39249265-39717963	ntc	12d+10d	OK	7.52358	7.19024	-0.0653812	-0.463974	0.475	0.939158	no	protein_coding
ENSG00000011590	ENSG00000011590.13	13	ZBTB32	chr19:35704526-35717038	ntc	12d+10d	NOTEST	0.0202624	0.0408534	1.01165	0	1	1	no	protein_coding
ENSG00000011600	ENSG00000011600.11	11	TYROBP	chr19:35904400-35908295	ntc	12d+10d	NOTEST	0	0	0	0	1	1	no	protein_coding
ENSG00000011638	ENSG00000011638.10	10	TMEM159	chr16:20933110-21180616	ntc	12d+10d	OK	2.7081	3.0639	0.178092	0.57001	0.39115	0.912097	no	protein_coding
ENSG00000011677	ENSG00000011677.12	12	GABRA3	chrX:152138882-152451358	ntc	12d+10d	NOTEST	0	0	0	0	1	1	no	protein_coding
ENSG00000012048	ENSG00000012048.20	20	BRCA1	chr17:43044294-43211689	ntc	12d+10d	OK	20.881	21.1196	0.0163946	0.137934	0.84375	0.995672	no	protein_coding
ENSG00000012061	ENSG00000012061.15	15	ERCC1	chr19:45379633-45478828	ntc	12d+10d	OK	9.46654	9.24359	-0.0343839	-0.236883	0.7241	0.995672	no	protein_coding
ENSG00000012124	ENSG00000012124.14	14	CD22	chr19:35319260-35347355	ntc	12d+10d	NOTEST	0.00841504	0.0624696	2.89211	0	1	1	no	protein_coding
ENSG00000012171	ENSG00000012171.17	17	SEMA3B	chr3:50267557-50277546	ntc	12d+10d	NOTEST	0.190844	0.215936	0.178215	0	1	1	no	protein_coding
ENSG00000012174	ENSG00000012174.11	11	MBTPS2	chrX:21839635-21885424	ntc	12d+10d	OK	11.1104	11.31	0.0256967	0.306239	0.66615	0.989551	no	protein_coding
ENSG00000012211	ENSG00000012211.12	12	PRICKLE3	chrX:49175263-49186528	ntc	12d+10d	OK	6.66251	6.86303	0.042779	0.218715	0.75405	0.995672	no	protein_coding
ENSG00000012223	ENSG00000012223.12	12	LTF	chr3:46435644-46485234	ntc	12d+10d	NOTEST	0	0.00849779	Inf	0	1	1	no	protein_coding
ENSG00000012232	ENSG00000012232.8	8	EXTL3	chr8:28600468-28755599	ntc	12d+10d	OK	15.9332	15.161	-0.0716733	-0.938457	0.16825	0.741844	no	protein_coding
ENSG00000012504	ENSG00000012504.13	13	NR1H4	chr12:100473707-100564413	ntc	12d+10d	NOTEST	0	0.0235953	Inf	0	1	1	no	protein_coding
ENSG00000012660	ENSG00000012660.13	13	ELOVL5	chr6:53267397-53349179	ntc	12d+10d	OK	61.0122	58.9961	-0.0484764	-1.1195	0.1085	0.654749	no	protein_coding
ENSG00000012779	ENSG00000012779.10	10	ALOX5	chr10:45374175-45453121	ntc	12d+10d	OK	0.276624	0.482076	0.801331	0.668218	0.11885	0.671896	no	protein_coding
ENSG00000012817	ENSG00000012817.15	15	KDM5D	chrY:19703864-19744939	ntc	12d+10d	NOTEST	0	0.0205692	Inf	0	1	1	no	protein_coding
ENSG00000012822	ENSG00000012822.15	15	CALCOCO1	chr12:53708516-53727745	ntc	12d+10d	OK	10.8729	9.28589	-0.227621	-1.48707	0.02615	0.362959	no	protein_coding
ENSG00000012963	ENSG00000012963.13	13	UBR7	chr14:93184950-93229215	ntc	12d+10d	OK	17.7553	18.2971	0.0433661	0.671831	0.3256	0.87726	no	protein_coding
ENSG00000012983	ENSG00000012983.11	11	MAP4K5	chr14:50418500-50668331	ntc	12d+10d	OK	17.1524	15.7461	-0.123417	-1.23656	0.07495	0.576049	no	protein_coding
ENSG00000013016	ENSG00000013016.14	14	EHD3	chr2:31234336-31269447	ntc	12d+10d	OK	5.51321	4.87943	-0.17618	-0.962973	0.1679	0.741531	no	protein_coding
ENSG00000013275	ENSG00000013275.7	7	PSMC4	chr19:39971004-39981441	ntc	12d+10d	OK	82.3494	80.8725	-0.0261082	-0.601429	0.3959	0.914349	no	protein_coding
ENSG00000013288	ENSG00000013288.8	8	MAN2B2	chr4:6575174-6623362	ntc	12d+10d	OK	2.08649	2.40347	0.204038	0.707185	0.25995	0.831993	no	protein_coding
ENSG00000013293	ENSG00000013293.5	5	SLC7A14	chr3:170418864-170860380	ntc	12d+10d	NOTEST	0.0017379	0.00173879	0.000739835	0	1	1	no	protein_coding
ENSG00000013297	ENSG00000013297.10	10	CLDN11	chr3:170418864-170860380	ntc	12d+10d	NOTEST	0.0428027	0.0195259	-1.13231	0	1	1	no	protein_coding
ENSG00000013306	ENSG00000013306.15	15	SLC25A39	chr17:44319624-44324870	ntc	12d+10d	OK	180.345	181.737	0.0110945	0.304069	0.6664	0.989551	no	protein_coding
ENSG00000013364	ENSG00000013364.18	18	MVP	chr16:29806105-29848039	ntc	12d+10d	OK	0.463608	0.278565	-0.734889	-0.138002	0.40985	0.918451	no	protein_coding
ENSG00000013374	ENSG00000013374.15	15	NUB1	chr7:151341698-151413354	ntc	12d+10d	OK	36.2387	36.5893	0.0138872	0.251319	0.7188	0.995607	no	protein_coding
ENSG00000013375	ENSG00000013375.15	15	PGM3	chr6:83067665-83198932	ntc	12d+10d	OK	12.6884	12.1886	-0.0579769	-0.488556	0.45645	0.934068	no	protein_coding
ENSG00000013392	ENSG00000013392.7	7	RWDD2A	chr6:83067665-83198932	ntc	12d+10d	OK	1.67813	1.70272	0.0209924	0.0944895	0.8913	0.995672	no	protein_coding
ENSG00000013441	ENSG00000013441.15	15	CLK1	chr2:200853008-200864744	ntc	12d+10d	OK	16.8066	14.5213	-0.210857	-1.40024	0.0529	0.498787	no	protein_coding
ENSG00000013503	ENSG00000013503.9	9	POLR3B	chr12:106357657-106889316	ntc	12d+10d	OK	11.5727	11.0601	-0.0653543	-0.873721	0.20845	0.79284	no	protein_coding
ENSG00000013523	ENSG00000013523.9	9	ANGEL1	chr14:76762188-76826246	ntc	12d+10d	OK	14.4335	14.7554	0.0318231	0.372755	0.5985	0.973872	no	protein_coding
ENSG00000013561	ENSG00000013561.17	17	RNF14	chr5:141943584-141990291	ntc	12d+10d	OK	24.3718	25.2004	0.0482315	0.502651	0.4634	0.936175	no	protein_coding
ENSG00000013563	ENSG00000013563.13	13	DNASE1L1	chrX:154389954-154421726	ntc	12d+10d	OK	8.80766	8.9502	0.0231619	0.019356	0.97515	0.996252	no	protein_coding
ENSG00000013573	ENSG00000013573.16	16	DDX11	chr12:31020762-31104791	ntc	12d+10d	OK	46.1662	48.2678	0.0642246	0.793143	0.24545	0.82322	no	protein_coding
ENSG00000013583	ENSG00000013583.8	8	HEBP1	chr12:12927725-13000273	ntc	12d+10d	OK	23.7735	25.1733	0.0825394	1.07787	0.11735	0.670307	no	protein_coding
ENSG00000013588	ENSG00000013588.5	5	GPRC5A	chr12:12890781-12917937	ntc	12d+10d	OK	1.60554	1.62979	0.0216312	0.0532846	0.93655	0.995672	no	protein_coding
ENSG00000013619	ENSG00000013619.13	13	MAMLD1	chrX:150361421-150514178	ntc	12d+10d	OK	1.22051	1.38972	0.187315	0.657342	0.3163	0.87285	no	protein_coding
ENSG00000013725	ENSG00000013725.14	14	CD6	chr11:60971679-61020377	ntc	12d+10d	NOTEST	0	0	0	0	1	1	no	protein_coding
ENSG00000013810	ENSG00000013810.18	18	TACC3	chr4:1721489-1745176	ntc	12d+10d	OK	62.4636	66.9921	0.100977	1.96967	0.00535	0.154568	no	protein_coding
ENSG00000014123	ENSG00000014123.9	9	UFL1	chr6:96358373-96555276	ntc	12d+10d	OK	7.88696	8.16905	0.0506998	0.687999	0.32425	0.87726	no	protein_coding
ENSG00000014138	ENSG00000014138.8	8	POLA2	chr11:65261761-65305589	ntc	12d+10d	OK	31.6858	31.9881	0.0137011	0.210493	0.76575	0.995672	no	protein_coding
ENSG00000014164	ENSG00000014164.6	6	ZC3H3	chr8:143437654-143541453	ntc	12d+10d	OK	13.5317	14.9283	0.141702	2.28338	0.00065	0.0400239	yes	protein_coding
ENSG00000014216	ENSG00000014216.15	15	CAPN1	chr11:65177605-65212006	ntc	12d+10d	OK	17.3846	19.4088	0.158904	2.09953	0.0013	0.0647888	no	protein_coding
ENSG00000014257	ENSG00000014257.15	15	ACPP	chr3:132317366-132368298	ntc	12d+10d	OK	0.359348	0.374419	0.0592707	0.0567952	0.902	0.995672	no	protein_coding
ENSG00000014641	ENSG00000014641.17	17	MDH1	chr2:63121382-63827843	ntc	12d+10d	OK	125.639	133.172	0.0840147	1.86108	0.00915	0.208463	no	protein_coding
ENSG00000014824	ENSG00000014824.13	13	SLC30A9	chr4:41990471-42090457	ntc	12d+10d	OK	25.8646	28.2043	0.124938	1.83254	0.0089	0.204816	no	protein_coding
ENSG00000014914	ENSG00000014914.19	19	MTMR11	chr1:149928650-149936898	ntc	12d+10d	OK	0.555123	0.492346	-0.173133	-0.271799	0.6289	0.981726	no	protein_coding
ENSG00000014919	ENSG00000014919.12	12	COX15	chr10:99659505-99756134	ntc	12d+10d	OK	34.603	34.1168	-0.0204135	-0.343639	0.6225	0.978188	no	protein_coding
ENSG00000015133	ENSG00000015133.18	18	CCDC88C	chr14:91271322-91417844	ntc	12d+10d	OK	6.51651	6.63578	0.0261667	0.182455	0.78765	0.995672	no	protein_coding
ENSG00000015153	ENSG00000015153.14	14	YAF2	chr12:42157103-42238349	ntc	12d+10d	OK	9.94523	10.0702	0.0180143	0.0860905	0.90195	0.995672	no	protein_coding
ENSG00000015171	ENSG00000015171.18	18	ZMYND11	chr10:134464-254637	ntc	12d+10d	OK	14.2617	13.8397	-0.0433363	-0.660638	0.33795	0.882208	no	protein_coding
ENSG00000015285	ENSG00000015285.10	10	WAS	chrX:48676595-48691427	ntc	12d+10d	NOTEST	0.213006	0.200105	-0.0901402	0	1	1	no	protein_coding
ENSG00000015413	ENSG00000015413.9	9	DPEP1	chr16:89613307-89638456	ntc	12d+10d	NOTEST	0.0807887	0.0376011	-1.10338	0	1	1	no	protein_coding
ENSG00000015475	ENSG00000015475.18	18	BID	chr22:17734137-17774770	ntc	12d+10d	OK	18.5465	18.9662	0.0322803	0.252215	0.7013	0.993959	no	protein_coding
ENSG00000015479	ENSG00000015479.17	17	MATR3	chr5:138946719-139331677	ntc	12d+10d	OK	78.7307	85.6413	0.12138	0.467052	0.4524	0.933602	no	protein_coding
ENSG00000015520	ENSG00000015520.14	14	NPC1L1	chr7:44512534-44541315	ntc	12d+10d	NOTEST	0.200629	0.157284	-0.351157	0	1	1	no	protein_coding
ENSG00000015532	ENSG00000015532.9	9	XYLT2	chr17:50346091-50365232	ntc	12d+10d	OK	10.7451	10.8601	0.0153584	0.170606	0.78965	0.995672	no	protein_coding
ENSG00000015568	ENSG00000015568.12	12	RGPD5	chr2:109792757-109857695	ntc	12d+10d	NOTEST	0.08418	0.112587	0.41949	0	1	1	no	protein_coding
ENSG00000015592	ENSG00000015592.16	16	STMN4	chr8:27235322-27258420	ntc	12d+10d	NOTEST	0.0705357	0	-Inf	0	1	1	no	protein_coding
ENSG00000015676	ENSG00000015676.17	17	NUDCD3	chr7:44379120-44490880	ntc	12d+10d	OK	31.2472	30.4577	-0.0369211	-0.427829	0.52805	0.955452	no	protein_coding
ENSG00000016082	ENSG00000016082.14	14	ISL1	chr5:51383390-51394738	ntc	12d+10d	OK	3.54729	3.69626	0.0593472	0.315711	0.64535	0.985414	no	protein_coding
ENSG00000016391	ENSG00000016391.10	10	CHDH	chr3:53494655-53846390	ntc	12d+10d	OK	3.4686	3.87786	0.160906	1.09491	0.1078	0.652446	no	protein_coding
ENSG00000016402	ENSG00000016402.13	13	IL20RA	chr6:136999970-137045180	ntc	12d+10d	NOTEST	0.173014	0.199524	0.205672	0	1	1	no	protein_coding
ENSG00000016490	ENSG00000016490.15	15	CLCA1	chr1:86468367-86500289	ntc	12d+10d	NOTEST	0	0	0	0	1	1	no	protein_coding
ENSG00000016602	ENSG00000016602.9	9	CLCA4	chr1:86547077-86693203	ntc	12d+10d	NOTEST	0	0	0	0	1	1	no	protein_coding
ENSG00000016864	ENSG00000016864.16	16	GLT8D1	chr3:52495337-52770949	ntc	12d+10d	OK	25.0865	23.9769	-0.0652655	-0.0954998	0.8927	0.995672	no	protein_coding
ENSG00000017260	ENSG00000017260.19	19	ATP2C1	chr3:130850594-131381475	ntc	12d+10d	OK	24.6587	23.8446	-0.0484362	-0.723201	0.29765	0.863548	no	protein_coding
ENSG00000017427	ENSG00000017427.15	15	IGF1	chr12:102120184-102480645	ntc	12d+10d	NOTEST	0.0399339	0.0935184	1.22764	0	1	1	no	protein_coding
ENSG00000017483	ENSG00000017483.14	14	SLC38A5	chrX:48458536-48470256	ntc	12d+10d	NOTEST	0.175213	0.202874	0.211476	0	1	1	no	protein_coding
ENSG00000017797	ENSG00000017797.11	11	RALBP1	chr18:9475008-9538116	ntc	12d+10d	OK	26.2196	26.4833	0.0144368	0.316927	0.6526	0.987808	no	protein_coding
ENSG00000018189	ENSG00000018189.12	12	RUFY3	chr4:70703746-70807315	ntc	12d+10d	OK	7.8878	8.48827	0.105847	0.509419	0.4473	0.931272	no	protein_coding
ENSG00000018236	ENSG00000018236.14	14	CNTN1	chr12:40692441-41072418	ntc	12d+10d	OK	6.73313	5.47851	-0.297494	-1.81951	0.0113	0.23681	no	protein_coding
ENSG00000018280	ENSG00000018280.16	16	SLC11A1	chr2:218382028-218396894	ntc	12d+10d	NOTEST	0.119933	0.129041	0.105606	0	1	1	no	protein_coding
ENSG00000018408	ENSG00000018408.14	14	WWTR1	chr3:149517234-149736714	ntc	12d+10d	OK	9.7857	11.1041	0.182343	1.88886	0.00465	0.140186	no	protein_coding
ENSG00000018510	ENSG00000018510.12	12	AGPS	chr2:177227594-177543836	ntc	12d+10d	OK	16.5601	16.8827	0.027831	0.446531	0.50525	0.946842	no	protein_coding
ENSG00000018610	ENSG00000018610.13	13	CXorf56	chrX:119538148-119565408	ntc	12d+10d	OK	18.0329	19.8392	0.137722	1.59532	0.0222	0.331503	no	protein_coding
ENSG00000018625	ENSG00000018625.14	14	ATP1A2	chr1:160115758-160143591	ntc	12d+10d	NOTEST	0	0	0	0	1	1	no	protein_coding
ENSG00000018699	ENSG00000018699.11	11	TTC27	chr2:32628031-32821051	ntc	12d+10d	OK	15.3345	15.3134	-0.00197987	-0.0280814	0.96645	0.995672	no	protein_coding
ENSG00000018869	ENSG00000018869.16	16	ZNF582	chr19:56219669-56393545	ntc	12d+10d	OK	1.78234	1.64618	-0.114653	-0.299638	0.6551	0.98785	no	protein_coding
ENSG00000019102	ENSG00000019102.11	11	VSIG2	chr11:124747471-124752238	ntc	12d+10d	OK	0.385931	0.237341	-0.701378	-0.978888	0.1418	0.706917	no	protein_coding
ENSG00000019144	ENSG00000019144.16	16	PHLDB1	chr11:118606439-118679690	ntc	12d+10d	OK	8.47772	8.28531	-0.0331211	-0.264162	0.6914	0.991463	no	protein_coding
ENSG00000019169	ENSG00000019169.10	10	MARCO	chr2:118942165-118994660	ntc	12d+10d	NOTEST	0	0	0	0	1	1	no	protein_coding
ENSG00000019186	ENSG00000019186.9	9	CYP24A1	chr20:54153448-54173973	ntc	12d+10d	NOTEST	0.01221	0	-Inf	0	1	1	no	protein_coding
ENSG00000019485	ENSG00000019485.12	12	PRDM11	chr11:45095805-45235292	ntc	12d+10d	OK	2.30601	2.20142	-0.0669669	-0.261895	0.70335	0.993959	no	protein_coding
ENSG00000019505	ENSG00000019505.7	7	SYT13	chr11:45240300-45286319	ntc	12d+10d	NOTEST	0.106013	0.089829	-0.238992	0	1	1	no	protein_coding
ENSG00000019549	ENSG00000019549.8	8	SNAI2	chr8:48917689-48921740	ntc	12d+10d	OK	2.14275	2.57074	0.262718	1.02627	0.14215	0.707584	no	protein_coding
ENSG00000019582	ENSG00000019582.14	14	CD74	chr5:150401636-150412929	ntc	12d+10d	NOTEST	0.187089	0.192877	0.0439608	0	1	1	no	protein_coding
ENSG00000019991	ENSG00000019991.15	15	HGF	chr7:81699005-81770438	ntc	12d+10d	NOTEST	0.00923556	0.01185	0.359614	0	1	1	no	protein_coding
ENSG00000019995	ENSG00000019995.6	6	ZRANB1	chr10:124917142-125161170	ntc	12d+10d	OK	8.37909	8.03198	-0.0610375	-0.686632	0.329	0.877807	no	protein_coding
ENSG00000020129	ENSG00000020129.15	15	NCDN	chr1:35433489-35567274	ntc	12d+10d	OK	35.9266	38.0297	0.0820735	1.30464	0.0625	0.533726	no	protein_coding
ENSG00000020181	ENSG00000020181.17	17	ADGRA2	chr8:37784190-37849904	ntc	12d+10d	OK	1.52531	1.46847	-0.0547833	-0.223696	0.73265	0.995672	no	protein_coding
ENSG00000020256	ENSG00000020256.19	19	ZFP64	chr20:52051662-52204308	ntc	12d+10d	OK	15.0471	15.4453	0.0376827	0.464593	0.50045	0.945007	no	protein_coding
ENSG00000020426	ENSG00000020426.10	10	MNAT1	chr14:60734741-61083733	ntc	12d+10d	OK	36.7489	38.7668	0.0771196	0.810251	0.24865	0.824777	no	protein_coding
ENSG00000020577	ENSG00000020577.13	13	SAMD4A	chr14:54567096-54793315	ntc	12d+10d	OK	3.79025	3.78761	-0.00100432	-0.00453563	0.9944	0.999209	no	protein_coding
ENSG00000020633	ENSG00000020633.18	18	RUNX3	chr1:24899510-24965121	ntc	12d+10d	OK	2.86487	2.62351	-0.126971	-0.585541	0.3768	0.908167	no	protein_coding
ENSG00000020922	ENSG00000020922.12	12	MRE11A	chr11:94415577-94499583	ntc	12d+10d	OK	13.1616	12.9363	-0.024915	-0.222677	0.73295	0.995672	no	protein_coding
ENSG00000021300	ENSG00000021300.13	13	PLEKHB1	chr11:73646177-73662819	ntc	12d+10d	OK	11.0067	9.98871	-0.140014	-0.779522	0.24625	0.82329	no	protein_coding
ENSG00000021355	ENSG00000021355.12	12	SERPINB1	chr6:2832331-2842006	ntc	12d+10d	OK	7.18953	7.20209	0.00251643	0.0142121	0.9828	0.997537	no	protein_coding
ENSG00000021461	ENSG00000021461.16	16	CYP3A43	chr7:99828012-99866102	ntc	12d+10d	NOTEST	0	0	0	0	1	1	no	protein_coding
ENSG00000021488	ENSG00000021488.12	12	SLC7A9	chr19:32830508-32869766	ntc	12d+10d	NOTEST	0.0772864	0.0170553	-2.17999	0	1	1	no	protein_coding
ENSG00000021574	ENSG00000021574.11	11	SPAST	chr2:32063610-32157637	ntc	12d+10d	OK	5.22969	5.5152	0.0766872	0.993378	0.1546	0.725421	no	protein_coding
ENSG00000021645	ENSG00000021645.18	18	NRXN3	chr14:78170372-79868290	ntc	12d+10d	OK	6.47544	5.14058	-0.333048	-2.35377	0.002	0.0839368	no	protein_coding
ENSG00000021762	ENSG00000021762.19	19	OSBPL5	chr11:3087115-3166739	ntc	12d+10d	OK	2.28484	2.15228	-0.086227	-0.206462	0.74465	0.995672	no	protein_coding
ENSG00000021776	ENSG00000021776.10	10	AQR	chr15:34851781-34969839	ntc	12d+10d	OK	6.71042	6.69483	-0.00335629	-0.0322659	0.9604	0.995672	no	protein_coding
ENSG00000021826	ENSG00000021826.14	14	CPS1	chr2:210477681-210679107	ntc	12d+10d	OK	3.07809	3.09516	0.00797726	0.0239952	0.97115	0.996137	no	protein_coding
ENSG00000021852	ENSG00000021852.12	12	C8B	chr1:56929209-58546802	ntc	12d+10d	NOTEST	0	0	0	0	1	1	no	protein_coding
ENSG00000022267	ENSG00000022267.16	16	FHL1	chrX:136146701-136211359	ntc	12d+10d	OK	52.7435	53.0871	0.00936787	0.189192	0.78235	0.995672	no	protein_coding
ENSG00000022277	ENSG00000022277.12	12	RTFDC1	chr20:56468584-56526142	ntc	12d+10d	OK	34.6029	34.5232	-0.00332538	-0.054281	0.94015	0.995672	no	protein_coding
ENSG00000022355	ENSG00000022355.15	15	GABRA1	chr5:161847190-161899981	ntc	12d+10d	NOTEST	0	0	0	0	1	1	no	protein_coding
ENSG00000022556	ENSG00000022556.15	15	NLRP2	chr19:54923508-55001142	ntc	12d+10d	NOTEST	0.00990857	0.0104342	0.0745678	0	1	1	no	protein_coding
ENSG00000022567	ENSG00000022567.9	9	SLC45A4	chr8:141207165-141308305	ntc	12d+10d	OK	8.97629	9.08773	0.0177994	0.142339	0.83715	0.995672	no	protein_coding
ENSG00000022840	ENSG00000022840.15	15	RNF10	chr12:120503273-120577594	ntc	12d+10d	OK	62.196	63.8086	0.0369294	0.614042	0.35655	0.895679	no	protein_coding
ENSG00000022976	ENSG00000022976.15	15	ZNF839	chr14:102317376-102362916	ntc	12d+10d	OK	6.19104	6.35492	0.0376908	0.173691	0.8029	0.995672	no	protein_coding
ENSG00000023041	ENSG00000023041.11	11	ZDHHC6	chr10:112374017-112446917	ntc	12d+10d	OK	30.3687	31.0979	0.0342285	0.501997	0.47255	0.939158	no	protein_coding
ENSG00000023171	ENSG00000023171.14	14	GRAMD1B	chr11:123454397-123627774	ntc	12d+10d	OK	2.82064	2.98834	0.0833181	0.271239	0.68255	0.990608	no	protein_coding
ENSG00000023191	ENSG00000023191.16	16	RNH1	chr11:494511-507300	ntc	12d+10d	OK	62.2475	66.7891	0.101596	2.12717	0.0026	0.0968804	no	protein_coding
ENSG00000023228	ENSG00000023228.13	13	NDUFS1	chr2:206114816-206162928	ntc	12d+10d	OK	32.3705	33.7224	0.0590305	0.170243	0.79825	0.995672	no	protein_coding
ENSG00000023287	ENSG00000023287.12	12	RB1CC1	chr8:52622455-52745843	ntc	12d+10d	OK	20.17	20.4095	0.0170328	0.328965	0.6373	0.982661	no	protein_coding
ENSG00000023318	ENSG00000023318.7	7	ERP44	chr9:99979178-100099040	ntc	12d+10d	OK	9.72128	9.71194	-0.00138678	-0.0229016	0.9745	0.996137	no	protein_coding
ENSG00000023330	ENSG00000023330.14	14	ALAS1	chr3:52198085-52214327	ntc	12d+10d	OK	24.6158	25.635	0.0585258	0.955145	0.17115	0.745358	no	protein_coding
ENSG00000023445	ENSG00000023445.13	13	BIRC3	chr11:102317449-102339403	ntc	12d+10d	OK	0.485961	0.510492	0.0710474	0.126541	0.80715	0.995672	no	protein_coding
ENSG00000023516	ENSG00000023516.8	8	AKAP11	chr13:42272152-42323267	ntc	12d+10d	OK	6.50206	6.16636	-0.0764772	-1.42471	0.0403	0.445395	no	protein_coding
ENSG00000023572	ENSG00000023572.8	8	GLRX2	chr1:193096467-193106114	ntc	12d+10d	OK	17.4659	17.358	-0.0089417	-0.0517134	0.9368	0.995672	no	protein_coding
ENSG00000023608	ENSG00000023608.4	4	SNAPC1	chr14:61681040-61796428	ntc	12d+10d	OK	3.56982	3.58745	0.00710737	0.0395411	0.95955	0.995672	no	protein_coding
ENSG00000023697	ENSG00000023697.12	12	DERA	chr12:15911171-16037282	ntc	12d+10d	OK	22.5642	21.2413	-0.0871649	-0.989114	0.15525	0.726291	no	protein_coding
ENSG00000023734	ENSG00000023734.10	10	STRAP	chr12:15882390-15903478	ntc	12d+10d	OK	169.829	175.761	0.0495329	1.42883	0.0416	0.452549	no	protein_coding
ENSG00000023839	ENSG00000023839.10	10	ABCC2	chr10:99782731-99852192	ntc	12d+10d	OK	0.647984	0.558014	-0.215658	-0.602221	0.32585	0.87726	no	protein_coding
ENSG00000023892	ENSG00000023892.10	10	DEF6	chr6:35297851-35321771	ntc	12d+10d	OK	0.858675	0.849777	-0.0150278	-0.0325704	0.95285	0.995672	no	protein_coding
ENSG00000023902	ENSG00000023902.13	13	PLEKHO1	chr1:150149182-150164720	ntc	12d+10d	OK	11.1373	11.6987	0.0709607	0.381734	0.58625	0.971335	no	protein_coding
ENSG00000023909	ENSG00000023909.9	9	GCLM	chr1:93885204-93909456	ntc	12d+10d	OK	11.319	12.6279	0.157862	2.17891	0.00185	0.0790987	no	protein_coding
ENSG00000024048	ENSG00000024048.10	10	UBR2	chr6:42564061-42693504	ntc	12d+10d	OK	6.25743	6.22762	-0.00688853	-0.116214	0.86665	0.995672	no	protein_coding
ENSG00000024422	ENSG00000024422.11	11	EHD2	chr19:47607523-47743134	ntc	12d+10d	NOTEST	0.106949	0.170754	0.674995	0	1	1	no	protein_coding
ENSG00000024526	ENSG00000024526.16	16	DEPDC1	chr1:68474151-68538627	ntc	12d+10d	OK	30.9246	30.5854	-0.0159137	-0.250725	0.7142	0.995026	no	protein_coding
ENSG00000024862	ENSG00000024862.16	16	CCDC28A	chr6:138725210-138793319	ntc	12d+10d	OK	14.8862	14.0686	-0.0814972	-0.477916	0.4922	0.94409	no	protein_coding
ENSG00000025039	ENSG00000025039.14	14	RRAGD	chr6:89364635-89412270	ntc	12d+10d	OK	12.419	12.8182	0.0456395	0.425215	0.54915	0.960729	no	protein_coding
ENSG00000025156	ENSG00000025156.12	12	HSF2	chr6:122399545-122433119	ntc	12d+10d	OK	19.6145	20.3088	0.0501851	0.611278	0.37135	0.906918	no	protein_coding
ENSG00000025293	ENSG00000025293.15	15	PHF20	chr20:35771973-35950381	ntc	12d+10d	OK	12.2278	11.8349	-0.0471173	-0.274419	0.6727	0.98959	no	protein_coding
ENSG00000025423	ENSG00000025423.11	11	HSD17B6	chr12:56712427-56787790	ntc	12d+10d	OK	3.11879	2.8284	-0.141002	-0.0716552	0.8997	0.995672	no	protein_coding
ENSG00000025434	ENSG00000025434.18	18	NR1H3	chr11:47239301-47269032	ntc	12d+10d	OK	4.88072	4.70404	-0.0531938	-0.155872	0.7972	0.995672	no	protein_coding
ENSG00000025708	ENSG00000025708.13	13	TYMP	chr22:50523567-50532580	ntc	12d+10d	OK	1.91549	2.21334	0.208509	0.508632	0.403	0.918191	no	protein_coding
ENSG00000025770	ENSG00000025770.18	18	NCAPH2	chr22:50508215-50523472	ntc	12d+10d	OK	73.2377	76.4473	0.0618796	1.36833	0.0504	0.48862	no	protein_coding
ENSG00000025772	ENSG00000025772.7	7	TOMM34	chr20:44910061-44960486	ntc	12d+10d	OK	21.7275	21.4024	-0.0217487	-0.327983	0.64005	0.98365	no	protein_coding
ENSG00000025796	ENSG00000025796.13	13	SEC63	chr6:107867755-107959986	ntc	12d+10d	OK	34.5323	35.4418	0.0375064	0.457968	0.49755	0.945007	no	protein_coding
ENSG00000025800	ENSG00000025800.13	13	KPNA6	chr1:32108037-32176568	ntc	12d+10d	OK	24.6282	23.9166	-0.0423015	-1.08354	0.1181	0.671225	no	protein_coding
ENSG00000026025	ENSG00000026025.13	13	VIM	chr10:17214238-17237593	ntc	12d+10d	OK	40.1684	42.3516	0.0763551	1.49229	0.0326	0.403645	no	protein_coding
ENSG00000026036	ENSG00000026036.21	21	RTEL1-TNFRSF6B	chr20:63657809-63743505	ntc	12d+10d	OK	3.30364	3.46494	0.0687769	0.505893	0.4692	0.939158	no	protein_coding
ENSG00000026103	ENSG00000026103.19	19	FAS	chr10:88879733-89015785	ntc	12d+10d	OK	3.08943	4.38611	0.505603	2.15863	0.00025	0.0207656	yes	protein_coding
ENSG00000026297	ENSG00000026297.15	15	RNASET2	chr6:166409363-166957191	ntc	12d+10d	OK	21.9799	21.9398	-0.00263584	-0.029592	0.96335	0.995672	no	protein_coding
ENSG00000026508	ENSG00000026508.16	16	CD44	chr11:35138869-35232402	ntc	12d+10d	NOTEST	0.237189	0.281215	0.245635	0	1	1	no	protein_coding
ENSG00000026559	ENSG00000026559.13	13	KCNG1	chr20:50999369-51023129	ntc	12d+10d	OK	5.12108	5.64245	0.139875	0.630253	0.36935	0.905852	no	protein_coding
ENSG00000026652	ENSG00000026652.13	13	AGPAT4	chr6:161129978-161274061	ntc	12d+10d	OK	5.68771	5.25205	-0.114968	-0.623343	0.3716	0.906918	no	protein_coding
ENSG00000026751	ENSG00000026751.16	16	SLAMF7	chr1:160739056-160754821	ntc	12d+10d	NOTEST	0	0	0	0	1	1	no	protein_coding
ENSG00000026950	ENSG00000026950.16	16	BTN3A1	chr6:26402236-26415216	ntc	12d+10d	OK	2.426	2.21511	-0.131205	-0.491439	0.45085	0.933284	no	protein_coding
ENSG00000027001	ENSG00000027001.9	9	MIPEP	chr13:23730188-23902655	ntc	12d+10d	OK	12.7815	13.3193	0.0594572	0.745707	0.28415	0.851639	no	protein_coding
ENSG00000027075	ENSG00000027075.13	13	PRKCH	chr14:61187558-61658696	ntc	12d+10d	OK	9.31604	9.39617	0.0123557	0.116004	0.8453	0.995672	no	protein_coding
ENSG00000027644	ENSG00000027644.4	4	INSRR	chr1:156806242-156881850	ntc	12d+10d	NOTEST	0.0173473	0.0035488	-2.2893	0	1	1	no	protein_coding
ENSG00000027697	ENSG00000027697.12	12	IFNGR1	chr6:137197483-137219449	ntc	12d+10d	OK	16.0548	16.2927	0.021216	0.267524	0.6998	0.993344	no	protein_coding
ENSG00000027847	ENSG00000027847.13	13	B4GALT7	chr5:177600099-177610347	ntc	12d+10d	OK	16.7829	16.7918	0.000762298	0.00751867	0.9912	0.998992	no	protein_coding
ENSG00000027869	ENSG00000027869.11	11	SH2D2A	chr1:156806242-156881850	ntc	12d+10d	OK	4.91656	5.17438	0.0737383	0.266173	0.7023	0.993959	no	protein_coding
ENSG00000028116	ENSG00000028116.16	16	VRK2	chr2:57907650-58241686	ntc	12d+10d	OK	12.2456	12.9596	0.0817571	0.619993	0.3428	0.884581	no	protein_coding
ENSG00000028137	ENSG00000028137.16	16	TNFRSF1B	chr1:12166942-12209228	ntc	12d+10d	NOTEST	0.0048998	0.0099504	1.02203	0	1	1	no	protein_coding
ENSG00000028203	ENSG00000028203.17	17	VEZT	chr12:95217745-95302790	ntc	12d+10d	OK	20.6156	20.0097	-0.043034	-0.490783	0.4571	0.934115	no	protein_coding
ENSG00000028277	ENSG00000028277.20	20	POU2F2	chr19:42086109-42196585	ntc	12d+10d	NOTEST	0.219142	0.0886778	-1.30522	0	1	1	no	protein_coding
ENSG00000028310	ENSG00000028310.17	17	BRD9	chr5:795605-919357	ntc	12d+10d	OK	11.3229	12.3728	0.127936	1.32921	0.0468	0.474788	no	protein_coding
ENSG00000028528	ENSG00000028528.14	14	SNX1	chr15:64094122-64146090	ntc	12d+10d	OK	33.8665	33.0984	-0.0330944	-0.493532	0.4718	0.939158	no	protein_coding
ENSG00000028839	ENSG00000028839.9	9	TBPL1	chr6:133952169-134052636	ntc	12d+10d	OK	21.6703	21.23	-0.0296176	-0.248761	0.713	0.994885	no	protein_coding
ENSG00000029153	ENSG00000029153.14	14	ARNTL2	chr12:27332853-27446625	ntc	12d+10d	OK	8.51419	8.45311	-0.0103876	-0.110037	0.87575	0.995672	no	protein_coding
ENSG00000029363	ENSG00000029363.15	15	BCLAF1	chr6:136256862-136289851	ntc	12d+10d	OK	80.9155	76.2951	-0.0848269	-0.447892	0.50075	0.945084	no	protein_coding
ENSG00000029364	ENSG00000029364.11	11	SLC39A9	chr14:69380122-69462388	ntc	12d+10d	OK	17.384	17.4895	0.00873561	0.0876251	0.89485	0.995672	no	protein_coding
ENSG00000029534	ENSG00000029534.19	19	ANK1	chr8:41653219-41896762	ntc	12d+10d	OK	0.799559	0.806128	0.0118052	0.0259608	0.95825	0.995672	no	protein_coding
ENSG00000029559	ENSG00000029559.6	6	IBSP	chr4:87799580-87812435	ntc	12d+10d	NOTEST	0	0	0	0	1	1	no	protein_coding
ENSG00000029639	ENSG00000029639.10	10	TFB1M	chr6:154733324-155314493	ntc	12d+10d	OK	8.87207	10.9143	0.298876	2.05302	0.00265	0.0971545	no	protein_coding
ENSG00000029725	ENSG00000029725.16	16	RABEP1	chr17:5282264-5469060	ntc	12d+10d	OK	34.2231	33.8752	-0.0147417	-0.0324485	0.94775	0.995672	no	protein_coding
ENSG00000029993	ENSG00000029993.14	14	HMGB3	chrX:150980508-150990775	ntc	12d+10d	OK	39.2194	39.198	-0.000785827	-0.0107856	0.98875	0.998691	no	protein_coding
ENSG00000030066	ENSG00000030066.13	13	NUP160	chr11:47778086-47848555	ntc	12d+10d	OK	33.4081	33.4936	0.00368825	0.0782673	0.91135	0.995672	no	protein_coding
ENSG00000030110	ENSG00000030110.12	12	BAK1	chr6:33540045-33593338	ntc	12d+10d	OK	19.8655	19.8443	-0.0015416	-0.0243409	0.9719	0.996137	no	protein_coding
ENSG00000030304	ENSG00000030304.13	13	MUSK	chr9:110668770-110801620	ntc	12d+10d	NOTEST	0	0	0	0	1	1	no	protein_coding
ENSG00000030419	ENSG00000030419.16	16	IKZF2	chr2:212581356-213152427	ntc	12d+10d	OK	0.413506	0.534208	0.369494	0.57119	0.2343	0.814078	no	protein_coding
ENSG00000030582	ENSG00000030582.16	16	GRN	chr17:44345085-44353102	ntc	12d+10d	OK	68.5787	73.2188	0.0944529	1.88302	0.00825	0.19579	no	protein_coding
ENSG00000031003	ENSG00000031003.10	10	FAM13B	chr5:137814332-138051961	ntc	12d+10d	OK	15.5851	16.0554	0.0428853	0.710069	0.2943	0.861391	no	protein_coding
ENSG00000031081	ENSG00000031081.10	10	ARHGAP31	chr3:119294372-119420714	ntc	12d+10d	OK	1.05691	1.00077	-0.078734	-0.354095	0.585	0.971303	no	protein_coding
ENSG00000031691	ENSG00000031691.6	6	CENPQ	chr6:49463377-49493107	ntc	12d+10d	OK	5.94619	7.17311	0.270632	1.54657	0.0286	0.379146	no	protein_coding
ENSG00000031698	ENSG00000031698.12	12	SARS	chr1:109213917-109238169	ntc	12d+10d	OK	99.2292	101.158	0.0277678	0.688849	0.3277	0.87726	no	protein_coding
ENSG00000031823	ENSG00000031823.14	14	RANBP3	chr19:5904840-5978142	ntc	12d+10d	OK	45.8661	46.229	0.0113725	0.150624	0.83235	0.995672	no	protein_coding
ENSG00000032219	ENSG00000032219.18	18	ARID4A	chr14:58298384-58395641	ntc	12d+10d	OK	3.17076	3.27456	0.046473	0.17556	0.7858	0.995672	no	protein_coding
ENSG00000032389	ENSG00000032389.12	12	TSSC1	chr2:3188924-3377882	ntc	12d+10d	OK	18.6071	19.1968	0.0450085	0.529755	0.442	0.926858	no	protein_coding
ENSG00000032444	ENSG00000032444.15	15	PNPLA6	chr19:7522625-7561764	ntc	12d+10d	OK	7.97594	6.44252	-0.30803	-1.72644	0.0079	0.191473	no	protein_coding
ENSG00000032742	ENSG00000032742.17	17	IFT88	chr13:20567068-20691437	ntc	12d+10d	OK	2.00993	2.10803	0.0687474	0.229782	0.73965	0.995672	no	protein_coding
ENSG00000033011	ENSG00000033011.11	11	ALG1	chr16:4882506-5097808	ntc	12d+10d	OK	18.1469	20.7816	0.195579	2.3568	8e-04	0.0463942	yes	protein_coding
ENSG00000033030	ENSG00000033030.13	13	ZCCHC8	chr12:122471599-122501073	ntc	12d+10d	OK	14.5401	14.9249	0.0376894	0.478851	0.49315	0.944355	no	protein_coding
ENSG00000033050	ENSG00000033050.7	7	ABCF2	chr7:151207836-151227230	ntc	12d+10d	OK	81.2974	80.2012	-0.0195853	-0.465201	0.5003	0.945007	no	protein_coding
ENSG00000033100	ENSG00000033100.14	14	CHPF2	chr7:151232488-151277896	ntc	12d+10d	OK	16.6577	18.5073	0.151903	2.33988	0.00095	0.0526063	no	protein_coding
ENSG00000033122	ENSG00000033122.18	18	LRRC7	chr1:69568397-70205620	ntc	12d+10d	NOTEST	0.155164	0.100969	-0.619879	0	1	1	no	protein_coding
ENSG00000033170	ENSG00000033170.16	16	FUT8	chr14:65410591-65744121	ntc	12d+10d	OK	9.48606	10.1994	0.104604	0.95106	0.1635	0.737287	no	protein_coding
ENSG00000033178	ENSG00000033178.12	12	UBA6	chr4:67612651-67701179	ntc	12d+10d	OK	8.56028	8.15586	-0.0698207	-0.39745	0.52755	0.955452	no	protein_coding
ENSG00000033327	ENSG00000033327.12	12	GAB2	chr11:78215296-78574874	ntc	12d+10d	OK	1.39348	1.37485	-0.0194156	-0.0708194	0.9072	0.995672	no	protein_coding
ENSG00000033627	ENSG00000033627.14	14	ATP6V0A1	chr17:42458843-42522611	ntc	12d+10d	OK	41.6622	39.9511	-0.0605021	-0.999334	0.14435	0.712502	no	protein_coding
ENSG00000033800	ENSG00000033800.13	13	PIAS1	chr15:68054178-68257211	ntc	12d+10d	OK	24.2073	21.978	-0.139381	-1.04264	0.13695	0.69782	no	protein_coding
ENSG00000033867	ENSG00000033867.16	16	SLC4A7	chr3:27372720-27484420	ntc	12d+10d	OK	7.847	8.12229	0.0497447	0.574463	0.392	0.912778	no	protein_coding
ENSG00000034053	ENSG00000034053.14	14	APBA2	chr15:28884482-29118315	ntc	12d+10d	OK	7.36591	7.89319	0.099746	0.896152	0.17595	0.753707	no	protein_coding
ENSG00000034152	ENSG00000034152.18	18	MAP2K3	chr17:21284671-21315240	ntc	12d+10d	OK	26.5191	27.7367	0.0647634	1.06865	0.1212	0.675602	no	protein_coding
ENSG00000034239	ENSG00000034239.10	10	EFCAB1	chr8:48710788-48735311	ntc	12d+10d	NOTEST	0	0	0	0	1	1	no	protein_coding
ENSG00000034510	ENSG00000034510.5	5	TMSB10	chr2:84821649-84907008	ntc	12d+10d	OK	391.178	393.186	0.0073844	0.194493	0.78215	0.995672	no	protein_coding
ENSG00000034533	ENSG00000034533.11	11	ASTE1	chr3:130850594-131381475	ntc	12d+10d	OK	4.3072	4.48316	0.0577646	0.278466	0.66995	0.98959	no	protein_coding
ENSG00000034677	ENSG00000034677.11	11	RNF19A	chr8:100157905-100414459	ntc	12d+10d	OK	4.51449	4.39584	-0.0384269	-0.220054	0.7136	0.995026	no	protein_coding
ENSG00000034693	ENSG00000034693.14	14	PEX3	chr6:143450806-143511690	ntc	12d+10d	OK	15.4556	16.7161	0.113111	0.779422	0.2604	0.831993	no	protein_coding
ENSG00000034713	ENSG00000034713.7	7	GABARAPL2	chr16:75528531-75623300	ntc	12d+10d	OK	98.3162	96.576	-0.0257653	-0.531936	0.45005	0.933026	no	protein_coding
ENSG00000034971	ENSG00000034971.14	14	MYOC	chr1:171635416-171652683	ntc	12d+10d	NOTEST	0	0	0	0	1	1	no	protein_coding
ENSG00000035115	ENSG00000035115.21	21	SH3YL1	chr2:217729-278283	ntc	12d+10d	OK	3.65926	3.39357	-0.108748	-0.40267	0.511	0.949661	no	protein_coding
ENSG00000035141	ENSG00000035141.7	7	FAM136A	chr2:70295974-70302090	ntc	12d+10d	OK	99.2389	102.629	0.0484657	1.24103	0.0794	0.587519	no	protein_coding
ENSG00000035403	ENSG00000035403.16	16	VCL	chr10:73995192-74151063	ntc	12d+10d	OK	22.5759	22.8812	0.0193819	0.346392	0.6147	0.976674	no	protein_coding
ENSG00000035499	ENSG00000035499.12	12	DEPDC1B	chr5:60596911-60700190	ntc	12d+10d	OK	20.3223	20.1686	-0.0109543	-0.177503	0.8002	0.995672	no	protein_coding
ENSG00000035664	ENSG00000035664.11	11	DAPK2	chr15:63907035-64072033	ntc	12d+10d	OK	1.05326	0.417445	-1.33521	-1.70578	6e-04	0.0381227	yes	protein_coding
ENSG00000035681	ENSG00000035681.7	7	NSMAF	chr8:58583503-58659844	ntc	12d+10d	OK	10.1545	9.52458	-0.092395	-0.881906	0.1829	0.763128	no	protein_coding
ENSG00000035687	ENSG00000035687.9	9	ADSS	chr1:244352634-244452134	ntc	12d+10d	OK	32.9067	34.5498	0.0702966	1.44171	0.03915	0.441247	no	protein_coding
ENSG00000035720	ENSG00000035720.7	7	STAP1	chr4:67558727-67607337	ntc	12d+10d	NOTEST	0.0816843	0.176151	1.10868	0	1	1	no	protein_coding
ENSG00000035862	ENSG00000035862.12	12	TIMP2	chr17:78852976-78925387	ntc	12d+10d	OK	6.52323	6.13201	-0.0892267	-0.574481	0.41325	0.918451	no	protein_coding
ENSG00000035928	ENSG00000035928.14	14	RFC1	chr4:39287455-39366375	ntc	12d+10d	OK	39.2746	37.0156	-0.0854634	-1.27674	0.06675	0.54589	no	protein_coding
ENSG00000036054	ENSG00000036054.12	12	TBC1D23	chr3:100260999-100325251	ntc	12d+10d	OK	9.17526	8.9015	-0.043701	-0.513954	0.45055	0.933026	no	protein_coding
ENSG00000036257	ENSG00000036257.12	12	CUL3	chr2:224464681-224585397	ntc	12d+10d	OK	38.354	38.2615	-0.0034857	-0.0581139	0.9311	0.995672	no	protein_coding
ENSG00000036448	ENSG00000036448.9	9	MYOM2	chr8:2045039-2165552	ntc	12d+10d	OK	26.8754	24.7079	-0.121311	-1.28722	0.05795	0.521429	no	protein_coding
ENSG00000036473	ENSG00000036473.6	6	OTC	chrX:37349274-38688920	ntc	12d+10d	NOTEST	0	0.0111003	Inf	0	1	1	no	protein_coding
ENSG00000036530	ENSG00000036530.8	8	CYP46A1	chr14:99684303-99727301	ntc	12d+10d	NOTEST	0.0841497	0.0797467	-0.0775335	0	1	1	no	protein_coding
ENSG00000036549	ENSG00000036549.12	12	ZZZ3	chr1:77562415-77683419	ntc	12d+10d	OK	24.1247	24.1743	0.00296083	0.0349075	0.95975	0.995672	no	protein_coding
ENSG00000036565	ENSG00000036565.14	14	SLC18A1	chr8:20144854-20183206	ntc	12d+10d	NOTEST	0.0128323	0	-Inf	0	1	1	no	protein_coding
ENSG00000036672	ENSG00000036672.15	15	USP2	chr11:119355214-119381726	ntc	12d+10d	OK	4.43887	4.92652	0.150375	0.795978	0.24035	0.81991	no	protein_coding
ENSG00000036828	ENSG00000036828.13	13	CASR	chr3:122183682-122286503	ntc	12d+10d	NOTEST	0	0	0	0	1	1	no	protein_coding
ENSG00000037042	ENSG00000037042.8	8	TUBG2	chr17:42659304-42667006	ntc	12d+10d	OK	9.53302	10.0651	0.0783488	0.444881	0.52395	0.95424	no	protein_coding
ENSG00000037241	ENSG00000037241.7	7	RPL26L1	chr5:172954785-172969771	ntc	12d+10d	OK	81.6034	80.4082	-0.0212876	-0.369231	0.59525	0.973872	no	protein_coding
ENSG00000037280	ENSG00000037280.15	15	FLT4	chr5:180601505-180649624	ntc	12d+10d	OK	15.0248	14.5359	-0.0477271	-0.447755	0.51615	0.951076	no	protein_coding
ENSG00000037474	ENSG00000037474.14	14	NSUN2	chr5:6599238-6633291	ntc	12d+10d	OK	71.5592	72.5584	0.0200055	0.44976	0.51065	0.949661	no	protein_coding
ENSG00000037637	ENSG00000037637.10	10	FBXO42	chr1:16246838-16352454	ntc	12d+10d	OK	9.99274	9.81088	-0.0264973	-0.258022	0.71335	0.994885	no	protein_coding
ENSG00000037749	ENSG00000037749.11	11	MFAP3	chr5:153990127-154445850	ntc	12d+10d	OK	14.4428	14.2332	-0.0210912	-0.165179	0.8141	0.995672	no	protein_coding
ENSG00000037757	ENSG00000037757.13	13	MRI1	chr19:13764531-13778462	ntc	12d+10d	OK	35.3775	37.0934	0.0683291	0.927587	0.1819	0.761839	no	protein_coding
ENSG00000037897	ENSG00000037897.16	16	METTL1	chr12:57762333-57818704	ntc	12d+10d	OK	18.7539	20.3268	0.116195	0.890182	0.19735	0.781622	no	protein_coding
ENSG00000037965	ENSG00000037965.5	5	HOXC8	chr12:53981508-54056030	ntc	12d+10d	OK	5.96772	5.60339	-0.0908799	-0.627743	0.3711	0.906742	no	protein_coding
ENSG00000038002	ENSG00000038002.8	8	AGA	chr4:177430769-177442503	ntc	12d+10d	OK	3.16329	3.023	-0.0654442	-0.187763	0.7851	0.995672	no	protein_coding
ENSG00000038210	ENSG00000038210.12	12	PI4K2B	chr4:25160640-25279092	ntc	12d+10d	OK	10.3485	11.3895	0.138292	2.0479	0.0034	0.113201	no	protein_coding
ENSG00000038219	ENSG00000038219.12	12	BOD1L1	chr4:13568737-13627723	ntc	12d+10d	OK	9.75621	9.86837	0.0164899	0.141645	0.83565	0.995672	no	protein_coding
ENSG00000038274	ENSG00000038274.16	16	MAT2B	chr5:163503113-163519336	ntc	12d+10d	OK	38.6428	38.848	0.0076409	0.15346	0.82895	0.995672	no	protein_coding
ENSG00000038295	ENSG00000038295.7	7	TLL1	chr4:165873257-166103895	ntc	12d+10d	OK	0.378353	0.296715	-0.350656	-0.512541	0.35135	0.891809	no	protein_coding
ENSG00000038358	ENSG00000038358.14	14	EDC4	chr16:67873022-67888855	ntc	12d+10d	OK	51.0121	52.4138	0.0391068	0.547618	0.43115	0.923519	no	protein_coding
ENSG00000038382	ENSG00000038382.17	17	TRIO	chr5:14143701-14532128	ntc	12d+10d	OK	13.017	13.5302	0.0557909	0.546073	0.4195	0.918553	no	protein_coding
ENSG00000038427	ENSG00000038427.15	15	VCAN	chr5:83471464-83582303	ntc	12d+10d	OK	7.89077	7.73237	-0.0292549	-0.191135	0.7835	0.995672	no	protein_coding
ENSG00000038532	ENSG00000038532.14	14	CLEC16A	chr16:10944487-11182189	ntc	12d+10d	OK	9.27872	8.86606	-0.0656335	-0.527624	0.4303	0.923362	no	protein_coding
ENSG00000038945	ENSG00000038945.14	14	MSR1	chr8:16107877-16567490	ntc	12d+10d	NOTEST	0	0	0	0	1	1	no	protein_coding
ENSG00000039068	ENSG00000039068.18	18	CDH1	chr16:68737224-68835548	ntc	12d+10d	OK	1.17049	0.86973	-0.428479	-0.815176	0.13495	0.694925	no	protein_coding
ENSG00000039123	ENSG00000039123.15	15	SKIV2L2	chr5:55307759-55535050	ntc	12d+10d	OK	43.3472	42.0489	-0.043869	-0.475016	0.4192	0.918451	no	protein_coding
ENSG00000039139	ENSG00000039139.9	9	DNAH5	chr5:13690330-13944543	ntc	12d+10d	NOTEST	0.0244667	0.0343698	0.490322	0	1	1	no	protein_coding
ENSG00000039319	ENSG00000039319.16	16	ZFYVE16	chr5:80408012-80479350	ntc	12d+10d	OK	11.825	11.005	-0.103687	-1.09213	0.10515	0.649082	no	protein_coding
ENSG00000039523	ENSG00000039523.17	17	FAM65A	chr16:67517861-67546788	ntc	12d+10d	OK	11.4914	10.1656	-0.17686	-1.94637	0.00305	0.105742	no	protein_coding
ENSG00000039537	ENSG00000039537.13	13	C6	chr5:41142233-41261438	ntc	12d+10d	NOTEST	0	0	0	0	1	1	no	protein_coding
ENSG00000039560	ENSG00000039560.13	13	RAI14	chr5:34656236-34832627	ntc	12d+10d	OK	27.1383	27.1179	-0.00108219	-0.0157488	0.9786	0.997196	no	protein_coding
ENSG00000039600	ENSG00000039600.10	10	SOX30	chr5:157625678-157671480	ntc	12d+10d	NOTEST	0.130006	0.146611	0.173414	0	1	1	no	protein_coding
ENSG00000039650	ENSG00000039650.9	9	PNKP	chr19:49861203-49888749	ntc	12d+10d	OK	25.2185	24.4541	-0.0444105	-0.38456	0.57765	0.969199	no	protein_coding
ENSG00000039987	ENSG00000039987.6	6	BEST2	chr19:12751701-12758458	ntc	12d+10d	NOTEST	0.0370787	0.0376655	0.022654	0	1	1	no	protein_coding
ENSG00000040199	ENSG00000040199.18	18	PHLPP2	chr16:71623707-71724701	ntc	12d+10d	OK	4.40617	4.29196	-0.0378875	-0.402658	0.5454	0.958779	no	protein_coding
ENSG00000040275	ENSG00000040275.16	16	SPDL1	chr5:169583633-169604778	ntc	12d+10d	OK	32.5294	33.3375	0.0354003	0.586506	0.398	0.914918	no	protein_coding
ENSG00000040341	ENSG00000040341.17	17	STAU2	chr8:73420003-73878910	ntc	12d+10d	OK	17.8308	18.8237	0.078177	0.824812	0.22655	0.808458	no	protein_coding
ENSG00000040487	ENSG00000040487.12	12	PQLC2	chr1:19312325-19329300	ntc	12d+10d	OK	13.3041	14.3875	0.112948	0.748196	0.267	0.836355	no	protein_coding
ENSG00000040531	ENSG00000040531.14	14	CTNS	chr17:3636467-3661542	ntc	12d+10d	OK	13.345	12.5247	-0.0915256	-1.01054	0.139	0.701732	no	protein_coding
ENSG00000040608	ENSG00000040608.13	13	RTN4R	chr22:20241414-20283246	ntc	12d+10d	OK	2.53878	2.49561	-0.0247442	-0.090879	0.88735	0.995672	no	protein_coding
ENSG00000040633	ENSG00000040633.12	12	PHF23	chr17:7235027-7239722	ntc	12d+10d	OK	38.1507	36.4243	-0.066809	-1.13746	0.1042	0.646859	no	protein_coding
ENSG00000040731	ENSG00000040731.10	10	CDH10	chr5:24487099-24644978	ntc	12d+10d	NOTEST	0	0	0	0	1	1	no	protein_coding
ENSG00000040933	ENSG00000040933.15	15	INPP4A	chr2:98444853-98594390	ntc	12d+10d	OK	9.66959	9.78585	0.0172421	0.227247	0.73855	0.995672	no	protein_coding
ENSG00000041353	ENSG00000041353.9	9	RAB27B	chr18:54717859-54898083	ntc	12d+10d	NOTEST	0.297713	0.244384	-0.284772	0	1	1	no	protein_coding
ENSG00000041357	ENSG00000041357.15	15	PSMA4	chr15:78540404-78552419	ntc	12d+10d	OK	347.254	355.282	0.0329706	0.900506	0.2013	0.786461	no	protein_coding
ENSG00000041515	ENSG00000041515.15	15	MYO16	chr13:108596151-109208007	ntc	12d+10d	NOTEST	0	0	0	0	1	1	no	protein_coding
ENSG00000041802	ENSG00000041802.10	10	LSG1	chr3:194584010-194672477	ntc	12d+10d	OK	23.5822	23.3682	-0.0131561	-0.196088	0.7739	0.995672	no	protein_coding
ENSG00000041880	ENSG00000041880.14	14	PARP3	chr3:51942344-51948867	ntc	12d+10d	OK	1.63888	1.43164	-0.195047	-0.525199	0.4152	0.918451	no	protein_coding
ENSG00000041982	ENSG00000041982.15	15	TNC	chr9:115019577-115118257	ntc	12d+10d	OK	2.51701	2.43448	-0.0481001	-0.0978381	0.84585	0.995672	no	protein_coding
ENSG00000041988	ENSG00000041988.15	15	THAP3	chr1:6624865-6701924	ntc	12d+10d	OK	14.7321	15.1482	0.0401844	0.323273	0.648	0.985816	no	protein_coding
ENSG00000042062	ENSG00000042062.11	11	FAM65C	chr20:50586107-50691528	ntc	12d+10d	NOTEST	0.0323352	0.0549479	0.764959	0	1	1	no	protein_coding
ENSG00000042088	ENSG00000042088.13	13	TDP1	chr14:89954938-90044768	ntc	12d+10d	OK	13.3958	13.6948	0.0318501	0.330526	0.6211	0.977722	no	protein_coding
ENSG00000042286	ENSG00000042286.14	14	AIFM2	chr10:70052795-70132934	ntc	12d+10d	OK	3.9814	4.27541	0.102787	0.7869	0.2615	0.832822	no	protein_coding
ENSG00000042304	ENSG00000042304.10	10	C2orf83	chr2:227610089-227648606	ntc	12d+10d	NOTEST	0	0	0	0	1	1	no	protein_coding
ENSG00000042317	ENSG00000042317.16	16	SPATA7	chr14:88384923-88554733	ntc	12d+10d	OK	1.81381	2.04045	0.169862	0.369044	0.51825	0.951756	no	protein_coding
ENSG00000042429	ENSG00000042429.10	10	MED17	chr11:93661638-93814695	ntc	12d+10d	OK	13.3198	13.7673	0.0476766	0.280964	0.68945	0.99075	no	protein_coding
ENSG00000042445	ENSG00000042445.13	13	RETSAT	chr2:85342087-85391752	ntc	12d+10d	OK	16.582	15.9042	-0.0602095	-0.661125	0.3385	0.882208	no	protein_coding
ENSG00000042493	ENSG00000042493.15	15	CAPG	chr2:85394747-85418432	ntc	12d+10d	OK	1.86145	1.61523	-0.204686	-0.445285	0.44785	0.931687	no	protein_coding
ENSG00000042753	ENSG00000042753.11	11	AP2S1	chr19:46838135-46850992	ntc	12d+10d	OK	160.814	168.047	0.0634697	1.40763	0.04315	0.457247	no	protein_coding
ENSG00000042781	ENSG00000042781.12	12	USH2A	chr1:215622893-216423396	ntc	12d+10d	NOTEST	0.00656362	0.0679947	3.37286	0	1	1	no	protein_coding
ENSG00000042813	ENSG00000042813.7	7	ZPBP	chr7:49773660-50159830	ntc	12d+10d	NOTEST	0	0	0	0	1	1	no	protein_coding
ENSG00000042832	ENSG00000042832.11	11	TG	chr8:132866957-133134903	ntc	12d+10d	NOTEST	0.0268408	0.00346827	-2.95214	0	1	1	no	protein_coding
ENSG00000042980	ENSG00000042980.12	12	ADAM28	chr8:24294039-24912073	ntc	12d+10d	NOTEST	0.00251425	0.0369053	3.87563	0	1	1	no	protein_coding
ENSG00000043039	ENSG00000043039.6	6	BARX2	chr11:129375939-129452279	ntc	12d+10d	OK	14.0651	13.6376	-0.0445306	-0.551999	0.4256	0.921909	no	protein_coding
ENSG00000043093	ENSG00000043093.13	13	DCUN1D1	chr3:182938073-182985953	ntc	12d+10d	OK	8.14379	7.21649	-0.174402	-1.55405	0.0202	0.317076	no	protein_coding
ENSG00000043143	ENSG00000043143.20	20	JADE2	chr5:134524311-134583230	ntc	12d+10d	OK	3.80125	3.70094	-0.0385831	-0.158207	0.82	0.995672	no	protein_coding
ENSG00000043355	ENSG00000043355.10	10	ZIC2	chr13:99981771-99986773	ntc	12d+10d	OK	38.8398	38.3109	-0.0197819	-0.189465	0.7451	0.995672	no	protein_coding
ENSG00000043462	ENSG00000043462.11	11	LCP2	chr5:170232446-170298227	ntc	12d+10d	NOTEST	0	0	0	0	1	1	no	protein_coding
ENSG00000043514	ENSG00000043514.15	15	TRIT1	chr1:39841021-39883511	ntc	12d+10d	OK	19.4973	19.6859	0.0138902	0.155589	0.8176	0.995672	no	protein_coding
ENSG00000043591	ENSG00000043591.5	5	ADRB1	chr10:114044055-114046908	ntc	12d+10d	NOTEST	0.259686	0.273731	0.0759902	0	1	1	no	protein_coding
ENSG00000044012	ENSG00000044012.3	3	GUCA2B	chr1:42153420-42155824	ntc	12d+10d	NOTEST	0	0	0	0	1	1	no	protein_coding
ENSG00000044090	ENSG00000044090.8	8	CUL7	chr6:43037616-43075099	ntc	12d+10d	OK	3.93948	3.85229	-0.03229	-0.190688	0.78855	0.995672	no	protein_coding
ENSG00000044115	ENSG00000044115.20	20	CTNNA1	chr5:138610966-138935034	ntc	12d+10d	OK	64.7638	64.6405	-0.00274956	-0.0584733	0.93005	0.995672	no	protein_coding
ENSG00000044446	ENSG00000044446.11	11	PHKA2	chrX:18890295-18984598	ntc	12d+10d	OK	9.3622	9.49573	0.0204309	0.14295	0.83345	0.995672	no	protein_coding
ENSG00000044459	ENSG00000044459.14	14	CNTLN	chr9:17134981-17503923	ntc	12d+10d	OK	3.21737	3.43642	0.0950254	0.512157	0.4529	0.933604	no	protein_coding
ENSG00000044524	ENSG00000044524.10	10	EPHA3	chr3:89107523-89482134	ntc	12d+10d	OK	5.1505	5.09206	-0.0164634	-0.211266	0.7546	0.995672	no	protein_coding
ENSG00000044574	ENSG00000044574.7	7	HSPA5	chr9:125234852-125241330	ntc	12d+10d	OK	93.4158	97.9081	0.0677625	0.509943	0.46995	0.939158	no	protein_coding
ENSG00000046604	ENSG00000046604.12	12	DSG2	chr18:31498042-31556911	ntc	12d+10d	OK	25.4421	25.733	0.0164067	0.406437	0.5514	0.960729	no	protein_coding
ENSG00000046647	ENSG00000046647.13	13	GEMIN8	chrX:14008278-14029893	ntc	12d+10d	OK	7.58051	7.49865	-0.0156636	-0.0810127	0.9089	0.995672	no	protein_coding
ENSG00000046651	ENSG00000046651.14	14	OFD1	chrX:13734744-13769353	ntc	12d+10d	OK	12.3959	12.3853	-0.00123969	-0.0116513	0.9876	0.998682	no	protein_coding
ENSG00000046653	ENSG00000046653.14	14	GPM6B	chrX:13771030-13938638	ntc	12d+10d	OK	11.2238	10.4909	-0.0974246	-1.03053	0.1341	0.693909	no	protein_coding
ENSG00000046774	ENSG00000046774.9	9	MAGEC2	chrX:142202344-142205290	ntc	12d+10d	NOTEST	0.0176374	0	-Inf	0	1	1	no	protein_coding
ENSG00000046889	ENSG00000046889.18	18	PREX2	chr8:67952117-68237030	ntc	12d+10d	OK	1.3765	0.967322	-0.508935	-1.39353	0.0361	0.427643	no	protein_coding
ENSG00000047056	ENSG00000047056.14	14	WDR37	chr10:1049537-1132297	ntc	12d+10d	OK	5.97161	6.1332	0.0385215	0.43941	0.51895	0.951801	no	protein_coding
ENSG00000047188	ENSG00000047188.15	15	YTHDC2	chr5:113513682-113595285	ntc	12d+10d	OK	17.8248	17.52	-0.0248867	-0.405838	0.5613	0.963175	no	protein_coding
ENSG00000047230	ENSG00000047230.14	14	CTPS2	chrX:16588002-16712936	ntc	12d+10d	OK	13.2981	12.7942	-0.0557341	-0.685097	0.32905	0.877807	no	protein_coding
ENSG00000047249	ENSG00000047249.16	16	ATP6V1H	chr8:53715556-53843558	ntc	12d+10d	OK	28.4424	27.8331	-0.0312407	-0.343278	0.59795	0.973872	no	protein_coding
ENSG00000047315	ENSG00000047315.14	14	POLR2B	chr4:56963369-57205510	ntc	12d+10d	OK	59.5564	57.9879	-0.0385067	-0.824724	0.2395	0.819104	no	protein_coding
ENSG00000047346	ENSG00000047346.12	12	FAM214A	chr15:52577841-52709817	ntc	12d+10d	OK	4.09676	3.98881	-0.0385257	-0.157361	0.8081	0.995672	no	protein_coding
ENSG00000047365	ENSG00000047365.11	11	ARAP2	chr4:35948220-36274220	ntc	12d+10d	OK	2.14711	2.2933	0.0950241	0.342905	0.5677	0.965623	no	protein_coding
ENSG00000047410	ENSG00000047410.13	13	TPR	chr1:186296278-186375693	ntc	12d+10d	OK	31.1734	29.2184	-0.0934379	-1.06299	0.12565	0.68368	no	protein_coding
ENSG00000047457	ENSG00000047457.13	13	CP	chr3:149129583-149222055	ntc	12d+10d	NOTEST	0	0.0324114	Inf	0	1	1	no	protein_coding
ENSG00000047578	ENSG00000047578.12	12	KIAA0556	chr16:27550132-27780369	ntc	12d+10d	OK	4.76461	4.53353	-0.0717238	-0.330031	0.6205	0.97755	no	protein_coding
ENSG00000047579	ENSG00000047579.19	19	DTNBP1	chr6:15522800-15663058	ntc	12d+10d	OK	14.6322	14.5303	-0.010082	-0.0626958	0.92885	0.995672	no	protein_coding
ENSG00000047597	ENSG00000047597.5	5	XK	chrX:37349274-38688920	ntc	12d+10d	OK	3.73051	3.62148	-0.0427945	-0.307059	0.63805	0.982978	no	protein_coding
ENSG00000047617	ENSG00000047617.14	14	ANO2	chr12:5531868-5946232	ntc	12d+10d	OK	0.42249	0.380049	-0.152732	-0.126789	0.76355	0.995672	no	protein_coding
ENSG00000047621	ENSG00000047621.11	11	C12orf4	chr12:4487727-4538508	ntc	12d+10d	OK	13.6768	13.9368	0.027174	0.285991	0.67735	0.989954	no	protein_coding
ENSG00000047634	ENSG00000047634.14	14	SCML1	chrX:17737448-17754988	ntc	12d+10d	OK	26.9149	26.6788	-0.0127157	-0.243176	0.73075	0.995672	no	protein_coding
ENSG00000047644	ENSG00000047644.17	17	WWC3	chrX:10015561-10144478	ntc	12d+10d	OK	0.47441	0.503139	0.0848208	0.13378	0.84125	0.995672	no	protein_coding
ENSG00000047648	ENSG00000047648.21	21	ARHGAP6	chrX:11137542-11665701	ntc	12d+10d	NOTEST	0.0212164	0.00466045	-2.18664	0	1	1	no	protein_coding
ENSG00000047662	ENSG00000047662.4	4	FAM184B	chr4:17614630-17781512	ntc	12d+10d	NOTEST	0.0455246	0.0437536	-0.0572453	0	1	1	no	protein_coding
ENSG00000047849	ENSG00000047849.21	21	MAP4	chr3:47850689-48089272	ntc	12d+10d	OK	48.044	46.1402	-0.0583306	-1.458	0.0348	0.418229	no	protein_coding
ENSG00000047932	ENSG00000047932.13	13	GOPC	chr6:117288299-117602542	ntc	12d+10d	OK	18.0913	17.1807	-0.0745072	-1.43216	0.04185	0.453646	no	protein_coding
ENSG00000047936	ENSG00000047936.10	10	ROS1	chr6:117288299-117602542	ntc	12d+10d	NOTEST	0	0.00244007	Inf	0	1	1	no	protein_coding
ENSG00000048028	ENSG00000048028.11	11	USP28	chr11:113797873-113875570	ntc	12d+10d	OK	24.6754	22.4472	-0.136536	-2.0593	0.00245	0.0936993	no	protein_coding
ENSG00000048052	ENSG00000048052.21	21	HDAC9	chr7:18086948-19002416	ntc	12d+10d	OK	0.899122	0.880542	-0.030125	-0.0429361	0.91285	0.995672	no	protein_coding
ENSG00000048140	ENSG00000048140.17	17	TSPAN17	chr5:176647386-176659054	ntc	12d+10d	OK	14.3179	15.0149	0.0685826	0.760885	0.2711	0.840168	no	protein_coding
ENSG00000048162	ENSG00000048162.19	19	NOP16	chr5:176365467-176416569	ntc	12d+10d	OK	54.9156	59.024	0.104085	1.29291	0.0626	0.533726	no	protein_coding
ENSG00000048342	ENSG00000048342.15	15	CC2D2A	chr4:15469864-15601557	ntc	12d+10d	OK	3.96802	3.747	-0.0826832	-0.322251	0.6195	0.977484	no	protein_coding
ENSG00000048392	ENSG00000048392.11	11	RRM2B	chr8:102204501-102239118	ntc	12d+10d	OK	8.34424	8.14269	-0.0352749	-0.360064	0.57385	0.967983	no	protein_coding
ENSG00000048405	ENSG00000048405.9	9	ZNF800	chr7:127346789-127431924	ntc	12d+10d	OK	11.9687	12.4129	0.0525796	0.568751	0.40715	0.918451	no	protein_coding
ENSG00000048462	ENSG00000048462.10	10	TNFRSF17	chr16:11927372-11976643	ntc	12d+10d	NOTEST	0	0	0	0	1	1	no	protein_coding
ENSG00000048471	ENSG00000048471.13	13	SNX29	chr16:11976736-12611044	ntc	12d+10d	OK	2.52826	2.38016	-0.087085	-0.404606	0.51735	0.951255	no	protein_coding
ENSG00000048540	ENSG00000048540.14	14	LMO3	chr12:16347141-16610594	ntc	12d+10d	NOTEST	0.228224	0.306649	0.426139	0	1	1	no	protein_coding
ENSG00000048544	ENSG00000048544.5	5	MRPS10	chr6:42206800-42217865	ntc	12d+10d	OK	25.1249	24.8789	-0.0141954	-0.246114	0.7286	0.995672	no	protein_coding
ENSG00000048545	ENSG00000048545.13	13	GUCA1A	chr6:42155405-42180056	ntc	12d+10d	NOTEST	0	0	0	0	1	1	no	protein_coding
ENSG00000048649	ENSG00000048649.13	13	RSF1	chr11:77659995-77821017	ntc	12d+10d	OK	10.9611	12.3215	0.168777	1.30669	0.05885	0.523739	no	protein_coding
ENSG00000048707	ENSG00000048707.13	13	VPS13D	chr1:12230066-12512047	ntc	12d+10d	OK	5.43111	4.93267	-0.138878	-1.09544	0.0782	0.584337	no	protein_coding
ENSG00000048740	ENSG00000048740.17	17	CELF2	chr10:11005320-11336675	ntc	12d+10d	OK	6.33926	6.91335	0.12507	1.562	0.02145	0.326728	no	protein_coding
ENSG00000048828	ENSG00000048828.16	16	FAM120A	chr9:93446493-93566107	ntc	12d+10d	OK	41.6505	41.7209	0.0024356	0.059561	0.9338	0.995672	no	protein_coding
ENSG00000048991	ENSG00000048991.16	16	R3HDM1	chr2:135531454-135725270	ntc	12d+10d	OK	21.5249	18.7419	-0.19974	-1.56995	0.02775	0.370961	no	protein_coding
ENSG00000049089	ENSG00000049089.13	13	COL9A2	chr1:40300486-40317816	ntc	12d+10d	OK	1.03346	0.973799	-0.0857851	-0.16688	0.75655	0.995672	no	protein_coding
ENSG00000049130	ENSG00000049130.13	13	KITLG	chr12:88492792-88598218	ntc	12d+10d	OK	7.1675	6.17689	-0.21459	-1.57083	0.01505	0.272437	no	protein_coding
ENSG00000049167	ENSG00000049167.13	13	ERCC8	chr5:60873830-60945073	ntc	12d+10d	OK	7.57974	8.29501	0.130095	0.697859	0.3111	0.870907	no	protein_coding
ENSG00000049192	ENSG00000049192.14	14	ADAMTS6	chr5:65148735-65481920	ntc	12d+10d	OK	0.2721	0.369771	0.442492	0.429251	0.3629	0.901765	no	protein_coding
ENSG00000049239	ENSG00000049239.12	12	H6PD	chr1:9234774-9271337	ntc	12d+10d	OK	0.833415	0.933976	0.16435	0.714826	0.304	0.868696	no	protein_coding
ENSG00000049245	ENSG00000049245.12	12	VAMP3	chr1:7771268-7781432	ntc	12d+10d	OK	35.081	38.9147	0.149624	2.85275	5e-05	0.00595075	yes	protein_coding
ENSG00000049246	ENSG00000049246.14	14	PER3	chr1:7784319-7853512	ntc	12d+10d	OK	0.517744	0.354516	-0.546388	-0.817613	0.1157	0.668303	no	protein_coding
ENSG00000049247	ENSG00000049247.13	13	UTS2	chr1:7784319-7853512	ntc	12d+10d	NOTEST	0	0	0	0	1	1	no	protein_coding
ENSG00000049249	ENSG00000049249.8	8	TNFRSF9	chr1:7915893-7943165	ntc	12d+10d	NOTEST	0	0.00294271	Inf	0	1	1	no	protein_coding
ENSG00000049283	ENSG00000049283.17	17	EPN3	chr17:50532542-50555852	ntc	12d+10d	NOTEST	0.087102	0.0549908	-0.663514	0	1	1	no	protein_coding
ENSG00000049323	ENSG00000049323.15	15	LTBP1	chr2:32946971-33399509	ntc	12d+10d	OK	7.82773	7.11305	-0.138126	-1.32873	0.04825	0.479135	no	protein_coding
ENSG00000049449	ENSG00000049449.8	8	RCN1	chr11:31784791-32105755	ntc	12d+10d	OK	66.8261	65.9614	-0.0187899	-0.441291	0.5247	0.954479	no	protein_coding
ENSG00000049540	ENSG00000049540.16	16	ELN	chr7:74027788-74069907	ntc	12d+10d	NOTEST	0.0366228	0	-Inf	0	1	1	no	protein_coding
ENSG00000049541	ENSG00000049541.10	10	RFC2	chr7:74231498-74254458	ntc	12d+10d	OK	50.1375	52.5845	0.0687478	1.26787	0.06775	0.548744	no	protein_coding
ENSG00000049618	ENSG00000049618.21	21	ARID1B	chr6:156776359-157210779	ntc	12d+10d	OK	13.4347	12.5638	-0.0966988	-1.73206	0.0135	0.259708	no	protein_coding
ENSG00000049656	ENSG00000049656.13	13	CLPTM1L	chr5:1317743-1345099	ntc	12d+10d	OK	118.442	125.443	0.0828558	1.85248	0.00785	0.190841	no	protein_coding
ENSG00000049759	ENSG00000049759.16	16	NEDD4L	chr18:58044366-58401540	ntc	12d+10d	OK	12.4681	13.1028	0.0716334	0.544508	0.38435	0.908866	no	protein_coding
ENSG00000049768	ENSG00000049768.14	14	FOXP3	chrX:49235466-49264826	ntc	12d+10d	NOTEST	0.29408	0.222364	-0.403285	0	1	1	no	protein_coding
ENSG00000049769	ENSG00000049769.12	12	PPP1R3F	chrX:49269842-49301461	ntc	12d+10d	OK	2.36966	2.0357	-0.219156	-0.882815	0.19785	0.781622	no	protein_coding
ENSG00000049860	ENSG00000049860.13	13	HEXB	chr5:74627405-74867854	ntc	12d+10d	OK	33.9033	35.7103	0.0749179	0.665233	0.31175	0.871161	no	protein_coding
ENSG00000049883	ENSG00000049883.14	14	PTCD2	chr5:72219408-72368395	ntc	12d+10d	OK	2.81899	3.10534	0.139575	0.484569	0.43105	0.923519	no	protein_coding
ENSG00000050030	ENSG00000050030.13	13	KIAA2022	chrX:74732848-74925485	ntc	12d+10d	NOTEST	0.0980073	0.118272	0.271143	0	1	1	no	protein_coding
ENSG00000050130	ENSG00000050130.17	17	JKAMP	chr14:59429021-59576831	ntc	12d+10d	OK	18.3317	17.7144	-0.0494184	-0.593607	0.38705	0.909988	no	protein_coding
ENSG00000050165	ENSG00000050165.17	17	DKK3	chr11:11963105-12009769	ntc	12d+10d	NOTEST	0.23251	0.33844	0.541604	0	1	1	no	protein_coding
ENSG00000050327	ENSG00000050327.14	14	ARHGEF5	chr7:144186082-144380632	ntc	12d+10d	OK	3.76408	3.60044	-0.0641254	-0.340453	0.6223	0.978188	no	protein_coding
ENSG00000050344	ENSG00000050344.8	8	NFE2L3	chr7:26152239-26187125	ntc	12d+10d	OK	11.9577	12.8688	0.105936	1.41553	0.04365	0.458125	no	protein_coding
ENSG00000050393	ENSG00000050393.11	11	MCUR1	chr6:13786556-13814568	ntc	12d+10d	OK	12.0885	13.2169	0.128754	1.00127	0.14955	0.718164	no	protein_coding
ENSG00000050405	ENSG00000050405.13	13	LIMA1	chr12:50175787-50283546	ntc	12d+10d	OK	23.1775	22.9138	-0.0165068	-0.309715	0.6438	0.985253	no	protein_coding
ENSG00000050426	ENSG00000050426.15	15	LETMD1	chr12:51047961-51060424	ntc	12d+10d	OK	24.5557	24.2277	-0.0194037	-0.218388	0.7422	0.995672	no	protein_coding
ENSG00000050438	ENSG00000050438.16	16	SLC4A8	chr12:51351246-51515763	ntc	12d+10d	OK	0.435736	0.433051	-0.0089186	-0.0057644	0.98785	0.998682	no	protein_coding
ENSG00000050555	ENSG00000050555.17	17	LAMC3	chr9:131009081-131094473	ntc	12d+10d	OK	1.38512	1.23657	-0.163663	-0.322659	0.61415	0.976489	no	protein_coding
ENSG00000050628	ENSG00000050628.20	20	PTGER3	chr1:70852352-71047808	ntc	12d+10d	NOTEST	0.0802879	0.0358188	-1.16447	0	1	1	no	protein_coding
ENSG00000050730	ENSG00000050730.15	15	TNIP3	chr4:121131407-121227466	ntc	12d+10d	NOTEST	0.0630818	0.0778732	0.303902	0	1	1	no	protein_coding
ENSG00000050748	ENSG00000050748.17	17	MAPK9	chr5:180233142-180292099	ntc	12d+10d	OK	27.1145	27.7881	0.0354009	0.553114	0.4282	0.922835	no	protein_coding
ENSG00000050767	ENSG00000050767.15	15	COL23A1	chr5:178237617-178590555	ntc	12d+10d	NOTEST	0.136684	0.145933	0.0944584	0	1	1	no	protein_coding
ENSG00000050820	ENSG00000050820.16	16	BCAR1	chr16:75226073-75268053	ntc	12d+10d	OK	19.6336	19.095	-0.0401307	-0.482381	0.47685	0.939158	no	protein_coding
ENSG00000051009	ENSG00000051009.10	10	FAM160A2	chr11:6211334-6234711	ntc	12d+10d	OK	8.36939	8.66375	0.0498702	0.375569	0.5654	0.964573	no	protein_coding
ENSG00000051108	ENSG00000051108.14	14	HERPUD1	chr16:56932047-56944863	ntc	12d+10d	OK	18.8334	17.4974	-0.10615	-1.09824	0.11515	0.668256	no	protein_coding
ENSG00000051128	ENSG00000051128.18	18	HOMER3	chr19:18899513-18946831	ntc	12d+10d	OK	2.0228	2.0172	-0.00399709	-0.00943838	0.9889	0.998691	no	protein_coding
ENSG00000051180	ENSG00000051180.16	16	RAD51	chr15:40686723-40732339	ntc	12d+10d	OK	7.78155	7.59041	-0.0358807	-0.179877	0.79785	0.995672	no	protein_coding
ENSG00000051341	ENSG00000051341.13	13	POLQ	chr3:121431426-121546641	ntc	12d+10d	OK	7.54621	6.96148	-0.116357	-1.21683	0.08	0.588487	no	protein_coding
ENSG00000051382	ENSG00000051382.8	8	PIK3CB	chr3:138652698-138834938	ntc	12d+10d	OK	15.9331	14.8974	-0.0969611	-0.974306	0.16005	0.733471	no	protein_coding
ENSG00000051523	ENSG00000051523.10	10	CYBA	chr16:88643282-88651152	ntc	12d+10d	OK	141.77	151.366	0.0944865	2.1759	0.00175	0.0756341	no	protein_coding
ENSG00000051596	ENSG00000051596.9	9	THOC3	chr5:175906938-176034680	ntc	12d+10d	OK	32.7227	38.0413	0.217275	2.46677	5e-04	0.0336456	yes	protein_coding
ENSG00000051620	ENSG00000051620.10	10	HEBP2	chr6:138402584-138697288	ntc	12d+10d	OK	24.2738	26.9587	0.151354	1.60555	0.02155	0.327585	no	protein_coding
ENSG00000051825	ENSG00000051825.14	14	MPHOSPH9	chr12:123152319-123272334	ntc	12d+10d	OK	12.9893	12.8603	-0.0144055	-0.103243	0.88125	0.995672	no	protein_coding
ENSG00000052126	ENSG00000052126.14	14	PLEKHA5	chr12:19129751-19376400	ntc	12d+10d	OK	8.37539	8.60855	0.0396147	0.43333	0.51115	0.949661	no	protein_coding
ENSG00000052344	ENSG00000052344.15	15	PRSS8	chr16:31131432-31135762	ntc	12d+10d	NOTEST	0.141337	0.25753	0.865605	0	1	1	no	protein_coding
ENSG00000052723	ENSG00000052723.11	11	SIKE1	chr1:114769478-114780685	ntc	12d+10d	OK	24.0595	25.2445	0.0693675	0.669548	0.33275	0.881072	no	protein_coding
ENSG00000052749	ENSG00000052749.13	13	RRP12	chr10:97356357-97426076	ntc	12d+10d	OK	35.6918	35.7605	0.0027779	0.0503278	0.9423	0.995672	no	protein_coding
ENSG00000052795	ENSG00000052795.12	12	FNIP2	chr4:158769137-159038760	ntc	12d+10d	OK	6.03042	5.88612	-0.0349414	-0.36724	0.5818	0.970911	no	protein_coding
ENSG00000052802	ENSG00000052802.12	12	MSMO1	chr4:165327622-165343160	ntc	12d+10d	OK	14.9678	13.8933	-0.107467	-1.37971	0.04815	0.479135	no	protein_coding
ENSG00000052841	ENSG00000052841.14	14	TTC17	chr11:43311962-43494933	ntc	12d+10d	OK	15.6441	15.1069	-0.0504108	-0.427346	0.5325	0.957023	no	protein_coding
ENSG00000052850	ENSG00000052850.5	5	ALX4	chr11:44260443-44310166	ntc	12d+10d	OK	2.65124	2.41708	-0.133399	-0.803229	0.25395	0.82822	no	protein_coding
ENSG00000053108	ENSG00000053108.16	16	FSTL4	chr5:133160437-133612564	ntc	12d+10d	NOTEST	0.255652	0.235445	-0.118792	0	1	1	no	protein_coding
ENSG00000053254	ENSG00000053254.15	15	FOXN3	chr14:89124870-89954777	ntc	12d+10d	OK	7.82946	7.75753	-0.013315	-0.0820358	0.89635	0.995672	no	protein_coding
ENSG00000053328	ENSG00000053328.8	8	METTL24	chr6:110180140-110358272	ntc	12d+10d	NOTEST	0.0855823	0.0804025	-0.090072	0	1	1	no	protein_coding
ENSG00000053371	ENSG00000053371.12	12	AKR7A2	chr1:19303964-19312146	ntc	12d+10d	OK	44.8386	50.1101	0.160361	2.99095	5e-05	0.00595075	yes	protein_coding
ENSG00000053372	ENSG00000053372.4	4	MRTO4	chr1:19210500-19260128	ntc	12d+10d	OK	82.4279	89.4387	0.117766	1.1307	0.10255	0.644247	no	protein_coding
ENSG00000053438	ENSG00000053438.8	8	NNAT	chr20:37492471-37527931	ntc	12d+10d	NOTEST	0.180273	0.118016	-0.611203	0	1	1	no	protein_coding
ENSG00000053501	ENSG00000053501.12	12	USE1	chr19:17215345-17219829	ntc	12d+10d	OK	14.8974	16.0308	0.105785	0.601392	0.3925	0.912891	no	protein_coding
ENSG00000053524	ENSG00000053524.11	11	MCF2L2	chr3:183178042-183428778	ntc	12d+10d	NOTEST	0.245529	0.255086	0.0550912	0	1	1	no	protein_coding
ENSG00000053702	ENSG00000053702.14	14	NRIP2	chr12:2794952-2941140	ntc	12d+10d	OK	0.835118	0.686099	-0.283563	-0.0944303	0.907	0.995672	no	protein_coding
ENSG00000053747	ENSG00000053747.15	15	LAMA3	chr18:23689442-23955066	ntc	12d+10d	OK	6.45788	5.75415	-0.166459	-1.30966	0.0529	0.498787	no	protein_coding
ENSG00000053770	ENSG00000053770.11	11	AP5M1	chr14:57200506-57298742	ntc	12d+10d	OK	12.9512	12.8678	-0.00931586	-0.0785566	0.9118	0.995672	no	protein_coding
ENSG00000053900	ENSG00000053900.10	10	ANAPC4	chr4:25377212-25418498	ntc	12d+10d	OK	15.3888	15.5594	0.0159085	0.171076	0.80385	0.995672	no	protein_coding
ENSG00000053918	ENSG00000053918.15	15	KCNQ1	chr11:2444683-2861568	ntc	12d+10d	NOTEST	0.308294	0.234437	-0.395104	0	1	1	no	protein_coding
ENSG00000054116	ENSG00000054116.11	11	TRAPPC3	chr1:36136569-36180849	ntc	12d+10d	OK	62.9236	63.9816	0.0240555	0.344307	0.61435	0.976489	no	protein_coding
ENSG00000054118	ENSG00000054118.13	13	THRAP3	chr1:36224415-36305357	ntc	12d+10d	OK	60.3481	59.526	-0.0197887	-0.506382	0.4712	0.939158	no	protein_coding
ENSG00000054148	ENSG00000054148.17	17	PHPT1	chr9:136791354-136957733	ntc	12d+10d	OK	52.3	56.0054	0.0987541	0.187458	0.79895	0.995672	no	protein_coding
ENSG00000054179	ENSG00000054179.11	11	ENTPD2	chr9:137048097-137054045	ntc	12d+10d	NOTEST	0.0986647	0.131949	0.41937	0	1	1	no	protein_coding
ENSG00000054219	ENSG00000054219.10	10	LY75	chr2:159712456-159904749	ntc	12d+10d	NOTEST	0.00257505	0	-Inf	0	1	1	no	protein_coding
ENSG00000054267	ENSG00000054267.20	20	ARID4B	chr1:235131182-235344532	ntc	12d+10d	OK	10.4379	10.9446	0.0683816	0.687701	0.3088	0.870403	no	protein_coding
ENSG00000054277	ENSG00000054277.12	12	OPN3	chr1:241532133-241802133	ntc	12d+10d	OK	2.29881	2.28535	-0.00846749	-0.0347408	0.9593	0.995672	no	protein_coding
ENSG00000054282	ENSG00000054282.15	15	SDCCAG8	chr1:243256033-243851079	ntc	12d+10d	OK	8.00836	8.47067	0.0809692	0.514548	0.4509	0.933284	no	protein_coding
ENSG00000054356	ENSG00000054356.13	13	PTPRN	chr2:219289622-219309648	ntc	12d+10d	NOTEST	0	0	0	0	1	1	no	protein_coding
ENSG00000054392	ENSG00000054392.12	12	HHAT	chr1:210328251-210676296	ntc	12d+10d	OK	1.85265	1.73193	-0.0972111	-0.370138	0.59175	0.973211	no	protein_coding
ENSG00000054523	ENSG00000054523.17	17	KIF1B	chr1:10210804-10381603	ntc	12d+10d	OK	14.2817	13.8645	-0.0427705	-0.658287	0.33665	0.882208	no	protein_coding
ENSG00000054598	ENSG00000054598.6	6	FOXC1	chr6:1609971-1613897	ntc	12d+10d	OK	43.5934	47.0899	0.111306	2.90212	5e-05	0.00595075	yes	protein_coding
ENSG00000054611	ENSG00000054611.13	13	TBC1D22A	chr22:46762616-47175699	ntc	12d+10d	OK	7.64371	8.06433	0.077281	0.461017	0.4981	0.945007	no	protein_coding
ENSG00000054654	ENSG00000054654.15	15	SYNE2	chr14:63852982-64338599	ntc	12d+10d	OK	10.4393	10.2819	-0.0219151	-0.188912	0.7824	0.995672	no	protein_coding
ENSG00000054690	ENSG00000054690.13	13	PLEKHH1	chr14:67447083-67600287	ntc	12d+10d	OK	7.43281	7.92903	0.0932367	0.623887	0.34865	0.888932	no	protein_coding
ENSG00000054793	ENSG00000054793.13	13	ATP9A	chr20:51596513-51768634	ntc	12d+10d	OK	3.21921	3.15306	-0.0299578	-0.316812	0.6404	0.983826	no	protein_coding
ENSG00000054796	ENSG00000054796.12	12	SPO11	chr20:57329758-57343994	ntc	12d+10d	NOTEST	0	0	0	0	1	1	no	protein_coding
ENSG00000054803	ENSG00000054803.3	3	CBLN4	chr20:55997439-56005472	ntc	12d+10d	NOTEST	0	0	0	0	1	1	no	protein_coding
ENSG00000054938	ENSG00000054938.15	15	CHRDL2	chr11:74696428-74731385	ntc	12d+10d	NOTEST	0.0178163	0	-Inf	0	1	1	no	protein_coding
ENSG00000054965	ENSG00000054965.10	10	FAM168A	chr11:73400486-73598189	ntc	12d+10d	OK	12.5754	12.5765	0.00012379	0.00174388	0.9982	0.999428	no	protein_coding
ENSG00000054967	ENSG00000054967.12	12	RELT	chr11:73376263-73397474	ntc	12d+10d	OK	8.87696	9.27513	0.0633014	0.712452	0.3	0.866268	no	protein_coding
ENSG00000054983	ENSG00000054983.16	16	GALC	chr14:87710418-87993665	ntc	12d+10d	NOTEST	0.112833	0.191239	0.761188	0	1	1	no	protein_coding
ENSG00000055044	ENSG00000055044.10	10	NOP58	chr2:202265715-202303666	ntc	12d+10d	OK	92.5198	98.5729	0.0914281	2.09103	0.0027	0.0980856	no	protein_coding
ENSG00000055070	ENSG00000055070.16	16	SZRD1	chr1:16352574-16437424	ntc	12d+10d	OK	94.69	92.1737	-0.0388561	-0.883655	0.2022	0.786703	no	protein_coding
ENSG00000055118	ENSG00000055118.14	14	KCNH2	chr7:150944960-150978315	ntc	12d+10d	OK	2.06197	2.14042	0.0538738	0.271106	0.69315	0.992312	no	protein_coding
ENSG00000055130	ENSG00000055130.15	15	CUL1	chr7:148696466-148801036	ntc	12d+10d	OK	67.6416	70.5384	0.060498	1.64064	0.0199	0.316101	no	protein_coding
ENSG00000055147	ENSG00000055147.17	17	FAM114A2	chr5:153990127-154445850	ntc	12d+10d	OK	8.94405	8.59072	-0.0581487	-0.382353	0.55945	0.962468	no	protein_coding
ENSG00000055163	ENSG00000055163.18	18	CYFIP2	chr5:157260121-157575775	ntc	12d+10d	OK	19.4003	19.4656	0.00485496	0.0664066	0.9205	0.995672	no	protein_coding
ENSG00000055208	ENSG00000055208.17	17	TAB2	chr6:149217925-149411613	ntc	12d+10d	OK	23.4278	21.8555	-0.100224	-2.09814	0.00285	0.101004	no	protein_coding
ENSG00000055211	ENSG00000055211.12	12	GINM1	chr6:149566293-149591748	ntc	12d+10d	OK	18.2062	19.5669	0.103978	1.49074	0.03375	0.410561	no	protein_coding
ENSG00000055332	ENSG00000055332.16	16	EIF2AK2	chr2:37084450-37157065	ntc	12d+10d	OK	11.0352	10.3756	-0.0889138	-0.992558	0.1523	0.722326	no	protein_coding
ENSG00000055483	ENSG00000055483.19	19	USP36	chr17:78787380-78841441	ntc	12d+10d	OK	33.3934	31.436	-0.0871448	-1.40287	0.04	0.443799	no	protein_coding
ENSG00000055609	ENSG00000055609.17	17	KMT2C	chr7:152134921-152436005	ntc	12d+10d	OK	10.9809	10.5212	-0.0616943	-0.649747	0.34355	0.884984	no	protein_coding
ENSG00000055732	ENSG00000055732.12	12	MCOLN3	chr1:84999146-85133138	ntc	12d+10d	OK	16.4024	15.8363	-0.0506713	-0.79907	0.25815	0.830036	no	protein_coding
ENSG00000055813	ENSG00000055813.5	5	CCDC85A	chr2:55952157-56386173	ntc	12d+10d	NOTEST	0.0531259	0.0402068	-0.401976	0	1	1	no	protein_coding
ENSG00000055917	ENSG00000055917.15	15	PUM2	chr2:20248690-20352234	ntc	12d+10d	OK	20.5885	19.3466	-0.089758	-1.60571	0.0192	0.311497	no	protein_coding
ENSG00000055950	ENSG00000055950.16	16	MRPL43	chr10:100969457-100994401	ntc	12d+10d	OK	81.2503	85.7874	0.0783925	1.321	0.0618	0.533326	no	protein_coding
ENSG00000055955	ENSG00000055955.15	15	ITIH4	chr3:52812974-52897596	ntc	12d+10d	NOTEST	0.207188	0.150077	-0.465243	0	1	1	no	protein_coding
ENSG00000055957	ENSG00000055957.10	10	ITIH1	chr3:52777591-52792068	ntc	12d+10d	NOTEST	0	0	0	0	1	1	no	protein_coding
ENSG00000056050	ENSG00000056050.6	6	C4orf27	chr4:169729464-169757953	ntc	12d+10d	OK	13.3402	12.8681	-0.0519885	-0.313235	0.65395	0.98785	no	protein_coding
ENSG00000056097	ENSG00000056097.15	15	ZFR	chr5:32354349-32444761	ntc	12d+10d	OK	42.478	43.6672	0.0398318	0.877531	0.21265	0.795344	no	protein_coding
ENSG00000056277	ENSG00000056277.15	15	ZNF280C	chrX:130202710-130268899	ntc	12d+10d	OK	1.72852	1.66371	-0.0551354	-0.273979	0.69825	0.992859	no	protein_coding
ENSG00000056291	ENSG00000056291.17	17	NPFFR2	chr4:72031803-72148067	ntc	12d+10d	NOTEST	0.13316	0.0720493	-0.886105	0	1	1	no	protein_coding
ENSG00000056487	ENSG00000056487.15	15	PHF21B	chr22:44881161-45009999	ntc	12d+10d	OK	1.76033	1.70722	-0.0441921	-0.105712	0.85895	0.995672	no	protein_coding
ENSG00000056558	ENSG00000056558.10	10	TRAF1	chr9:120902392-120929173	ntc	12d+10d	NOTEST	0.274262	0.327052	0.253969	0	1	1	no	protein_coding
ENSG00000056586	ENSG00000056586.15	15	RC3H2	chr9:122844555-122905341	ntc	12d+10d	OK	13.46	13.8469	0.0408849	0.528483	0.4424	0.927243	no	protein_coding
ENSG00000056736	ENSG00000056736.9	9	IL17RB	chr3:53846579-53865800	ntc	12d+10d	OK	4.4607	4.76174	0.0942169	0.432753	0.5406	0.957587	no	protein_coding
ENSG00000056972	ENSG00000056972.18	18	TRAF3IP2	chr6:111299027-111606278	ntc	12d+10d	OK	6.1827	5.75986	-0.102203	-0.45314	0.4679	0.939098	no	protein_coding
ENSG00000056998	ENSG00000056998.18	18	GYG2	chrX:2828787-2882818	ntc	12d+10d	OK	4.53419	4.75201	0.0676933	0.347345	0.61025	0.975088	no	protein_coding
ENSG00000057019	ENSG00000057019.15	15	DCBLD2	chr3:98714329-98901689	ntc	12d+10d	OK	8.86183	7.84018	-0.176719	-1.89863	0.00425	0.131355	no	protein_coding
ENSG00000057149	ENSG00000057149.14	14	SERPINB3	chr18:63637258-63726432	ntc	12d+10d	NOTEST	0	0	0	0	1	1	no	protein_coding
ENSG00000057252	ENSG00000057252.12	12	SOAT1	chr1:179293713-179358680	ntc	12d+10d	OK	10.2523	8.90003	-0.204069	-2.07949	0.00285	0.101004	no	protein_coding
ENSG00000057294	ENSG00000057294.13	13	PKP2	chr12:32790744-32896840	ntc	12d+10d	OK	11.3339	11.1269	-0.0265922	-0.330726	0.63165	0.981726	no	protein_coding
ENSG00000057468	ENSG00000057468.6	6	MSH4	chr1:75796881-75913238	ntc	12d+10d	NOTEST	0.0594	0.049226	-0.271041	0	1	1	no	protein_coding
ENSG00000057593	ENSG00000057593.13	13	F7	chr13:113105787-113120681	ntc	12d+10d	NOTEST	0.012222	0.00751365	-0.701899	0	1	1	no	protein_coding
ENSG00000057608	ENSG00000057608.16	16	GDI2	chr10:5765222-5842132	ntc	12d+10d	OK	96.1208	96.6121	0.00735611	0.197587	0.779	0.995672	no	protein_coding
ENSG00000057657	ENSG00000057657.14	14	PRDM1	chr6:106086319-106109939	ntc	12d+10d	NOTEST	0.188786	0.149675	-0.334919	0	1	1	no	protein_coding
ENSG00000057663	ENSG00000057663.12	12	ATG5	chr6:106184475-106325820	ntc	12d+10d	OK	18.73	19.5358	0.0607757	0.727381	0.29745	0.863548	no	protein_coding
ENSG00000057704	ENSG00000057704.10	10	TMCC3	chr12:94567123-94650562	ntc	12d+10d	OK	1.41186	1.4465	0.0349615	0.15082	0.81175	0.995672	no	protein_coding
ENSG00000057757	ENSG00000057757.9	9	PITHD1	chr1:23778404-23788232	ntc	12d+10d	OK	52.8342	52.4685	-0.0100206	-0.197521	0.76905	0.995672	no	protein_coding
ENSG00000057935	ENSG00000057935.13	13	MTA3	chr2:42494568-42756947	ntc	12d+10d	OK	17.9492	18.5102	0.0444027	0.50507	0.45295	0.933604	no	protein_coding
ENSG00000058056	ENSG00000058056.8	8	USP13	chr3:179652754-179789401	ntc	12d+10d	OK	8.99826	8.69352	-0.0497062	-0.529268	0.4446	0.928681	no	protein_coding
ENSG00000058063	ENSG00000058063.15	15	ATP11B	chr3:182793499-182921938	ntc	12d+10d	OK	7.81854	7.80869	-0.00181815	-0.018683	0.9791	0.997208	no	protein_coding
ENSG00000058085	ENSG00000058085.14	14	LAMC2	chr1:183186237-183244900	ntc	12d+10d	NOTEST	0.225797	0.281006	0.31557	0	1	1	no	protein_coding
ENSG00000058091	ENSG00000058091.16	16	CDK14	chr7:90335222-91210590	ntc	12d+10d	OK	6.31943	5.55872	-0.185042	-1.10758	0.08025	0.589239	no	protein_coding
ENSG00000058262	ENSG00000058262.9	9	SEC61A1	chr3:128051640-128408646	ntc	12d+10d	OK	117.731	121.817	0.049222	0.284599	0.67695	0.989914	no	protein_coding
ENSG00000058272	ENSG00000058272.16	16	PPP1R12A	chr12:79574978-79942712	ntc	12d+10d	OK	13.5407	12.7534	-0.08642	-0.552829	0.35855	0.897372	no	protein_coding
ENSG00000058335	ENSG00000058335.15	15	RASGRF1	chr15:78959946-79090773	ntc	12d+10d	NOTEST	0.0307158	0.00916124	-1.74537	0	1	1	no	protein_coding
ENSG00000058404	ENSG00000058404.19	19	CAMK2B	chr7:44217149-44334577	ntc	12d+10d	OK	1.71032	1.57707	-0.117015	-0.277554	0.5989	0.973872	no	protein_coding
ENSG00000058453	ENSG00000058453.16	16	CROCC	chr1:16739937-16972979	ntc	12d+10d	OK	7.8681	7.82753	-0.00745887	-0.0309654	0.95835	0.995672	no	protein_coding
ENSG00000058600	ENSG00000058600.15	15	POLR3E	chr16:22297374-22335103	ntc	12d+10d	OK	54.2901	52.7489	-0.0415466	-0.773514	0.2717	0.840557	no	protein_coding
ENSG00000058668	ENSG00000058668.14	14	ATP2B4	chr1:203626560-203744081	ntc	12d+10d	OK	13.1688	12.8584	-0.034412	-0.480549	0.47835	0.939614	no	protein_coding
ENSG00000058673	ENSG00000058673.15	15	ZC3H11A	chr1:203795653-203854124	ntc	12d+10d	OK	41.3095	40.5267	-0.0276028	-0.505951	0.47495	0.939158	no	protein_coding
ENSG00000058729	ENSG00000058729.10	10	RIOK2	chr5:97089074-97437217	ntc	12d+10d	OK	12.7466	11.6922	-0.124562	-0.970712	0.1582	0.731085	no	protein_coding
ENSG00000058799	ENSG00000058799.13	13	YIPF1	chr1:53851718-53889834	ntc	12d+10d	OK	15.0308	13.4372	-0.161696	-1.10201	0.11115	0.659212	no	protein_coding
ENSG00000058804	ENSG00000058804.11	11	NDC1	chr1:53765459-53838860	ntc	12d+10d	OK	41.1486	41.8187	0.0233053	0.425064	0.54245	0.957709	no	protein_coding
ENSG00000058866	ENSG00000058866.14	14	DGKG	chr3:186046307-186362237	ntc	12d+10d	NOTEST	0.0705924	0.0259793	-1.44215	0	1	1	no	protein_coding
ENSG00000059122	ENSG00000059122.16	16	FLYWCH1	chr16:2911936-2954276	ntc	12d+10d	OK	12.7766	14.0137	0.133335	1.2525	0.06475	0.540646	no	protein_coding
ENSG00000059145	ENSG00000059145.18	18	UNKL	chr16:1351922-1414751	ntc	12d+10d	OK	17.9652	17.9917	0.00212714	0.0207933	0.97455	0.996137	no	protein_coding
ENSG00000059377	ENSG00000059377.15	15	TBXAS1	chr7:139561569-140020325	ntc	12d+10d	OK	1.81081	1.5448	-0.229214	-0.388815	0.49475	0.944717	no	protein_coding
ENSG00000059378	ENSG00000059378.12	12	PARP12	chr7:140023743-140063721	ntc	12d+10d	NOTEST	0	0.00462777	Inf	0	1	1	no	protein_coding
ENSG00000059573	ENSG00000059573.8	8	ALDH18A1	chr10:95605928-95656706	ntc	12d+10d	OK	73.0569	74.5058	0.0283334	0.754041	0.2812	0.848709	no	protein_coding
ENSG00000059588	ENSG00000059588.9	9	TARBP1	chr1:234391312-234479103	ntc	12d+10d	OK	22.6741	22.7918	0.00746813	0.110198	0.87165	0.995672	no	protein_coding
ENSG00000059691	ENSG00000059691.11	11	GATB	chr4:151670503-151761023	ntc	12d+10d	OK	9.40877	10.1355	0.107338	0.618454	0.3695	0.905852	no	protein_coding
ENSG00000059728	ENSG00000059728.10	10	MXD1	chr2:69893559-69942945	ntc	12d+10d	OK	3.97766	3.89493	-0.0303254	-0.239501	0.71875	0.995607	no	protein_coding
ENSG00000059758	ENSG00000059758.7	7	CDK17	chr12:96278260-96400560	ntc	12d+10d	OK	5.96086	6.35511	0.0923962	0.561576	0.39375	0.913794	no	protein_coding
ENSG00000059769	ENSG00000059769.19	19	DNAJC25	chr9:111631351-111670246	ntc	12d+10d	OK	4.10952	4.46681	0.120274	0.844111	0.22635	0.808458	no	protein_coding
ENSG00000059804	ENSG00000059804.15	15	SLC2A3	chr12:7919229-7936275	ntc	12d+10d	NOTEST	0.175313	0.159639	-0.135121	0	1	1	no	protein_coding
ENSG00000059915	ENSG00000059915.16	16	PSD	chr10:102402616-102423136	ntc	12d+10d	OK	0.924668	1.05484	0.190017	0.27532	0.651	0.987723	no	protein_coding
ENSG00000060069	ENSG00000060069.16	16	CTDP1	chr18:79679800-79756623	ntc	12d+10d	OK	12.6897	13.0858	0.0443428	0.662867	0.32735	0.87726	no	protein_coding
ENSG00000060138	ENSG00000060138.12	12	YBX3	chr12:10699088-10723312	ntc	12d+10d	OK	304.858	311.853	0.0327302	0.222635	0.74875	0.995672	no	protein_coding
ENSG00000060140	ENSG00000060140.8	8	STYK1	chr12:10618938-10674318	ntc	12d+10d	OK	1.07651	1.08392	0.00990663	0.0186015	0.97485	0.996175	no	protein_coding
ENSG00000060237	ENSG00000060237.16	16	WNK1	chr12:752592-911452	ntc	12d+10d	OK	42.1777	40.4558	-0.0601344	-0.862586	0.21295	0.795346	no	protein_coding
ENSG00000060339	ENSG00000060339.13	13	CCAR1	chr10:68721011-68792377	ntc	12d+10d	OK	53.8608	52.7598	-0.0297978	-0.465352	0.4822	0.941238	no	protein_coding
ENSG00000060491	ENSG00000060491.16	16	OGFR	chr20:62796452-62814000	ntc	12d+10d	OK	24.0597	24.8923	0.0490846	0.755874	0.2704	0.839949	no	protein_coding
ENSG00000060558	ENSG00000060558.3	3	GNA15	chr19:3136192-3163769	ntc	12d+10d	NOTEST	0.0164632	0.0339444	1.04393	0	1	1	no	protein_coding
ENSG00000060566	ENSG00000060566.13	13	CREB3L3	chr19:4153600-4173054	ntc	12d+10d	NOTEST	0.031437	0	-Inf	0	1	1	no	protein_coding
ENSG00000060642	ENSG00000060642.10	10	PIGV	chr1:26787471-26798398	ntc	12d+10d	OK	3.86733	3.78799	-0.0299057	-0.147991	0.83315	0.995672	no	protein_coding
ENSG00000060656	ENSG00000060656.19	19	PTPRU	chr1:29236515-29326813	ntc	12d+10d	OK	17.5264	17.2436	-0.0234689	-0.256633	0.69925	0.993253	no	protein_coding
ENSG00000060688	ENSG00000060688.12	12	SNRNP40	chr1:31259567-31296782	ntc	12d+10d	OK	92.1633	95.1658	0.0462503	1.08819	0.1181	0.671226	no	protein_coding
ENSG00000060709	ENSG00000060709.13	13	RIMBP2	chr12:130396136-130716281	ntc	12d+10d	NOTEST	0.015139	0.0292615	0.950734	0	1	1	no	protein_coding
ENSG00000060718	ENSG00000060718.19	19	COL11A1	chr1:102876466-103108496	ntc	12d+10d	NOTEST	0	0	0	0	1	1	no	protein_coding
ENSG00000060749	ENSG00000060749.14	14	QSER1	chr11:32893177-32993316	ntc	12d+10d	OK	11.7709	11.0549	-0.0905416	-1.42538	0.0336	0.410561	no	protein_coding
ENSG00000060762	ENSG00000060762.18	18	MPC1	chr6:166364918-166383013	ntc	12d+10d	OK	43.6164	45.3789	0.0571522	0.893525	0.20725	0.792429	no	protein_coding
ENSG00000060971	ENSG00000060971.17	17	ACAA1	chr3:38039204-38137242	ntc	12d+10d	OK	16.4076	17.8641	0.122702	1.36616	0.04985	0.486434	no	protein_coding
ENSG00000060982	ENSG00000060982.14	14	BCAT1	chr12:24810021-24960158	ntc	12d+10d	OK	15.8512	15.7963	-0.00500982	-0.0647262	0.92375	0.995672	no	protein_coding
ENSG00000061273	ENSG00000061273.17	17	HDAC7	chr12:47706084-47837898	ntc	12d+10d	OK	7.90432	8.52717	0.109425	0.769281	0.22535	0.807428	no	protein_coding
ENSG00000061337	ENSG00000061337.15	15	LZTS1	chr8:20246164-20303963	ntc	12d+10d	NOTEST	0.18085	0.167507	-0.110571	0	1	1	no	protein_coding
ENSG00000061455	ENSG00000061455.10	10	PRDM6	chr5:123087247-123194266	ntc	12d+10d	OK	2.86842	3.05541	0.0911111	0.43362	0.50175	0.946076	no	protein_coding
ENSG00000061492	ENSG00000061492.11	11	WNT8A	chr5:138083891-138092365	ntc	12d+10d	NOTEST	0.0444096	0.0241667	-0.877852	0	1	1	no	protein_coding
ENSG00000061656	ENSG00000061656.9	9	SPAG4	chr20:35615891-35621049	ntc	12d+10d	OK	1.2808	0.890699	-0.524033	-0.914009	0.1461	0.715164	no	protein_coding
ENSG00000061676	ENSG00000061676.14	14	NCKAP1	chr2:182909114-183038858	ntc	12d+10d	OK	30.8773	32.5375	0.0755602	1.52061	0.0311	0.397104	no	protein_coding
ENSG00000061794	ENSG00000061794.12	12	MRPS35	chr12:27710772-27756295	ntc	12d+10d	OK	40.0967	41.2926	0.0424	0.80391	0.24745	0.824163	no	protein_coding
ENSG00000061918	ENSG00000061918.12	12	GUCY1B3	chr4:155758991-155807591	ntc	12d+10d	OK	4.67684	4.62763	-0.0152589	-0.0910933	0.8927	0.995672	no	protein_coding
ENSG00000061936	ENSG00000061936.9	9	SFSWAP	chr12:131711080-131799737	ntc	12d+10d	OK	25.9608	24.8861	-0.0609946	-0.874443	0.20825	0.79284	no	protein_coding
ENSG00000061938	ENSG00000061938.16	16	TNK2	chr3:195863363-195911945	ntc	12d+10d	OK	12.8266	13.2703	0.0490617	0.483501	0.4703	0.939158	no	protein_coding
ENSG00000061987	ENSG00000061987.14	14	MON2	chr12:62466816-62600479	ntc	12d+10d	OK	8.35122	7.6493	-0.12666	-1.17589	0.0794	0.587519	no	protein_coding
ENSG00000062038	ENSG00000062038.13	13	CDH3	chr16:68636188-68722616	ntc	12d+10d	OK	1.7831	1.84411	0.0485399	0.124653	0.83325	0.995672	no	protein_coding
ENSG00000062096	ENSG00000062096.14	14	ARSF	chrX:3041470-3112726	ntc	12d+10d	NOTEST	0	0.00836454	Inf	0	1	1	no	protein_coding
ENSG00000062194	ENSG00000062194.15	15	GPBP1	chr5:57173947-57264679	ntc	12d+10d	OK	31.1276	30.5989	-0.0247131	-0.470181	0.49345	0.944355	no	protein_coding
ENSG00000062282	ENSG00000062282.14	14	DGAT2	chr11:75758454-75803415	ntc	12d+10d	OK	1.04061	0.762661	-0.448315	-0.964078	0.10815	0.65382	no	protein_coding
ENSG00000062370	ENSG00000062370.16	16	ZNF112	chr19:44326554-44448578	ntc	12d+10d	OK	1.55356	1.49531	-0.0551362	-0.177543	0.7745	0.995672	no	protein_coding
ENSG00000062485	ENSG00000062485.18	18	CS	chr12:56271698-56334053	ntc	12d+10d	OK	170.536	160.491	-0.0875918	-0.556394	0.3968	0.914918	no	protein_coding
ENSG00000062524	ENSG00000062524.15	15	LTK	chr15:41503637-41513887	ntc	12d+10d	OK	1.43001	1.24813	-0.196257	-0.698956	0.2942	0.861391	no	protein_coding
ENSG00000062582	ENSG00000062582.13	13	MRPS24	chr7:43866557-43926411	ntc	12d+10d	OK	189.774	196.366	0.0492588	1.00824	0.14415	0.711735	no	protein_coding
ENSG00000062598	ENSG00000062598.17	17	ELMO2	chr20:46364550-46459276	ntc	12d+10d	OK	6.55891	6.04164	-0.118516	-0.589682	0.37915	0.908173	no	protein_coding
ENSG00000062650	ENSG00000062650.17	17	WAPL	chr10:86435255-86521815	ntc	12d+10d	OK	27.3359	25.7234	-0.0877196	-1.34363	0.0547	0.508959	no	protein_coding
ENSG00000062716	ENSG00000062716.10	10	VMP1	chr17:59618552-59842255	ntc	12d+10d	OK	49.908	48.9259	-0.0286732	-0.0560816	0.92425	0.995672	no	protein_coding
ENSG00000062725	ENSG00000062725.9	9	APPBP2	chr17:60443148-60526219	ntc	12d+10d	OK	9.7282	9.10128	-0.0961023	-1.29013	0.0583	0.522635	no	protein_coding
ENSG00000062822	ENSG00000062822.12	12	POLD1	chr19:50384203-50431313	ntc	12d+10d	OK	60.7666	63.8232	0.0708022	1.064	0.1247	0.681653	no	protein_coding
ENSG00000063015	ENSG00000063015.19	19	SEZ6	chr17:28905249-29057220	ntc	12d+10d	NOTEST	0.0385367	0.120076	1.63964	0	1	1	no	protein_coding
ENSG00000063046	ENSG00000063046.17	17	EIF4B	chr12:53006157-53079420	ntc	12d+10d	OK	155.683	146.159	-0.0910744	-0.582938	0.3866	0.909902	no	protein_coding
ENSG00000063127	ENSG00000063127.15	15	SLC6A16	chr19:49289637-49325225	ntc	12d+10d	OK	0.292412	0.446527	0.610745	0.502798	0.2621	0.832822	no	protein_coding
ENSG00000063169	ENSG00000063169.10	10	GLTSCR1	chr19:47607523-47743134	ntc	12d+10d	OK	6.35594	6.17476	-0.0417224	-0.249246	0.7232	0.995672	no	protein_coding
ENSG00000063176	ENSG00000063176.15	15	SPHK2	chr19:48615327-48637438	ntc	12d+10d	OK	12.2469	12.2856	0.00454361	0.00512075	0.9947	0.999209	no	protein_coding
ENSG00000063177	ENSG00000063177.12	12	RPL18	chr19:48615327-48637438	ntc	12d+10d	OK	1384.74	1530.01	0.143918	1.05337	0.1344	0.69456	no	protein_coding
ENSG00000063180	ENSG00000063180.8	8	CA11	chr19:48637941-48682245	ntc	12d+10d	OK	3.08918	3.68946	0.256189	0.645636	0.34335	0.884883	no	protein_coding
ENSG00000063241	ENSG00000063241.7	7	ISOC2	chr19:55452984-55462343	ntc	12d+10d	OK	40.3146	41.923	0.0564396	0.90026	0.1981	0.781622	no	protein_coding
ENSG00000063244	ENSG00000063244.12	12	U2AF2	chr19:55654145-55674715	ntc	12d+10d	OK	215.001	217.365	0.0157763	0.102762	0.87965	0.995672	no	protein_coding
ENSG00000063245	ENSG00000063245.14	14	EPN1	chr19:55675225-55738402	ntc	12d+10d	OK	76.3972	76.9006	0.0094746	0.178548	0.79805	0.995672	no	protein_coding
ENSG00000063322	ENSG00000063322.13	13	MED29	chr19:39391302-39400637	ntc	12d+10d	OK	20.3218	20.5098	0.0132879	0.222443	0.7557	0.995672	no	protein_coding
ENSG00000063438	ENSG00000063438.16	16	AHRR	chr5:271620-438291	ntc	12d+10d	OK	5.96154	6.58369	0.143211	1.17231	0.08095	0.592313	no	protein_coding
ENSG00000063515	ENSG00000063515.2	2	GSC2	chr22:19148575-19150283	ntc	12d+10d	NOTEST	0	0.0170058	Inf	0	1	1	no	protein_coding
ENSG00000063587	ENSG00000063587.13	13	ZNF275	chrX:153334154-153360110	ntc	12d+10d	OK	5.49593	5.10745	-0.105761	-1.41349	0.04125	0.451513	no	protein_coding
ENSG00000063601	ENSG00000063601.16	16	MTMR1	chrX:150692970-150765103	ntc	12d+10d	OK	19.2941	18.7853	-0.0385508	-0.553525	0.41535	0.918451	no	protein_coding
ENSG00000063660	ENSG00000063660.8	8	GPC1	chr2:240435670-240468078	ntc	12d+10d	OK	6.16532	6.32754	0.0374683	0.195255	0.7717	0.995672	no	protein_coding
ENSG00000063761	ENSG00000063761.15	15	ADCK1	chr14:77800082-77935012	ntc	12d+10d	OK	6.44357	6.61737	0.0383965	0.204084	0.77265	0.995672	no	protein_coding
ENSG00000063854	ENSG00000063854.12	12	HAGH	chr16:1795619-1884294	ntc	12d+10d	OK	23.5446	23.9829	0.0266085	0.289038	0.6786	0.990329	no	protein_coding
ENSG00000063978	ENSG00000063978.15	15	RNF4	chr4:2418973-2732565	ntc	12d+10d	OK	28.7599	28.9081	0.00741753	0.124828	0.85425	0.995672	no	protein_coding
ENSG00000064012	ENSG00000064012.21	21	CASP8	chr2:201233442-201287711	ntc	12d+10d	OK	6.88855	7.38752	0.100891	0.471405	0.4744	0.939158	no	protein_coding
ENSG00000064042	ENSG00000064042.17	17	LIMCH1	chr4:41359606-41700044	ntc	12d+10d	OK	2.87827	3.05019	0.0836935	0.21017	0.73725	0.995672	no	protein_coding
ENSG00000064102	ENSG00000064102.14	14	ASUN	chr12:26905180-26938326	ntc	12d+10d	OK	27.8731	25.8504	-0.108688	-1.33104	0.05845	0.523098	no	protein_coding
ENSG00000064115	ENSG00000064115.10	10	TM7SF3	chr12:26971585-27014434	ntc	12d+10d	OK	22.1213	20.3861	-0.117851	-1.40644	0.03645	0.428158	no	protein_coding
ENSG00000064195	ENSG00000064195.7	7	DLX3	chr17:49990004-49995224	ntc	12d+10d	NOTEST	0.278635	0.274931	-0.0193057	0	1	1	no	protein_coding
ENSG00000064199	ENSG00000064199.6	6	SPA17	chr11:124622835-124697518	ntc	12d+10d	OK	7.31009	7.67734	0.0707186	0.417264	0.54595	0.959322	no	protein_coding
ENSG00000064201	ENSG00000064201.15	15	TSPAN32	chr11:2295644-2318200	ntc	12d+10d	NOTEST	0	0.0105666	Inf	0	1	1	no	protein_coding
ENSG00000064205	ENSG00000064205.10	10	WISP2	chr20:44656450-44810338	ntc	12d+10d	NOTEST	0.0410913	0.0119241	-1.78495	0	1	1	no	protein_coding
ENSG00000064218	ENSG00000064218.4	4	DMRT3	chr9:976963-991731	ntc	12d+10d	OK	0.808573	0.970576	0.263464	0.751271	0.2481	0.824467	no	protein_coding
ENSG00000064225	ENSG00000064225.12	12	ST3GAL6	chr3:98714329-98901689	ntc	12d+10d	OK	4.95228	4.91714	-0.0102708	-0.0518877	0.93415	0.995672	no	protein_coding
ENSG00000064270	ENSG00000064270.12	12	ATP2C2	chr16:84368526-84467361	ntc	12d+10d	NOTEST	0.142119	0.0808202	-0.814317	0	1	1	no	protein_coding
ENSG00000064300	ENSG00000064300.8	8	NGFR	chr17:49494222-49583827	ntc	12d+10d	OK	0.57823	0.638747	0.143603	0.350611	0.59245	0.97345	no	protein_coding
ENSG00000064309	ENSG00000064309.14	14	CDON	chr11:125950115-126063335	ntc	12d+10d	OK	6.63186	7.52056	0.181426	1.54176	0.0249	0.351421	no	protein_coding
ENSG00000064313	ENSG00000064313.11	11	TAF2	chr8:119730774-119832863	ntc	12d+10d	OK	22.3057	21.2404	-0.0706017	-1.05172	0.1325	0.692857	no	protein_coding
ENSG00000064393	ENSG00000064393.15	15	HIPK2	chr7:139561569-140020325	ntc	12d+10d	OK	7.36037	6.84029	-0.105721	-2.22989	0.00165	0.0735034	no	protein_coding
ENSG00000064419	ENSG00000064419.13	13	TNPO3	chr7:128954179-129055173	ntc	12d+10d	OK	51.0357	50.1066	-0.0265053	-0.705909	0.31605	0.872751	no	protein_coding
ENSG00000064489	ENSG00000064489.22	22	BORCS8-MEF2B	chr19:19145566-19203424	ntc	12d+10d	OK	2.82059	2.0783	-0.440593	-0.841414	0.18935	0.770043	no	protein_coding
ENSG00000064490	ENSG00000064490.13	13	RFXANK	chr19:19145566-19203424	ntc	12d+10d	OK	31.4998	30.6771	-0.0381813	-0.281356	0.65735	0.98785	no	protein_coding
ENSG00000064545	ENSG00000064545.14	14	TMEM161A	chr19:19119168-19138513	ntc	12d+10d	OK	46.4742	46.8815	0.0125881	0.203316	0.7677	0.995672	no	protein_coding
ENSG00000064547	ENSG00000064547.13	13	LPAR2	chr19:19623667-19628930	ntc	12d+10d	OK	6.976	6.65547	-0.0678592	-0.285884	0.682	0.990608	no	protein_coding
ENSG00000064601	ENSG00000064601.16	16	CTSA	chr20:45888624-45912155	ntc	12d+10d	OK	31.8191	32.2146	0.0178241	0.265385	0.69535	0.992831	no	protein_coding
ENSG00000064607	ENSG00000064607.16	16	SUGP2	chr19:18990887-19060311	ntc	12d+10d	OK	33.5415	32.9592	-0.0252642	-0.44384	0.5211	0.953169	no	protein_coding
ENSG00000064651	ENSG00000064651.13	13	SLC12A2	chr5:128083765-128189688	ntc	12d+10d	OK	10.5767	10.6047	0.00381907	0.0539125	0.9327	0.995672	no	protein_coding
ENSG00000064652	ENSG00000064652.10	10	SNX24	chr5:122843438-123054667	ntc	12d+10d	OK	7.46004	7.57364	0.0218028	0.103364	0.8772	0.995672	no	protein_coding
ENSG00000064655	ENSG00000064655.18	18	EYA2	chr20:46894623-47188844	ntc	12d+10d	OK	4.71408	3.80458	-0.309237	-1.00846	0.1015	0.642332	no	protein_coding
ENSG00000064666	ENSG00000064666.14	14	CNN2	chr19:1026580-1039068	ntc	12d+10d	OK	7.9275	7.6358	-0.0540878	-0.296038	0.66665	0.989551	no	protein_coding
ENSG00000064687	ENSG00000064687.12	12	ABCA7	chr19:1040100-1065572	ntc	12d+10d	OK	7.71398	7.11582	-0.116446	-0.510797	0.44385	0.928313	no	protein_coding
ENSG00000064692	ENSG00000064692.18	18	SNCAIP	chr5:122311296-122479087	ntc	12d+10d	OK	0.431647	0.295447	-0.546953	-0.52061	0.13	0.690657	no	protein_coding
ENSG00000064703	ENSG00000064703.11	11	DDX20	chr1:111483347-111768016	ntc	12d+10d	OK	16.4909	17.1655	0.0578425	0.8594	0.2124	0.795344	no	protein_coding
ENSG00000064726	ENSG00000064726.9	9	BTBD1	chr15:82836945-83103443	ntc	12d+10d	OK	47.7002	49.06	0.0405524	0.781512	0.26085	0.831993	no	protein_coding
ENSG00000064763	ENSG00000064763.10	10	FAR2	chr12:29149102-29381189	ntc	12d+10d	OK	15.3601	15.3288	-0.00294273	-0.0327454	0.96195	0.995672	no	protein_coding
ENSG00000064787	ENSG00000064787.12	12	BCAS1	chr20:53936776-54070594	ntc	12d+10d	NOTEST	0.0630817	0.0628977	-0.00421607	0	1	1	no	protein_coding
ENSG00000064835	ENSG00000064835.10	10	POU1F1	chr3:87259403-87276587	ntc	12d+10d	NOTEST	0.0237833	0	-Inf	0	1	1	no	protein_coding
ENSG00000064886	ENSG00000064886.13	13	CHI3L2	chr1:111187173-111243440	ntc	12d+10d	NOTEST	0.0815654	0	-Inf	0	1	1	no	protein_coding
ENSG00000064932	ENSG00000064932.15	15	SBNO2	chr19:1107635-1174283	ntc	12d+10d	OK	10.9552	10.8637	-0.0121007	-0.136338	0.8383	0.995672	no	protein_coding
ENSG00000064933	ENSG00000064933.16	16	PMS1	chr2:189770322-189877629	ntc	12d+10d	OK	9.37456	9.40804	0.00514279	0.0501196	0.94105	0.995672	no	protein_coding
ENSG00000064961	ENSG00000064961.18	18	HMG20B	chr19:3506272-3579088	ntc	12d+10d	OK	35.1927	36.6622	0.0590172	0.514424	0.456	0.934068	no	protein_coding
ENSG00000064989	ENSG00000064989.12	12	CALCRL	chr2:187001875-187565760	ntc	12d+10d	NOTEST	0.30606	0.127766	-1.26031	0	1	1	no	protein_coding
ENSG00000064995	ENSG00000064995.16	16	TAF11	chr6:34792014-34888089	ntc	12d+10d	OK	29.6415	30.7692	0.0538707	0.71732	0.3088	0.870403	no	protein_coding
ENSG00000064999	ENSG00000064999.13	13	ANKS1A	chr6:34889264-35091413	ntc	12d+10d	OK	12.8384	12.2034	-0.073182	-1.25446	0.075	0.576156	no	protein_coding
ENSG00000065000	ENSG00000065000.15	15	AP3D1	chr19:2100987-2248679	ntc	12d+10d	OK	62.974	65.6583	0.0602208	0.265006	0.67405	0.98959	no	protein_coding
ENSG00000065029	ENSG00000065029.14	14	ZNF76	chr6:35258908-35295985	ntc	12d+10d	OK	13.7191	14.0312	0.0324522	0.366236	0.5882	0.971782	no	protein_coding
ENSG00000065054	ENSG00000065054.13	13	SLC9A3R2	chr16:2025355-2039026	ntc	12d+10d	OK	24.1196	24.2756	0.00929958	0.123472	0.86315	0.995672	no	protein_coding
ENSG00000065057	ENSG00000065057.7	7	NTHL1	chr16:2039814-2135898	ntc	12d+10d	OK	24.9012	26.2018	0.0734505	0.514922	0.45725	0.934284	no	protein_coding
ENSG00000065060	ENSG00000065060.16	16	UHRF1BP1	chr6:34792014-34888089	ntc	12d+10d	OK	6.66998	6.91776	0.0526214	0.842201	0.22855	0.810519	no	protein_coding
ENSG00000065135	ENSG00000065135.8	8	GNAI3	chr1:109548610-109632051	ntc	12d+10d	OK	4.14684	4.28976	0.0488875	0.920586	0.1884	0.769031	no	protein_coding
ENSG00000065150	ENSG00000065150.18	18	IPO5	chr13:97953657-98024297	ntc	12d+10d	OK	117.732	119.111	0.0168015	0.11395	0.86265	0.995672	no	protein_coding
ENSG00000065154	ENSG00000065154.11	11	OAT	chr10:124397302-124418976	ntc	12d+10d	OK	121.944	122.505	0.00662517	0.180031	0.7933	0.995672	no	protein_coding
ENSG00000065183	ENSG00000065183.15	15	WDR3	chr1:117929719-118185223	ntc	12d+10d	OK	36.4635	33.1627	-0.136891	-1.6276	0.01845	0.303654	no	protein_coding
ENSG00000065243	ENSG00000065243.18	18	PKN2	chr1:88537512-88836255	ntc	12d+10d	OK	22.4641	21.9644	-0.032451	-0.610437	0.37885	0.908173	no	protein_coding
ENSG00000065268	ENSG00000065268.10	10	WDR18	chr19:984270-998438	ntc	12d+10d	OK	56.7134	59.2032	0.0619856	1.17659	0.08885	0.611374	no	protein_coding
ENSG00000065308	ENSG00000065308.4	4	TRAM2	chr6:52497401-52576915	ntc	12d+10d	OK	6.58486	5.94476	-0.147534	-2.34331	9e-04	0.050718	no	protein_coding
ENSG00000065320	ENSG00000065320.8	8	NTN1	chr17:9021541-9244000	ntc	12d+10d	OK	8.59311	7.86123	-0.128427	-2.0932	0.00285	0.101004	no	protein_coding
ENSG00000065325	ENSG00000065325.12	12	GLP2R	chr17:9822205-9892102	ntc	12d+10d	NOTEST	0	0	0	0	1	1	no	protein_coding
ENSG00000065328	ENSG00000065328.16	16	MCM10	chr10:13161553-13211104	ntc	12d+10d	OK	22.3847	21.2178	-0.0772432	-1.47101	0.03185	0.401219	no	protein_coding
ENSG00000065357	ENSG00000065357.19	19	DGKA	chr12:55901412-55954027	ntc	12d+10d	OK	0.55704	0.575477	0.0469785	0.0261328	0.9088	0.995672	no	protein_coding
ENSG00000065361	ENSG00000065361.14	14	ERBB3	chr12:56079856-56113907	ntc	12d+10d	OK	2.36354	2.19161	-0.108955	-0.0595759	0.86205	0.995672	no	protein_coding
ENSG00000065371	ENSG00000065371.17	17	ROPN1	chr3:123968520-123992178	ntc	12d+10d	NOTEST	0	0	0	0	1	1	no	protein_coding
ENSG00000065413	ENSG00000065413.16	16	ANKRD44	chr2:196967016-197311173	ntc	12d+10d	OK	1.20312	1.31371	0.126869	0.200257	0.6967	0.992831	no	protein_coding
ENSG00000065427	ENSG00000065427.14	14	KARS	chr16:75627473-75761872	ntc	12d+10d	OK	143.365	145.29	0.0192461	0.125985	0.8533	0.995672	no	protein_coding
ENSG00000065457	ENSG00000065457.10	10	ADAT1	chr16:75528531-75623300	ntc	12d+10d	OK	12.1136	12.8583	0.0860674	0.434679	0.51345	0.95017	no	protein_coding
ENSG00000065485	ENSG00000065485.17	17	PDIA5	chr3:123067061-123274130	ntc	12d+10d	OK	10.1791	10.7892	0.0839806	0.779047	0.2514	0.825978	no	protein_coding
ENSG00000065491	ENSG00000065491.8	8	TBC1D22B	chr6:37212179-37332970	ntc	12d+10d	OK	4.62013	4.47393	-0.0463911	-0.280096	0.68865	0.99075	no	protein_coding
ENSG00000065518	ENSG00000065518.7	7	NDUFB4	chr3:120596308-120602500	ntc	12d+10d	OK	111.889	110.526	-0.0176876	-0.3491	0.61535	0.976769	no	protein_coding
ENSG00000065526	ENSG00000065526.10	10	SPEN	chr1:15834473-15940460	ntc	12d+10d	OK	106.957	99.4358	-0.1052	-0.454065	0.48605	0.942206	no	protein_coding
ENSG00000065534	ENSG00000065534.18	18	MYLK	chr3:123585541-123884331	ntc	12d+10d	OK	0.580491	0.721396	0.313517	0.325782	0.4162	0.918451	no	protein_coding
ENSG00000065548	ENSG00000065548.17	17	ZC3H15	chr2:186486155-186509363	ntc	12d+10d	OK	79.0433	82.2339	0.057089	1.39041	0.04615	0.471191	no	protein_coding
ENSG00000065559	ENSG00000065559.14	14	MAP2K4	chr17:11998352-12143830	ntc	12d+10d	OK	12.8362	12.4842	-0.0401151	-0.561572	0.39925	0.914944	no	protein_coding
ENSG00000065600	ENSG00000065600.12	12	TMEM206	chr1:212363930-212414901	ntc	12d+10d	OK	7.52239	7.19889	-0.0634158	-0.309955	0.65705	0.98785	no	protein_coding
ENSG00000065609	ENSG00000065609.14	14	SNAP91	chr6:83552879-83709691	ntc	12d+10d	OK	0.858295	0.820074	-0.0657194	-0.0930818	0.8313	0.995672	no	protein_coding
ENSG00000065613	ENSG00000065613.13	13	SLK	chr10:103967200-104029233	ntc	12d+10d	OK	22.4018	22.1025	-0.0194025	-0.46873	0.49875	0.945007	no	protein_coding
ENSG00000065615	ENSG00000065615.13	13	CYB5R4	chr6:83859642-83967424	ntc	12d+10d	OK	9.44472	9.93467	0.0729639	0.430649	0.5347	0.957023	no	protein_coding
ENSG00000065618	ENSG00000065618.16	16	COL17A1	chr10:104031285-104086002	ntc	12d+10d	NOTEST	0.0398075	0.0439454	0.142675	0	1	1	no	protein_coding
ENSG00000065621	ENSG00000065621.14	14	GSTO2	chr10:104268872-104304945	ntc	12d+10d	OK	0.286315	0.4341	0.600424	0.694537	0.1953	0.778856	no	protein_coding
ENSG00000065665	ENSG00000065665.20	20	SEC61A2	chr10:12129636-12250589	ntc	12d+10d	OK	6.32754	5.07223	-0.319023	-1.49314	0.02595	0.361126	no	protein_coding
ENSG00000065675	ENSG00000065675.14	14	PRKCQ	chr10:6427142-6580301	ntc	12d+10d	OK	1.91373	1.91254	-0.000893015	-0.00367957	0.9958	0.999246	no	protein_coding
ENSG00000065717	ENSG00000065717.14	14	TLE2	chr19:2997637-3047635	ntc	12d+10d	OK	0.853793	1.12778	0.401526	0.605463	0.14675	0.716366	no	protein_coding
ENSG00000065802	ENSG00000065802.11	11	ASB1	chr2:238426741-238452250	ntc	12d+10d	OK	9.9581	8.34799	-0.254441	-1.85491	0.00665	0.175007	no	protein_coding
ENSG00000065809	ENSG00000065809.13	13	FAM107B	chr10:14518556-14774897	ntc	12d+10d	OK	8.87922	9.29761	0.0664274	0.578895	0.35115	0.891742	no	protein_coding
ENSG00000065833	ENSG00000065833.8	8	ME1	chr6:83210388-83431071	ntc	12d+10d	OK	22.736	23.5261	0.0492882	0.997566	0.14895	0.71766	no	protein_coding
ENSG00000065882	ENSG00000065882.15	15	TBC1D1	chr4:37891086-38139175	ntc	12d+10d	OK	19.4967	19.8537	0.0261783	0.347696	0.61355	0.976489	no	protein_coding
ENSG00000065883	ENSG00000065883.14	14	CDK13	chr7:39950036-40097134	ntc	12d+10d	OK	12.7277	12.0679	-0.0768024	-1.24252	0.0738	0.570234	no	protein_coding
ENSG00000065911	ENSG00000065911.11	11	MTHFD2	chr2:74198561-74393882	ntc	12d+10d	OK	151.463	148.8	-0.0255898	-0.126438	0.8523	0.995672	no	protein_coding
ENSG00000065923	ENSG00000065923.9	9	SLC9A7	chrX:46599251-46759172	ntc	12d+10d	OK	5.33505	4.12041	-0.372715	-1.97132	0.00385	0.123541	no	protein_coding
ENSG00000065970	ENSG00000065970.8	8	FOXJ2	chr12:8032702-8055503	ntc	12d+10d	OK	4.73084	4.71057	-0.00619573	-0.0730841	0.91625	0.995672	no	protein_coding
ENSG00000065978	ENSG00000065978.17	17	YBX1	chr1:42682426-42702349	ntc	12d+10d	OK	1454.96	1476.88	0.0215754	0.161566	0.81745	0.995672	no	protein_coding
ENSG00000065989	ENSG00000065989.15	15	PDE4A	chr19:10391133-10469631	ntc	12d+10d	OK	7.10569	6.85525	-0.0517647	-0.373764	0.57315	0.967983	no	protein_coding
ENSG00000066027	ENSG00000066027.11	11	PPP2R5A	chr1:212285536-212361863	ntc	12d+10d	OK	9.06393	9.57213	0.0787037	0.974346	0.152	0.722326	no	protein_coding
ENSG00000066032	ENSG00000066032.18	18	CTNNA2	chr2:79157002-80648861	ntc	12d+10d	NOTEST	0	0.00628834	Inf	0	1	1	no	protein_coding
ENSG00000066044	ENSG00000066044.13	13	ELAVL1	chr19:7958578-8489114	ntc	12d+10d	OK	71.8276	75.8804	0.0791886	0.194246	0.7789	0.995672	no	protein_coding
ENSG00000066056	ENSG00000066056.13	13	TIE1	chr1:43300992-43323108	ntc	12d+10d	NOTEST	0	0	0	0	1	1	no	protein_coding
ENSG00000066084	ENSG00000066084.12	12	DIP2B	chr12:50504984-50748667	ntc	12d+10d	OK	9.65187	9.1883	-0.0710103	-1.25862	0.06715	0.547499	no	protein_coding
ENSG00000066117	ENSG00000066117.14	14	SMARCD1	chr12:50084971-50100712	ntc	12d+10d	OK	50.2206	51.5454	0.037563	0.586293	0.3919	0.912678	no	protein_coding
ENSG00000066135	ENSG00000066135.12	12	KDM4A	chr1:43650157-43931165	ntc	12d+10d	OK	20.8258	20.7594	-0.00460483	-0.0816996	0.90545	0.995672	no	protein_coding
ENSG00000066136	ENSG00000066136.19	19	NFYC	chr1:40690379-40771603	ntc	12d+10d	OK	42.1119	43.6632	0.0521921	0.896991	0.19345	0.776722	no	protein_coding
ENSG00000066185	ENSG00000066185.12	12	ZMYND12	chr1:42430328-42654664	ntc	12d+10d	NOTEST	0.0117967	0.0357743	1.60054	0	1	1	no	protein_coding
ENSG00000066230	ENSG00000066230.10	10	SLC9A3	chr5:473235-524332	ntc	12d+10d	NOTEST	0.0493313	0.0573968	0.218465	0	1	1	no	protein_coding
ENSG00000066248	ENSG00000066248.14	14	NGEF	chr2:232697298-233015885	ntc	12d+10d	OK	1.22496	0.983422	-0.316854	-0.5535	0.3534	0.893199	no	protein_coding
ENSG00000066279	ENSG00000066279.16	16	ASPM	chr1:197084127-197146694	ntc	12d+10d	OK	14.5631	14.9831	0.0410281	0.702563	0.30935	0.870684	no	protein_coding
ENSG00000066294	ENSG00000066294.14	14	CD84	chr1:160537072-160579516	ntc	12d+10d	NOTEST	0.00224569	0	-Inf	0	1	1	no	protein_coding
ENSG00000066322	ENSG00000066322.12	12	ELOVL1	chr1:43363396-43368074	ntc	12d+10d	OK	34.7437	35.9672	0.0499309	0.768437	0.27	0.839368	no	protein_coding
ENSG00000066336	ENSG00000066336.11	11	SPI1	chr11:47354859-47378576	ntc	12d+10d	NOTEST	0.0438092	0.0646861	0.562221	0	1	1	no	protein_coding
ENSG00000066379	ENSG00000066379.14	14	ZNRD1	chr6:30001010-30064909	ntc	12d+10d	OK	18.3842	18.1202	-0.0208704	-0.159383	0.8093	0.995672	no	protein_coding
ENSG00000066382	ENSG00000066382.16	16	MPPED2	chr11:30384492-30630508	ntc	12d+10d	OK	1.94858	2.41751	0.311102	1.04244	0.11495	0.668084	no	protein_coding
ENSG00000066405	ENSG00000066405.12	12	CLDN18	chr3:137998734-138033655	ntc	12d+10d	NOTEST	0.080152	0.0521906	-0.618949	0	1	1	no	protein_coding
ENSG00000066422	ENSG00000066422.4	4	ZBTB11	chr3:101648888-101679217	ntc	12d+10d	OK	10.2541	10.0371	-0.0308539	-0.452481	0.51405	0.95017	no	protein_coding
ENSG00000066427	ENSG00000066427.21	21	ATXN3	chr14:91965990-92106621	ntc	12d+10d	OK	5.65895	4.25598	-0.411042	-1.74611	0.0019	0.0808032	no	protein_coding
ENSG00000066455	ENSG00000066455.12	12	GOLGA5	chr14:92794230-92839963	ntc	12d+10d	OK	9.58542	9.75624	0.0254824	0.317838	0.6415	0.984843	no	protein_coding
ENSG00000066468	ENSG00000066468.20	20	FGFR2	chr10:121478333-121598458	ntc	12d+10d	OK	7.19419	7.37955	0.0366997	0.370654	0.56885	0.966445	no	protein_coding
ENSG00000066557	ENSG00000066557.5	5	LRRC40	chr1:69568397-70205620	ntc	12d+10d	OK	16.3945	17.7305	0.113024	1.8797	0.00725	0.18382	no	protein_coding
ENSG00000066583	ENSG00000066583.11	11	ISOC1	chr5:129094750-129114028	ntc	12d+10d	OK	44.1312	46.0928	0.0627439	1.32022	0.05835	0.52279	no	protein_coding
ENSG00000066629	ENSG00000066629.16	16	EML1	chr14:99737692-99942060	ntc	12d+10d	OK	9.68944	8.89087	-0.124089	-1.10325	0.09315	0.621606	no	protein_coding
ENSG00000066651	ENSG00000066651.17	17	TRMT11	chr6:125986429-126039276	ntc	12d+10d	OK	12.2884	12.7053	0.0481343	0.281693	0.69345	0.992457	no	protein_coding
ENSG00000066654	ENSG00000066654.12	12	THUMPD1	chr16:20610242-20925006	ntc	12d+10d	OK	18.3817	19.5676	0.0902	1.25558	0.0711	0.561338	no	protein_coding
ENSG00000066697	ENSG00000066697.14	14	MSANTD3	chr9:100427155-100577636	ntc	12d+10d	OK	13.6282	13.9848	0.037274	0.338669	0.62075	0.977715	no	protein_coding
ENSG00000066735	ENSG00000066735.14	14	KIF26A	chr14:104138722-104180894	ntc	12d+10d	OK	6.26726	7.03881	0.167496	2.66704	5e-05	0.00595075	yes	protein_coding
ENSG00000066739	ENSG00000066739.11	11	ATG2B	chr14:96279201-96387288	ntc	12d+10d	OK	6.46537	5.98936	-0.110331	-0.935292	0.1573	0.729462	no	protein_coding
ENSG00000066777	ENSG00000066777.8	8	ARFGEF1	chr8:66964098-67343677	ntc	12d+10d	OK	9.39624	9.27792	-0.0182819	-0.158446	0.8151	0.995672	no	protein_coding
ENSG00000066813	ENSG00000066813.14	14	ACSM2B	chr16:20536225-20576427	ntc	12d+10d	NOTEST	0	0	0	0	1	1	no	protein_coding
ENSG00000066827	ENSG00000066827.15	15	ZFAT	chr8:134477787-134713049	ntc	12d+10d	OK	4.11973	4.55882	0.14611	0.731062	0.26185	0.832822	no	protein_coding
ENSG00000066855	ENSG00000066855.15	15	MTFR1	chr8:65644733-65842322	ntc	12d+10d	OK	25.6385	25.1645	-0.0269223	-0.341362	0.6163	0.977384	no	protein_coding
ENSG00000066923	ENSG00000066923.17	17	STAG3	chr7:100177562-100272218	ntc	12d+10d	OK	1.90773	1.42709	-0.418782	-0.935645	0.11805	0.671225	no	protein_coding
ENSG00000066926	ENSG00000066926.10	10	FECH	chr18:57548282-57586772	ntc	12d+10d	OK	28.008	28.4266	0.0214052	0.305677	0.66175	0.98849	no	protein_coding
ENSG00000066933	ENSG00000066933.15	15	MYO9A	chr15:71818395-72155459	ntc	12d+10d	OK	6.47526	6.72726	0.0550819	0.431655	0.49025	0.943694	no	protein_coding
ENSG00000067048	ENSG00000067048.16	16	DDX3Y	chrY:12904107-12920478	ntc	12d+10d	NOTEST	0.0685899	0.00395208	-4.11731	0	1	1	no	protein_coding
ENSG00000067057	ENSG00000067057.16	16	PFKP	chr10:3066332-3172841	ntc	12d+10d	OK	54.1178	56.3806	0.0590965	1.07795	0.1171	0.669885	no	protein_coding
ENSG00000067064	ENSG00000067064.10	10	IDI1	chr10:971145-1049170	ntc	12d+10d	OK	34.9663	34.2698	-0.0290265	-0.382326	0.5802	0.969919	no	protein_coding
ENSG00000067066	ENSG00000067066.16	16	SP100	chr2:230415941-230580006	ntc	12d+10d	NOTEST	0.00452292	0.0599129	3.72754	0	1	1	no	protein_coding
ENSG00000067082	ENSG00000067082.14	14	KLF6	chr10:3775995-3785281	ntc	12d+10d	OK	4.58972	4.15712	-0.142824	-0.780928	0.23265	0.812772	no	protein_coding
ENSG00000067113	ENSG00000067113.16	16	PLPP1	chr5:55307759-55535050	ntc	12d+10d	OK	7.31595	7.05057	-0.0533055	-0.242299	0.7333	0.995672	no	protein_coding
ENSG00000067141	ENSG00000067141.16	16	NEO1	chr15:73051709-73305206	ntc	12d+10d	OK	22.2803	21.4074	-0.0576604	-0.732464	0.2703	0.83981	no	protein_coding
ENSG00000067167	ENSG00000067167.7	7	TRAM1	chr8:70573441-70608387	ntc	12d+10d	OK	40.9815	42.6423	0.0573144	1.16966	0.0956	0.629752	no	protein_coding
ENSG00000067177	ENSG00000067177.14	14	PHKA1	chrX:72578813-72714319	ntc	12d+10d	OK	13.8927	13.7678	-0.0130249	-0.24837	0.72355	0.995672	no	protein_coding
ENSG00000067182	ENSG00000067182.7	7	TNFRSF1A	chr12:6328756-6342114	ntc	12d+10d	OK	12.1964	12.7446	0.0634312	0.688567	0.30965	0.8709	no	protein_coding
ENSG00000067191	ENSG00000067191.15	15	CACNB1	chr17:39173289-39197703	ntc	12d+10d	OK	2.55159	1.92676	-0.405222	-1.19131	0.05795	0.521429	no	protein_coding
ENSG00000067208	ENSG00000067208.14	14	EVI5	chr1:92508695-92792404	ntc	12d+10d	OK	3.95181	3.76877	-0.068421	-0.312998	0.6284	0.981427	no	protein_coding
ENSG00000067221	ENSG00000067221.13	13	STOML1	chr15:73978922-73994622	ntc	12d+10d	OK	3.19159	3.51221	0.138103	0.476423	0.4774	0.939158	no	protein_coding
ENSG00000067225	ENSG00000067225.17	17	PKM	chr15:72199028-72231822	ntc	12d+10d	OK	828.777	816.404	-0.0216995	-0.159365	0.81625	0.995672	no	protein_coding
ENSG00000067248	ENSG00000067248.9	9	DHX29	chr5:55233933-55307722	ntc	12d+10d	OK	13.4482	13.7761	0.0347476	0.567387	0.4163	0.918451	no	protein_coding
ENSG00000067334	ENSG00000067334.13	13	DNTTIP2	chr1:93866282-93879918	ntc	12d+10d	OK	40.2506	41.3467	0.0387598	0.582128	0.3889	0.910746	no	protein_coding
ENSG00000067365	ENSG00000067365.14	14	METTL22	chr16:8621682-8649654	ntc	12d+10d	OK	8.98423	8.74961	-0.0381768	-0.160586	0.81375	0.995672	no	protein_coding
ENSG00000067369	ENSG00000067369.13	13	TP53BP1	chr15:43358171-43510728	ntc	12d+10d	OK	11.3877	10.8846	-0.0651796	-0.594591	0.38185	0.908173	no	protein_coding
ENSG00000067445	ENSG00000067445.20	20	TRO	chrX:54920461-54931431	ntc	12d+10d	OK	0.873762	0.638463	-0.452638	-0.578736	0.1339	0.693549	no	protein_coding
ENSG00000067533	ENSG00000067533.5	5	RRP15	chr1:218285286-218337983	ntc	12d+10d	OK	11.4233	12.2677	0.102883	0.448492	0.4483	0.932015	no	protein_coding
ENSG00000067560	ENSG00000067560.10	10	RHOA	chr3:49359144-49416475	ntc	12d+10d	OK	240.542	237.086	-0.0208814	-0.151583	0.8348	0.995672	no	protein_coding
ENSG00000067596	ENSG00000067596.10	10	DHX8	chr17:43483864-43610338	ntc	12d+10d	OK	23.7656	23.5675	-0.0120768	-0.135549	0.8369	0.995672	no	protein_coding
ENSG00000067606	ENSG00000067606.15	15	PRKCZ	chr1:2050469-2220738	ntc	12d+10d	OK	11.8601	12.1499	0.0348215	0.321416	0.62595	0.980036	no	protein_coding
ENSG00000067646	ENSG00000067646.11	11	ZFY	chrY:2935280-3002626	ntc	12d+10d	NOTEST	0	0.00773466	Inf	0	1	1	no	protein_coding
ENSG00000067704	ENSG00000067704.9	9	IARS2	chr1:220094101-220148041	ntc	12d+10d	OK	55.4017	55.7381	0.00873137	0.227145	0.74315	0.995672	no	protein_coding
ENSG00000067715	ENSG00000067715.13	13	SYT1	chr12:78863992-79503396	ntc	12d+10d	OK	3.04419	3.25578	0.0969441	0.426128	0.5117	0.949661	no	protein_coding
ENSG00000067798	ENSG00000067798.13	13	NAV3	chr12:77830904-78213008	ntc	12d+10d	NOTEST	0.00775481	0.0219919	1.50381	0	1	1	no	protein_coding
ENSG00000067829	ENSG00000067829.18	18	IDH3G	chrX:153785765-153798505	ntc	12d+10d	OK	49.3833	53.1997	0.107394	1.31421	0.0626	0.533726	no	protein_coding
ENSG00000067836	ENSG00000067836.12	12	ROGDI	chr16:4796967-4802950	ntc	12d+10d	OK	6.47187	7.05239	0.12393	0.611864	0.3701	0.906103	no	protein_coding
ENSG00000067840	ENSG00000067840.12	12	PDZD4	chrX:153802165-153830565	ntc	12d+10d	OK	0.665419	0.843436	0.342014	0.653302	0.2544	0.828671	no	protein_coding
ENSG00000067842	ENSG00000067842.17	17	ATP2B3	chrX:153517675-153582939	ntc	12d+10d	NOTEST	0.0533617	0.00431971	-3.6268	0	1	1	no	protein_coding
ENSG00000067900	ENSG00000067900.7	7	ROCK1	chr18:20946905-21111851	ntc	12d+10d	OK	13.7159	13.6288	-0.00919117	-0.148115	0.8301	0.995672	no	protein_coding
ENSG00000067955	ENSG00000067955.13	13	CBFB	chr16:67029115-67101058	ntc	12d+10d	OK	29.7427	30.9276	0.0563609	0.970491	0.16	0.73347	no	protein_coding
ENSG00000067992	ENSG00000067992.12	12	PDK3	chrX:24465220-24539837	ntc	12d+10d	OK	7.59598	8.54177	0.169299	1.01689	0.1381	0.699847	no	protein_coding
ENSG00000068001	ENSG00000068001.13	13	HYAL2	chr3:50317789-50328251	ntc	12d+10d	OK	13.1231	14.6379	0.157598	1.54882	0.02585	0.360049	no	protein_coding
ENSG00000068024	ENSG00000068024.16	16	HDAC4	chr2:239048167-239402364	ntc	12d+10d	OK	2.02586	2.66407	0.395097	1.07548	0.07365	0.569903	no	protein_coding
ENSG00000068028	ENSG00000068028.17	17	RASSF1	chr3:50329781-50340980	ntc	12d+10d	OK	11.281	11.8004	0.0649462	0.411298	0.5561	0.961665	no	protein_coding
ENSG00000068078	ENSG00000068078.17	17	FGFR3	chr4:1793306-1808872	ntc	12d+10d	OK	29.8991	30.952	0.0499298	0.785847	0.25935	0.831213	no	protein_coding
ENSG00000068079	ENSG00000068079.7	7	IFI35	chr17:43006724-43014456	ntc	12d+10d	OK	3.06231	3.9305	0.360092	1.27548	0.05245	0.497308	no	protein_coding
ENSG00000068097	ENSG00000068097.14	14	HEATR6	chr17:60043193-60078931	ntc	12d+10d	OK	12.365	11.8781	-0.0579649	-0.611501	0.37955	0.908173	no	protein_coding
ENSG00000068120	ENSG00000068120.14	14	COASY	chr17:42536171-42566277	ntc	12d+10d	OK	69.0059	69.6981	0.0144008	0.275361	0.6892	0.99075	no	protein_coding
ENSG00000068137	ENSG00000068137.14	14	PLEKHH3	chr17:42667913-42676994	ntc	12d+10d	OK	12.5884	12.8098	0.0251519	0.288298	0.679	0.99036	no	protein_coding
ENSG00000068305	ENSG00000068305.17	17	MEF2A	chr15:99565416-99733561	ntc	12d+10d	OK	11.6474	11.4423	-0.0256266	-0.278664	0.67995	0.99036	no	protein_coding
ENSG00000068308	ENSG00000068308.13	13	OTUD5	chrX:48922027-48958386	ntc	12d+10d	OK	36.8513	36.9983	0.00574455	0.105995	0.88105	0.995672	no	protein_coding
ENSG00000068323	ENSG00000068323.16	16	TFE3	chrX:49028725-49043486	ntc	12d+10d	OK	12.7594	12.5052	-0.0290352	-0.395016	0.5651	0.964573	no	protein_coding
ENSG00000068354	ENSG00000068354.15	15	TBC1D25	chrX:48539456-48562609	ntc	12d+10d	OK	6.99067	6.83155	-0.0332166	-0.139636	0.83905	0.995672	no	protein_coding
ENSG00000068366	ENSG00000068366.19	19	ACSL4	chrX:109623699-109733403	ntc	12d+10d	OK	27.3974	27.4403	0.00225599	0.0463031	0.94665	0.995672	no	protein_coding
ENSG00000068383	ENSG00000068383.18	18	INPP5A	chr10:132537819-132786052	ntc	12d+10d	OK	13.0156	13.1757	0.0176337	0.200711	0.77095	0.995672	no	protein_coding
ENSG00000068394	ENSG00000068394.10	10	GPKOW	chrX:49113388-49123801	ntc	12d+10d	OK	17.2606	17.4538	0.016052	0.216453	0.75895	0.995672	no	protein_coding
ENSG00000068400	ENSG00000068400.13	13	GRIPAP1	chrX:48973719-49002264	ntc	12d+10d	OK	17.2354	16.6142	-0.0529595	-0.703861	0.30495	0.869049	no	protein_coding
ENSG00000068438	ENSG00000068438.14	14	FTSJ1	chrX:48476020-48486364	ntc	12d+10d	OK	36.8013	36.3096	-0.0194067	-0.281659	0.67685	0.989914	no	protein_coding
ENSG00000068489	ENSG00000068489.12	12	PRR11	chr17:59155498-59215247	ntc	12d+10d	OK	33.4189	32.3064	-0.0488446	-0.799883	0.2414	0.82011	no	protein_coding
ENSG00000068615	ENSG00000068615.16	16	REEP1	chr2:86213992-86338083	ntc	12d+10d	OK	8.66669	9.07277	0.0660622	0.557991	0.40885	0.918451	no	protein_coding
ENSG00000068650	ENSG00000068650.18	18	ATP11A	chr13:112690328-112887168	ntc	12d+10d	OK	13.0267	12.8369	-0.0211747	-0.24788	0.71375	0.995026	no	protein_coding
ENSG00000068654	ENSG00000068654.15	15	POLR1A	chr2:86020215-86106155	ntc	12d+10d	OK	25.6054	24.3023	-0.0753548	-1.80451	0.00655	0.173521	no	protein_coding
ENSG00000068697	ENSG00000068697.6	6	LAPTM4A	chr2:20032649-20052028	ntc	12d+10d	OK	61.3454	58.8961	-0.0587832	-1.2657	0.0712	0.561849	no	protein_coding
ENSG00000068724	ENSG00000068724.15	15	TTC7A	chr2:46899274-47176601	ntc	12d+10d	OK	5.74395	5.18221	-0.148475	-0.24074	0.6817	0.990608	no	protein_coding
ENSG00000068745	ENSG00000068745.14	14	IP6K2	chr3:48688002-48740353	ntc	12d+10d	OK	26.8995	25.6634	-0.0678655	-0.916093	0.1817	0.761839	no	protein_coding
ENSG00000068781	ENSG00000068781.21	21	STON1-GTF2A1L	chr2:48529382-48776517	ntc	12d+10d	NOTEST	0.0562873	0.0431696	-0.382793	0	1	1	no	protein_coding
ENSG00000068784	ENSG00000068784.12	12	SRBD1	chr2:45388679-45612165	ntc	12d+10d	OK	6.28464	6.52088	0.0532359	0.273211	0.68585	0.99075	no	protein_coding
ENSG00000068796	ENSG00000068796.16	16	KIF2A	chr5:62306161-62628582	ntc	12d+10d	OK	22.0447	24.4646	0.150262	1.42745	0.03985	0.443799	no	protein_coding
ENSG00000068831	ENSG00000068831.18	18	RASGRP2	chr11:64726910-64745456	ntc	12d+10d	OK	0.462935	0.475888	0.0398115	0.0313352	0.92505	0.995672	no	protein_coding
ENSG00000068878	ENSG00000068878.14	14	PSME4	chr2:53864066-54305300	ntc	12d+10d	OK	27.8345	27.6191	-0.0112057	-0.182903	0.79405	0.995672	no	protein_coding
ENSG00000068885	ENSG00000068885.14	14	IFT80	chr3:160225635-160485773	ntc	12d+10d	OK	5.82663	5.31773	-0.131851	-0.56382	0.37465	0.90707	no	protein_coding
ENSG00000068903	ENSG00000068903.19	19	SIRT2	chr19:38878554-38908893	ntc	12d+10d	OK	23.4697	22.4036	-0.0670661	-0.912196	0.1882	0.768805	no	protein_coding
ENSG00000068912	ENSG00000068912.13	13	ERLEC1	chr2:53532671-53860160	ntc	12d+10d	OK	13.5399	13.4293	-0.0118255	-0.120415	0.8663	0.995672	no	protein_coding
ENSG00000068971	ENSG00000068971.13	13	PPP2R5B	chr11:64917552-64935888	ntc	12d+10d	OK	6.02738	6.34872	0.0749357	0.422562	0.54025	0.957587	no	protein_coding
ENSG00000068976	ENSG00000068976.13	13	PYGM	chr11:64746388-64760297	ntc	12d+10d	NOTEST	0.220481	0.236617	0.101897	0	1	1	no	protein_coding
ENSG00000068985	ENSG00000068985.4	4	PAGE1	chrX:49687449-49695993	ntc	12d+10d	NOTEST	0	0	0	0	1	1	no	protein_coding
ENSG00000069011	ENSG00000069011.15	15	PITX1	chr5:135027734-135401296	ntc	12d+10d	OK	30.3382	35.205	0.214643	0.616803	0.3575	0.896448	no	protein_coding
ENSG00000069018	ENSG00000069018.17	17	TRPC7	chr5:136213319-136365537	ntc	12d+10d	NOTEST	0.0118717	0.0221553	0.900125	0	1	1	no	protein_coding
ENSG00000069020	ENSG00000069020.18	18	MAST4	chr5:66596360-67169595	ntc	12d+10d	OK	2.38879	2.47591	0.0516826	0.109754	0.8455	0.995672	no	protein_coding
ENSG00000069122	ENSG00000069122.18	18	ADGRF5	chr6:46852511-46954943	ntc	12d+10d	NOTEST	0.0354148	0.00626033	-2.50004	0	1	1	no	protein_coding
ENSG00000069188	ENSG00000069188.16	16	SDK2	chr17:73334383-73644089	ntc	12d+10d	OK	6.48142	5.90153	-0.135219	-1.82628	0.00575	0.160316	no	protein_coding
ENSG00000069206	ENSG00000069206.15	15	ADAM7	chr8:24294039-24912073	ntc	12d+10d	NOTEST	0	0	0	0	1	1	no	protein_coding
ENSG00000069248	ENSG00000069248.11	11	NUP133	chr1:229440259-229508341	ntc	12d+10d	OK	31.4621	33.0147	0.0694904	1.46826	0.03665	0.428158	no	protein_coding
ENSG00000069275	ENSG00000069275.12	12	NUCKS1	chr1:205712818-205750276	ntc	12d+10d	OK	98.6655	101.076	0.0348189	0.240648	0.70575	0.994652	no	protein_coding
ENSG00000069329	ENSG00000069329.15	15	VPS35	chr16:46656131-46689518	ntc	12d+10d	OK	39.4089	39.5001	0.00333482	0.0444099	0.94875	0.995672	no	protein_coding
ENSG00000069345	ENSG00000069345.11	11	DNAJA2	chr16:46955361-46973788	ntc	12d+10d	OK	36.0226	34.9636	-0.0430476	-0.789032	0.26805	0.837387	no	protein_coding
ENSG00000069399	ENSG00000069399.12	12	BCL3	chr19:44747704-44760044	ntc	12d+10d	OK	0.897593	0.974337	0.11836	0.195024	0.72255	0.995672	no	protein_coding
ENSG00000069424	ENSG00000069424.14	14	KCNAB2	chr1:5862810-6101193	ntc	12d+10d	OK	1.98247	2.25914	0.188475	0.514786	0.3807	0.908173	no	protein_coding
ENSG00000069431	ENSG00000069431.10	10	ABCC9	chr12:21797400-21941402	ntc	12d+10d	NOTEST	0.0394303	0.0336137	-0.230252	0	1	1	no	protein_coding
ENSG00000069482	ENSG00000069482.6	6	GAL	chr11:68683778-68691175	ntc	12d+10d	OK	139.327	152.76	0.132798	3.09697	5e-05	0.00595075	yes	protein_coding
ENSG00000069493	ENSG00000069493.14	14	CLEC2D	chr12:9664968-9699555	ntc	12d+10d	OK	2.04728	2.60055	0.345112	0.850217	0.1525	0.722326	no	protein_coding
ENSG00000069509	ENSG00000069509.5	5	FUNDC1	chrX:44523638-44543001	ntc	12d+10d	OK	24.1453	26.0129	0.107489	1.4601	0.03815	0.435617	no	protein_coding
ENSG00000069535	ENSG00000069535.13	13	MAOB	chrX:43766610-43882447	ntc	12d+10d	NOTEST	0.0892893	0.076555	-0.221991	0	1	1	no	protein_coding
ENSG00000069667	ENSG00000069667.15	15	RORA	chr15:60479177-61229319	ntc	12d+10d	OK	1.55	1.63531	0.0772974	0.164958	0.78155	0.995672	no	protein_coding
ENSG00000069696	ENSG00000069696.6	6	DRD4	chr11:637292-640706	ntc	12d+10d	OK	0.269287	0.426267	0.66261	0.773324	0.16335	0.737287	no	protein_coding
ENSG00000069702	ENSG00000069702.10	10	TGFBR3	chr1:91680342-91906335	ntc	12d+10d	OK	7.34362	7.18977	-0.0305459	-0.319812	0.6194	0.977484	no	protein_coding
ENSG00000069764	ENSG00000069764.9	9	PLA2G10	chr16:14672544-14694669	ntc	12d+10d	NOTEST	0.017558	0	-Inf	0	1	1	no	protein_coding
ENSG00000069812	ENSG00000069812.11	11	HES2	chr1:6412417-6424670	ntc	12d+10d	NOTEST	0.226268	0.231656	0.0339517	0	1	1	no	protein_coding
ENSG00000069849	ENSG00000069849.10	10	ATP1B3	chr3:141876123-141926514	ntc	12d+10d	OK	142.387	141.157	-0.0125148	-0.324589	0.63575	0.982247	no	protein_coding
ENSG00000069869	ENSG00000069869.15	15	NEDD4	chr15:55826921-55993746	ntc	12d+10d	OK	3.88566	3.57144	-0.121654	-0.493167	0.417	0.918451	no	protein_coding
ENSG00000069943	ENSG00000069943.9	9	PIGB	chr15:55202965-55508234	ntc	12d+10d	OK	5.11116	5.24232	0.0365542	0.184176	0.77555	0.995672	no	protein_coding
ENSG00000069956	ENSG00000069956.11	11	MAPK6	chr15:51829627-52100523	ntc	12d+10d	OK	12.1654	12.7735	0.0703682	0.95645	0.1587	0.731911	no	protein_coding
ENSG00000069966	ENSG00000069966.18	18	GNB5	chr15:52115104-52295798	ntc	12d+10d	OK	6.61819	6.75107	0.0286799	0.219639	0.74805	0.995672	no	protein_coding
ENSG00000069974	ENSG00000069974.15	15	RAB27A	chr15:55202965-55508234	ntc	12d+10d	OK	3.16707	3.1698	0.00124116	0.00513118	0.99425	0.999209	no	protein_coding
ENSG00000069998	ENSG00000069998.12	12	CECR5	chr22:17137510-17165445	ntc	12d+10d	OK	35.5011	37.1583	0.0658235	1.21092	0.0814	0.592417	no	protein_coding
ENSG00000070010	ENSG00000070010.18	18	UFD1L	chr22:19330697-19479215	ntc	12d+10d	OK	44.8311	46.2975	0.0464327	0.508108	0.47045	0.939158	no	protein_coding
ENSG00000070018	ENSG00000070018.8	8	LRP6	chr12:12049843-12267012	ntc	12d+10d	OK	10.958	10.3452	-0.0830253	-0.770691	0.26665	0.836355	no	protein_coding
ENSG00000070019	ENSG00000070019.4	4	GUCY2C	chr12:14503660-14757963	ntc	12d+10d	NOTEST	0	0	0	0	1	1	no	protein_coding
ENSG00000070031	ENSG00000070031.3	3	SCT	chr11:626430-627143	ntc	12d+10d	NOTEST	0	0	0	0	1	1	no	protein_coding
ENSG00000070047	ENSG00000070047.11	11	PHRF1	chr11:576485-612222	ntc	12d+10d	OK	16.9001	16.377	-0.045353	-0.928266	0.18035	0.759499	no	protein_coding
ENSG00000070061	ENSG00000070061.14	14	IKBKAP	chr9:108867516-108934116	ntc	12d+10d	OK	33.1857	32.2241	-0.042425	-0.549689	0.4042	0.918191	no	protein_coding
ENSG00000070081	ENSG00000070081.15	15	NUCB2	chr11:17208152-17349974	ntc	12d+10d	OK	19.325	18.9054	-0.0316701	-0.294626	0.66465	0.988883	no	protein_coding
ENSG00000070087	ENSG00000070087.13	13	PFN2	chr3:149761104-150225190	ntc	12d+10d	OK	72.6745	70.3925	-0.0460272	-0.960602	0.16565	0.738358	no	protein_coding
ENSG00000070159	ENSG00000070159.13	13	PTPN3	chr9:109375465-109498313	ntc	12d+10d	OK	8.11358	7.83939	-0.0495979	-0.284425	0.67095	0.98959	no	protein_coding
ENSG00000070182	ENSG00000070182.17	17	SPTB	chr14:64704101-64879883	ntc	12d+10d	OK	2.9501	2.7631	-0.0944761	-0.79468	0.22335	0.804602	no	protein_coding
ENSG00000070190	ENSG00000070190.12	12	DAPP1	chr4:99816832-99870154	ntc	12d+10d	NOTEST	0.0128414	0.0233174	0.860604	0	1	1	no	protein_coding
ENSG00000070193	ENSG00000070193.4	4	FGF10	chr5:44303543-44413989	ntc	12d+10d	NOTEST	0	0	0	0	1	1	no	protein_coding
ENSG00000070214	ENSG00000070214.15	15	SLC44A1	chr9:105244621-105439171	ntc	12d+10d	OK	8.8787	8.05523	-0.140422	-1.5471	0.0278	0.371319	no	protein_coding
ENSG00000070269	ENSG00000070269.13	13	TMEM260	chr14:56488353-56730535	ntc	12d+10d	OK	3.19383	2.90988	-0.134328	-0.498313	0.45485	0.933892	no	protein_coding
ENSG00000070366	ENSG00000070366.13	13	SMG6	chr17:2054153-2381058	ntc	12d+10d	OK	7.30596	7.14713	-0.0317084	-0.195433	0.7501	0.995672	no	protein_coding
ENSG00000070367	ENSG00000070367.15	15	EXOC5	chr14:57200506-57298742	ntc	12d+10d	OK	23.3814	22.7804	-0.0375681	-0.374245	0.5986	0.973872	no	protein_coding
ENSG00000070371	ENSG00000070371.15	15	CLTCL1	chr22:19179472-19291716	ntc	12d+10d	OK	4.19401	3.71208	-0.176101	-0.826707	0.21305	0.795347	no	protein_coding
ENSG00000070388	ENSG00000070388.11	11	FGF22	chr19:639878-644371	ntc	12d+10d	OK	0.657929	0.612515	-0.103186	-0.225295	0.72175	0.995672	no	protein_coding
ENSG00000070404	ENSG00000070404.9	9	FSTL3	chr19:676364-683399	ntc	12d+10d	OK	3.17768	3.42391	0.107668	0.348213	0.60985	0.975088	no	protein_coding
ENSG00000070413	ENSG00000070413.18	18	DGCR2	chr22:19036281-19128449	ntc	12d+10d	OK	20.6178	20.554	-0.0044752	-0.0887733	0.9017	0.995672	no	protein_coding
ENSG00000070423	ENSG00000070423.17	17	RNF126	chr19:647525-663277	ntc	12d+10d	OK	57.0275	66.0556	0.212024	4.35062	5e-05	0.00595075	yes	protein_coding
ENSG00000070444	ENSG00000070444.14	14	MNT	chr17:2384059-2401118	ntc	12d+10d	OK	9.97595	9.87303	-0.0149605	-0.116251	0.85955	0.995672	no	protein_coding
ENSG00000070476	ENSG00000070476.14	14	ZXDC	chr3:126437600-126475919	ntc	12d+10d	OK	14.0384	14.4525	0.0419377	0.643107	0.355	0.894257	no	protein_coding
ENSG00000070495	ENSG00000070495.14	14	JMJD6	chr17:76712831-76726799	ntc	12d+10d	OK	36.2491	37.5597	0.0512406	0.877414	0.20895	0.793413	no	protein_coding
ENSG00000070501	ENSG00000070501.11	11	POLB	chr8:42338453-42371808	ntc	12d+10d	OK	22.3357	23.3422	0.0635887	0.419855	0.5404	0.957587	no	protein_coding
ENSG00000070526	ENSG00000070526.14	14	ST6GALNAC1	chr17:76624760-76643838	ntc	12d+10d	NOTEST	0.0365474	0	-Inf	0	1	1	no	protein_coding
ENSG00000070540	ENSG00000070540.12	12	WIPI1	chr17:68259181-68763882	ntc	12d+10d	OK	2.04488	2.15025	0.0724862	0.190894	0.7718	0.995672	no	protein_coding
ENSG00000070601	ENSG00000070601.9	9	FRMPD1	chr9:37510891-38069211	ntc	12d+10d	NOTEST	0.19492	0.215045	0.141757	0	1	1	no	protein_coding
ENSG00000070610	ENSG00000070610.14	14	GBA2	chr9:35696947-35749228	ntc	12d+10d	OK	24.0458	23.9762	-0.00418197	-0.0393585	0.95375	0.995672	no	protein_coding
ENSG00000070614	ENSG00000070614.14	14	NDST1	chr5:150475530-150558211	ntc	12d+10d	OK	18.9439	19.7321	0.0588089	0.668162	0.31945	0.875472	no	protein_coding
ENSG00000070669	ENSG00000070669.16	16	ASNS	chr7:97852117-97872542	ntc	12d+10d	OK	66.7427	67.2397	0.0107037	0.227688	0.74495	0.995672	no	protein_coding
ENSG00000070718	ENSG00000070718.11	11	AP3M2	chr8:42152945-42171673	ntc	12d+10d	OK	9.15103	9.14612	-0.000774729	-0.00644812	0.9917	0.999029	no	protein_coding
ENSG00000070729	ENSG00000070729.13	13	CNGB1	chr16:57882339-57971116	ntc	12d+10d	NOTEST	0.0287347	0.00402535	-2.83561	0	1	1	no	protein_coding
ENSG00000070731	ENSG00000070731.9	9	ST6GALNAC2	chr17:76557765-76586956	ntc	12d+10d	OK	0.743022	0.635872	-0.224669	-0.334445	0.4875	0.9429	no	protein_coding
ENSG00000070748	ENSG00000070748.17	17	CHAT	chr10:49609094-49665104	ntc	12d+10d	NOTEST	0	0	0	0	1	1	no	protein_coding
ENSG00000070756	ENSG00000070756.13	13	PABPC1	chr8:100685815-100722809	ntc	12d+10d	OK	519.188	483.916	-0.101501	-0.572734	0.39985	0.915156	no	protein_coding
ENSG00000070759	ENSG00000070759.16	16	TESK2	chr1:45329162-45491166	ntc	12d+10d	OK	3.39215	3.0594	-0.148953	-0.836881	0.2161	0.796847	no	protein_coding
ENSG00000070761	ENSG00000070761.7	7	CFAP20	chr16:58113587-58129450	ntc	12d+10d	OK	29.539	30.2018	0.0320138	0.472408	0.5006	0.945007	no	protein_coding
ENSG00000070770	ENSG00000070770.8	8	CSNK2A2	chr16:58129528-58217805	ntc	12d+10d	OK	24.6883	24.3082	-0.0223834	-0.353328	0.60615	0.974975	no	protein_coding
ENSG00000070778	ENSG00000070778.12	12	PTPN21	chr14:88384923-88554733	ntc	12d+10d	OK	1.73636	1.87436	0.110326	0.454915	0.48575	0.941968	no	protein_coding
ENSG00000070785	ENSG00000070785.16	16	EIF2B3	chr1:44850521-44986722	ntc	12d+10d	OK	39.363	42.1439	0.0984856	1.63426	0.0202	0.317076	no	protein_coding
ENSG00000070808	ENSG00000070808.15	15	CAMK2A	chr5:150189956-150290291	ntc	12d+10d	NOTEST	0.00329913	0	-Inf	0	1	1	no	protein_coding
ENSG00000070814	ENSG00000070814.17	17	TCOF1	chr5:150357638-150400308	ntc	12d+10d	OK	110.283	106.975	-0.0439364	-0.306304	0.64585	0.985423	no	protein_coding
ENSG00000070831	ENSG00000070831.15	15	CDC42	chr1:22052626-22092946	ntc	12d+10d	OK	129.158	127.799	-0.0152566	-0.398133	0.5733	0.967983	no	protein_coding
ENSG00000070882	ENSG00000070882.12	12	OSBPL3	chr7:24796538-24981634	ntc	12d+10d	OK	9.28579	9.35735	0.0110756	0.128851	0.83955	0.995672	no	protein_coding
ENSG00000070886	ENSG00000070886.10	10	EPHA8	chr1:22563563-22603594	ntc	12d+10d	OK	3.43768	2.98971	-0.201431	-0.814323	0.2424	0.82041	no	protein_coding
ENSG00000070915	ENSG00000070915.9	9	SLC12A3	chr16:56865206-56915850	ntc	12d+10d	NOTEST	0.0112585	0	-Inf	0	1	1	no	protein_coding
ENSG00000070950	ENSG00000070950.9	9	RAD18	chr3:8619399-8963773	ntc	12d+10d	OK	11.0202	11.9868	0.1213	1.37443	0.04345	0.458125	no	protein_coding
ENSG00000070961	ENSG00000070961.15	15	ATP2B1	chr12:89561128-89712590	ntc	12d+10d	OK	17.1368	16.6665	-0.0401508	-0.444144	0.5285	0.955452	no	protein_coding
ENSG00000070985	ENSG00000070985.13	13	TRPM5	chr11:2404514-2423045	ntc	12d+10d	NOTEST	0.0149404	0	-Inf	0	1	1	no	protein_coding
ENSG00000071051	ENSG00000071051.13	13	NCK2	chr2:105744896-105894274	ntc	12d+10d	OK	17.3642	17.6765	0.0257171	0.362039	0.6044	0.974824	no	protein_coding
ENSG00000071054	ENSG00000071054.16	16	MAP4K4	chr2:101696849-101894689	ntc	12d+10d	OK	32.9758	31.3165	-0.0744808	-1.36589	0.05095	0.490967	no	protein_coding
ENSG00000071073	ENSG00000071073.12	12	MGAT4A	chr2:98619105-98731126	ntc	12d+10d	OK	4.75413	5.31081	0.159749	0.932502	0.16265	0.737125	no	protein_coding
ENSG00000071082	ENSG00000071082.10	10	RPL31	chr2:100820151-101270316	ntc	12d+10d	OK	1450.58	1466.44	0.0156925	0.0980648	0.88945	0.995672	no	protein_coding
ENSG00000071127	ENSG00000071127.16	16	WDR1	chr4:10074338-10116949	ntc	12d+10d	OK	51.768	54.9596	0.0863126	2.01971	0.0037	0.120424	no	protein_coding
ENSG00000071189	ENSG00000071189.21	21	SNX13	chr7:17790760-17940501	ntc	12d+10d	OK	11.5311	12.0362	0.0618479	0.744579	0.27445	0.842527	no	protein_coding
ENSG00000071203	ENSG00000071203.9	9	MS4A12	chr11:60492777-60507430	ntc	12d+10d	NOTEST	0	0	0	0	1	1	no	protein_coding
ENSG00000071205	ENSG00000071205.11	11	ARHGAP10	chr4:147732062-148072780	ntc	12d+10d	OK	8.27293	8.65715	0.0654925	0.587806	0.38485	0.909272	no	protein_coding
ENSG00000071242	ENSG00000071242.11	11	RPS6KA2	chr6:166409363-166957191	ntc	12d+10d	OK	2.02488	2.21186	0.127418	0.566359	0.3414	0.884015	no	protein_coding
ENSG00000071243	ENSG00000071243.15	15	ING3	chr7:120950748-120977216	ntc	12d+10d	OK	25.0099	28.8029	0.203713	2.60804	0.00045	0.0320384	yes	protein_coding
ENSG00000071246	ENSG00000071246.10	10	VASH1	chr14:76762188-76826246	ntc	12d+10d	OK	7.56912	7.11947	-0.0883571	-0.859987	0.2113	0.794768	no	protein_coding
ENSG00000071282	ENSG00000071282.11	11	LMCD1	chr3:7952804-8611924	ntc	12d+10d	OK	4.37553	5.12367	0.227719	0.943878	0.17765	0.755913	no	protein_coding
ENSG00000071462	ENSG00000071462.11	11	WBSCR22	chr7:73680968-73719672	ntc	12d+10d	OK	91.147	88.4202	-0.0438194	-0.838601	0.22935	0.810655	no	protein_coding
ENSG00000071537	ENSG00000071537.13	13	SEL1L	chr14:81471548-81533861	ntc	12d+10d	OK	6.56966	6.32793	-0.054086	-0.584701	0.3729	0.906918	no	protein_coding
ENSG00000071539	ENSG00000071539.13	13	TRIP13	chr5:795605-919357	ntc	12d+10d	OK	27.0963	26.8981	-0.0105925	-0.164908	0.8106	0.995672	no	protein_coding
ENSG00000071553	ENSG00000071553.16	16	ATP6AP1	chrX:154428631-154436516	ntc	12d+10d	OK	52.6222	54.2122	0.0429443	0.929037	0.18565	0.76585	no	protein_coding
ENSG00000071564	ENSG00000071564.14	14	TCF3	chr19:1609289-1652605	ntc	12d+10d	OK	59.2981	60.1868	0.0214624	0.361804	0.6013	0.973872	no	protein_coding
ENSG00000071575	ENSG00000071575.11	11	TRIB2	chr2:12716888-12742734	ntc	12d+10d	OK	8.9222	9.36697	0.0701828	0.625568	0.36835	0.905662	no	protein_coding
ENSG00000071626	ENSG00000071626.16	16	DAZAP1	chr19:1407568-1435687	ntc	12d+10d	OK	144.449	147.06	0.0258458	0.708646	0.3108	0.870907	no	protein_coding
ENSG00000071655	ENSG00000071655.17	17	MBD3	chr19:1573595-1605490	ntc	12d+10d	OK	79.8204	84.8308	0.0878313	1.6869	0.0159	0.280812	no	protein_coding
ENSG00000071677	ENSG00000071677.1	1	PRLH	chr2:237566573-237567175	ntc	12d+10d	NOTEST	0	0	0	0	1	1	no	protein_coding
ENSG00000071794	ENSG00000071794.15	15	HLTF	chr3:149030126-149102823	ntc	12d+10d	OK	37.9961	38.7888	0.0297889	0.597129	0.39015	0.912097	no	protein_coding
ENSG00000071859	ENSG00000071859.14	14	FAM50A	chrX:154444125-154450654	ntc	12d+10d	OK	46.4828	46.4035	-0.00246309	-0.0398238	0.95635	0.995672	no	protein_coding
ENSG00000071889	ENSG00000071889.16	16	FAM3A	chrX:154506158-154516242	ntc	12d+10d	OK	18.698	18.5391	-0.0123156	-0.139765	0.83995	0.995672	no	protein_coding
ENSG00000071894	ENSG00000071894.14	14	CPSF1	chr8:144373100-144409349	ntc	12d+10d	OK	81.3608	81.3403	-0.000364812	-0.00556981	0.9951	0.999209	no	protein_coding
ENSG00000071909	ENSG00000071909.18	18	MYO3B	chr2:170178144-170695374	ntc	12d+10d	NOTEST	0.006685	0	-Inf	0	1	1	no	protein_coding
ENSG00000071967	ENSG00000071967.11	11	CYBRD1	chr2:171522246-171558133	ntc	12d+10d	OK	1.96546	2.11556	0.106175	0.334192	0.6148	0.976674	no	protein_coding
ENSG00000071991	ENSG00000071991.8	8	CDH19	chr18:66501082-66604138	ntc	12d+10d	NOTEST	0	0	0	0	1	1	no	protein_coding
ENSG00000071994	ENSG00000071994.10	10	PDCD2	chr6:170575294-170584692	ntc	12d+10d	OK	61.4333	63.0947	0.0384977	0.591934	0.38835	0.910527	no	protein_coding
ENSG00000072041	ENSG00000072041.16	16	SLC6A15	chr12:84859487-84913615	ntc	12d+10d	OK	26.0329	25.0537	-0.0553131	-0.992626	0.1527	0.722843	no	protein_coding
ENSG00000072042	ENSG00000072042.12	12	RDH11	chr14:67619797-67695814	ntc	12d+10d	OK	47.0353	44.2666	-0.0875257	-1.31737	0.05985	0.527199	no	protein_coding
ENSG00000072062	ENSG00000072062.13	13	PRKACA	chr19:14091687-14118084	ntc	12d+10d	OK	35.3372	33.9979	-0.0557416	-1.1153	0.11365	0.666112	no	protein_coding
ENSG00000072071	ENSG00000072071.16	16	ADGRL1	chr19:14137178-14206187	ntc	12d+10d	OK	33.9518	33.8688	-0.00353401	-0.0468149	0.9485	0.995672	no	protein_coding
ENSG00000072080	ENSG00000072080.10	10	SPP2	chr2:234050678-234077134	ntc	12d+10d	NOTEST	0	0	0	0	1	1	no	protein_coding
ENSG00000072110	ENSG00000072110.13	13	ACTN1	chr14:68874142-68979440	ntc	12d+10d	OK	30.0989	29.7737	-0.0156693	-0.290713	0.66705	0.98959	no	protein_coding
ENSG00000072121	ENSG00000072121.15	15	ZFYVE26	chr14:67701885-67816590	ntc	12d+10d	OK	6.13527	5.92132	-0.0512089	-0.332583	0.6066	0.974975	no	protein_coding
ENSG00000072133	ENSG00000072133.10	10	RPS6KA6	chrX:84058345-84187907	ntc	12d+10d	OK	4.31931	4.71918	0.127736	0.907334	0.1819	0.761839	no	protein_coding
ENSG00000072134	ENSG00000072134.15	15	EPN2	chr17:19215614-19336715	ntc	12d+10d	OK	12.1462	11.7897	-0.0429802	-0.474588	0.46475	0.936665	no	protein_coding
ENSG00000072135	ENSG00000072135.12	12	PTPN18	chr2:130356006-130375409	ntc	12d+10d	OK	8.89116	7.95154	-0.161138	-0.723991	0.2871	0.853879	no	protein_coding
ENSG00000072163	ENSG00000072163.18	18	LIMS2	chr2:127638380-127681786	ntc	12d+10d	OK	0.412582	0.423431	0.0374462	0.0466083	0.9175	0.995672	no	protein_coding
ENSG00000072182	ENSG00000072182.12	12	ASIC4	chr2:219434845-219538772	ntc	12d+10d	NOTEST	0.0361536	0.0261803	-0.465657	0	1	1	no	protein_coding
ENSG00000072195	ENSG00000072195.14	14	SPEG	chr2:219434845-219538772	ntc	12d+10d	OK	5.15388	4.06471	-0.342508	-1.15198	0.06915	0.553339	no	protein_coding
ENSG00000072201	ENSG00000072201.13	13	LNX1	chr4:53377642-54298247	ntc	12d+10d	NOTEST	0.309133	0.225655	-0.45411	0	1	1	no	protein_coding
ENSG00000072210	ENSG00000072210.18	18	ALDH3A2	chr17:19648135-19677598	ntc	12d+10d	OK	42.1473	42.8088	0.0224677	0.402344	0.5646	0.964258	no	protein_coding
ENSG00000072274	ENSG00000072274.12	12	TFRC	chr3:196027182-196082189	ntc	12d+10d	OK	85.3628	85.5702	0.00350078	0.0232784	0.97185	0.996137	no	protein_coding
ENSG00000072310	ENSG00000072310.16	16	SREBF1	chr17:17681472-17837002	ntc	12d+10d	OK	20.2045	17.4394	-0.212325	-1.55022	0.0321	0.403095	no	protein_coding
ENSG00000072315	ENSG00000072315.3	3	TRPC5	chrX:111774314-112082776	ntc	12d+10d	NOTEST	0.00303656	0	-Inf	0	1	1	no	protein_coding
ENSG00000072364	ENSG00000072364.12	12	AFF4	chr5:132875378-132963634	ntc	12d+10d	OK	14.9095	14.6391	-0.0264034	-0.389887	0.5713	0.967546	no	protein_coding
ENSG00000072401	ENSG00000072401.14	14	UBE2D1	chr10:58334974-58370753	ntc	12d+10d	OK	9.27861	9.15532	-0.0192994	-0.15629	0.8224	0.995672	no	protein_coding
ENSG00000072415	ENSG00000072415.8	8	MPP5	chr14:67241108-67386516	ntc	12d+10d	OK	10.3496	10.0442	-0.04322	-0.401645	0.56135	0.963175	no	protein_coding
ENSG00000072422	ENSG00000072422.16	16	RHOBTB1	chr10:60869437-61001440	ntc	12d+10d	OK	4.15941	4.13603	-0.00813019	-0.0357164	0.95585	0.995672	no	protein_coding
ENSG00000072501	ENSG00000072501.17	17	SMC1A	chrX:53374148-53431120	ntc	12d+10d	OK	90.7645	88.6199	-0.0344971	-0.14482	0.83335	0.995672	no	protein_coding
ENSG00000072506	ENSG00000072506.12	12	HSD17B10	chrX:53431257-53434373	ntc	12d+10d	OK	150.241	151.591	0.0129077	0.314849	0.6529	0.987808	no	protein_coding
ENSG00000072518	ENSG00000072518.20	20	MARK2	chr11:63838927-63911019	ntc	12d+10d	OK	19.5157	17.9095	-0.123906	-2.08519	0.00265	0.0971545	no	protein_coding
ENSG00000072571	ENSG00000072571.19	19	HMMR	chr5:163460202-163494058	ntc	12d+10d	OK	21.8157	22.4954	0.0442657	0.626771	0.3685	0.905662	no	protein_coding
ENSG00000072609	ENSG00000072609.17	17	CHFR	chr12:132768908-132956306	ntc	12d+10d	OK	2.92262	3.32828	0.187517	0.773978	0.20345	0.789445	no	protein_coding
ENSG00000072657	ENSG00000072657.8	8	TRHDE	chr12:71938845-72670757	ntc	12d+10d	NOTEST	0.328297	0.172028	-0.932354	0	1	1	no	protein_coding
ENSG00000072682	ENSG00000072682.18	18	P4HA2	chr5:132184875-132395614	ntc	12d+10d	OK	7.78406	7.41804	-0.069485	-0.45638	0.4896	0.943694	no	protein_coding
ENSG00000072694	ENSG00000072694.19	19	FCGR2B	chr1:161663146-161678654	ntc	12d+10d	NOTEST	0	0.027738	Inf	0	1	1	no	protein_coding
ENSG00000072736	ENSG00000072736.18	18	NFATC3	chr16:67987393-68238102	ntc	12d+10d	OK	14.0133	12.7802	-0.132881	-1.4588	0.03655	0.428158	no	protein_coding
ENSG00000072756	ENSG00000072756.16	16	TRNT1	chr3:3126915-3179710	ntc	12d+10d	OK	8.64809	8.33376	-0.0534137	-0.419349	0.5374	0.957587	no	protein_coding
ENSG00000072778	ENSG00000072778.19	19	ACADVL	chr17:7189889-7225273	ntc	12d+10d	OK	61.2332	61.4504	0.00510941	0.0806831	0.9074	0.995672	no	protein_coding
ENSG00000072786	ENSG00000072786.12	12	STK10	chr5:172042072-172188386	ntc	12d+10d	OK	8.04097	8.14188	0.0179928	0.134625	0.82695	0.995672	no	protein_coding
ENSG00000072803	ENSG00000072803.17	17	FBXW11	chr5:171861548-172006873	ntc	12d+10d	OK	22.6026	22.2263	-0.0242207	-0.348525	0.6021	0.974142	no	protein_coding
ENSG00000072818	ENSG00000072818.11	11	ACAP1	chr17:7336528-7351478	ntc	12d+10d	NOTEST	0.184641	0.213652	0.210537	0	1	1	no	protein_coding
ENSG00000072832	ENSG00000072832.14	14	CRMP1	chr4:5711196-5893058	ntc	12d+10d	OK	1.18633	1.04853	-0.178141	-0.382872	0.5724	0.967879	no	protein_coding
ENSG00000072840	ENSG00000072840.12	12	EVC	chr4:5711196-5893058	ntc	12d+10d	OK	2.27287	2.42246	0.0919574	0.349277	0.5819	0.970911	no	protein_coding
ENSG00000072849	ENSG00000072849.10	10	DERL2	chr17:5471250-5490814	ntc	12d+10d	OK	23.4318	23.1583	-0.0169398	-0.152093	0.8278	0.995672	no	protein_coding
ENSG00000072858	ENSG00000072858.10	10	SIDT1	chr3:113532295-113629578	ntc	12d+10d	OK	0.499278	0.448374	-0.15514	-0.163267	0.69215	0.991753	no	protein_coding
ENSG00000072864	ENSG00000072864.12	12	NDE1	chr16:15643266-15857033	ntc	12d+10d	OK	13.1054	13.0583	-0.00519422	-0.0473918	0.944	0.995672	no	protein_coding
ENSG00000072952	ENSG00000072952.18	18	MRVI1	chr11:10541271-10693988	ntc	12d+10d	NOTEST	0.0166145	0.0256775	0.628065	0	1	1	no	protein_coding
ENSG00000072954	ENSG00000072954.6	6	TMEM38A	chr19:16661126-16690029	ntc	12d+10d	OK	6.61155	7.09278	0.101362	0.483502	0.4868	0.942593	no	protein_coding
ENSG00000072958	ENSG00000072958.8	8	AP1M1	chr19:16197577-16245907	ntc	12d+10d	OK	41.4597	41.8744	0.0143592	0.249122	0.71615	0.995363	no	protein_coding
ENSG00000073008	ENSG00000073008.14	14	PVR	chr19:44537057-44718759	ntc	12d+10d	OK	22.4388	22.027	-0.026721	-0.473356	0.49265	0.944158	no	protein_coding
ENSG00000073050	ENSG00000073050.11	11	XRCC1	chr19:43543039-43596135	ntc	12d+10d	OK	21.5948	20.6114	-0.067244	-0.864018	0.20905	0.793415	no	protein_coding
ENSG00000073060	ENSG00000073060.15	15	SCARB1	chr12:124776855-124882668	ntc	12d+10d	OK	40.2964	44.3843	0.139399	2.59403	0.00015	0.0142393	yes	protein_coding
ENSG00000073067	ENSG00000073067.13	13	CYP2W1	chr7:983198-989640	ntc	12d+10d	NOTEST	0.076893	0.123408	0.682515	0	1	1	no	protein_coding
ENSG00000073111	ENSG00000073111.13	13	MCM2	chr3:127573068-127622436	ntc	12d+10d	OK	87.7008	92.2284	0.0726211	0.620433	0.2921	0.860279	no	protein_coding
ENSG00000073146	ENSG00000073146.15	15	MOV10L1	chr22:50089878-50161690	ntc	12d+10d	NOTEST	0.0124687	0.0471426	1.91872	0	1	1	no	protein_coding
ENSG00000073150	ENSG00000073150.13	13	PANX2	chr22:50170730-50180294	ntc	12d+10d	OK	7.2348	7.98667	0.142641	1.13897	0.1073	0.651149	no	protein_coding
ENSG00000073169	ENSG00000073169.13	13	SELO	chr22:50200978-50217616	ntc	12d+10d	OK	18.9072	19.2214	0.0237769	0.330625	0.64485	0.985253	no	protein_coding
ENSG00000073282	ENSG00000073282.12	12	TP63	chr3:189631415-189897279	ntc	12d+10d	NOTEST	0.0410294	0.00759295	-2.43393	0	1	1	no	protein_coding
ENSG00000073331	ENSG00000073331.17	17	ALPK1	chr4:112274541-112442620	ntc	12d+10d	OK	1.50453	1.50402	-0.000486758	-0.00142107	0.99805	0.999428	no	protein_coding
ENSG00000073350	ENSG00000073350.13	13	LLGL2	chr17:75525079-75575208	ntc	12d+10d	OK	13.4775	13.0169	-0.0501736	-0.43255	0.51585	0.951076	no	protein_coding
ENSG00000073417	ENSG00000073417.14	14	PDE8A	chr15:84980439-85139145	ntc	12d+10d	OK	12.8874	12.9591	0.00800718	0.101051	0.87635	0.995672	no	protein_coding
ENSG00000073464	ENSG00000073464.11	11	CLCN4	chrX:10156944-10237660	ntc	12d+10d	OK	1.21707	1.64016	0.430425	1.78081	0.01185	0.241424	no	protein_coding
ENSG00000073536	ENSG00000073536.17	17	NLE1	chr17:35121578-35142315	ntc	12d+10d	OK	36.0834	38.648	0.0990596	1.49516	0.03495	0.419085	no	protein_coding
ENSG00000073578	ENSG00000073578.16	16	SDHA	chr5:218240-256700	ntc	12d+10d	OK	44.4408	42.9692	-0.0485831	-0.957685	0.1624	0.737125	no	protein_coding
ENSG00000073584	ENSG00000073584.18	18	SMARCE1	chr17:40624961-40665181	ntc	12d+10d	OK	89.3372	91.1904	0.0296217	0.653976	0.35085	0.891122	no	protein_coding
ENSG00000073598	ENSG00000073598.5	5	FNDC8	chr17:35121578-35142315	ntc	12d+10d	NOTEST	0.261994	0.212947	-0.299038	0	1	1	no	protein_coding
ENSG00000073605	ENSG00000073605.18	18	GSDMB	chr17:39904594-39919854	ntc	12d+10d	OK	2.99544	2.04461	-0.550943	-1.37744	0.03575	0.425478	no	protein_coding
ENSG00000073614	ENSG00000073614.11	11	KDM5A	chr12:280128-442645	ntc	12d+10d	OK	12.3744	11.7374	-0.0762488	-0.663458	0.33215	0.880187	no	protein_coding
ENSG00000073670	ENSG00000073670.13	13	ADAM11	chr17:44759030-44781846	ntc	12d+10d	OK	8.78652	8.69977	-0.0143144	-0.137675	0.8269	0.995672	no	protein_coding
ENSG00000073711	ENSG00000073711.10	10	PPP2R3A	chr3:135965672-136147891	ntc	12d+10d	OK	1.59422	1.59904	0.00435647	0.0188537	0.9775	0.996877	no	protein_coding
ENSG00000073712	ENSG00000073712.14	14	FERMT2	chr14:52857267-52952435	ntc	12d+10d	OK	13.0627	13.147	0.00928352	0.129504	0.848	0.995672	no	protein_coding
ENSG00000073734	ENSG00000073734.8	8	ABCB11	chr2:168922937-169031322	ntc	12d+10d	NOTEST	0	0.00641413	Inf	0	1	1	no	protein_coding
ENSG00000073737	ENSG00000073737.16	16	DHRS9	chr2:169064788-169096167	ntc	12d+10d	NOTEST	0.0121016	0	-Inf	0	1	1	no	protein_coding
ENSG00000073754	ENSG00000073754.5	5	CD5L	chr1:157830913-157898256	ntc	12d+10d	NOTEST	0	0	0	0	1	1	no	protein_coding
ENSG00000073756	ENSG00000073756.11	11	PTGS2	chr1:186671790-186680427	ntc	12d+10d	NOTEST	0.144206	0.181957	0.335463	0	1	1	no	protein_coding
ENSG00000073792	ENSG00000073792.15	15	IGF2BP2	chr3:185643738-185825056	ntc	12d+10d	OK	27.4999	25.4645	-0.11094	-1.812	0.00925	0.209247	no	protein_coding
ENSG00000073803	ENSG00000073803.13	13	MAP3K13	chr3:185282940-185499057	ntc	12d+10d	OK	15.5077	17.0569	0.137367	0.953619	0.1673	0.740316	no	protein_coding
ENSG00000073849	ENSG00000073849.14	14	ST6GAL1	chr3:186930484-187078553	ntc	12d+10d	OK	6.82861	6.13405	-0.154752	-0.633129	0.33555	0.882208	no	protein_coding
ENSG00000073861	ENSG00000073861.2	2	TBX21	chr17:47733243-47746119	ntc	12d+10d	NOTEST	0.0410491	0.0484333	0.238649	0	1	1	no	protein_coding
ENSG00000073910	ENSG00000073910.19	19	FRY	chr13:32025313-32299122	ntc	12d+10d	OK	0.682475	0.524087	-0.380969	-0.587816	0.25625	0.829386	no	protein_coding
ENSG00000073921	ENSG00000073921.17	17	PICALM	chr11:85957683-86069882	ntc	12d+10d	OK	38.7329	40.775	0.0741241	1.26362	0.06915	0.553339	no	protein_coding
ENSG00000073969	ENSG00000073969.18	18	NSF	chr17:46590668-46757464	ntc	12d+10d	OK	20.3108	19.3524	-0.0697313	-1.03785	0.12945	0.689996	no	protein_coding
ENSG00000074047	ENSG00000074047.20	20	GLI2	chr2:120735622-120992653	ntc	12d+10d	OK	1.96803	1.33247	-0.562652	-1.3922	0.0318	0.400906	no	protein_coding
ENSG00000074054	ENSG00000074054.17	17	CLASP1	chr2:121337775-121649587	ntc	12d+10d	OK	5.9067	6.15107	0.0584855	0.533157	0.42145	0.919458	no	protein_coding
ENSG00000074071	ENSG00000074071.13	13	MRPS34	chr16:1771889-1773155	ntc	12d+10d	OK	159.092	165.102	0.0535004	1.28129	0.0683	0.551239	no	protein_coding
ENSG00000074181	ENSG00000074181.8	8	NOTCH3	chr19:15159037-15200981	ntc	12d+10d	OK	4.17464	4.11844	-0.0195533	-0.0988266	0.87765	0.995672	no	protein_coding
ENSG00000074201	ENSG00000074201.8	8	CLNS1A	chr11:77514935-77637805	ntc	12d+10d	OK	96.4022	98.5582	0.03191	0.675696	0.3308	0.87912	no	protein_coding
ENSG00000074211	ENSG00000074211.13	13	PPP2R2C	chr4:6320577-6563600	ntc	12d+10d	OK	3.46459	3.49958	0.014499	0.0674842	0.9228	0.995672	no	protein_coding
ENSG00000074219	ENSG00000074219.13	13	TEAD2	chr19:49331616-49388081	ntc	12d+10d	OK	8.37652	8.71083	0.0564589	0.31456	0.64325	0.985253	no	protein_coding
ENSG00000074266	ENSG00000074266.17	17	EED	chr11:86244543-86278813	ntc	12d+10d	OK	18.3641	18.3945	0.0023881	0.0315783	0.9636	0.995672	no	protein_coding
ENSG00000074276	ENSG00000074276.10	10	CDHR2	chr5:176542510-176610133	ntc	12d+10d	NOTEST	0.0750628	0.0399435	-0.910138	0	1	1	no	protein_coding
ENSG00000074317	ENSG00000074317.10	10	SNCB	chr5:176620083-176630556	ntc	12d+10d	OK	0.99038	0.914978	-0.114246	-0.2653	0.66855	0.98959	no	protein_coding
ENSG00000074319	ENSG00000074319.12	12	TSG101	chr11:18455823-18527232	ntc	12d+10d	OK	28.1175	26.9719	-0.0600089	-0.674578	0.3235	0.87726	no	protein_coding
ENSG00000074356	ENSG00000074356.16	16	NCBP3	chr17:3802164-3846251	ntc	12d+10d	OK	14.7089	14.3376	-0.0368909	-0.236693	0.69845	0.992859	no	protein_coding
ENSG00000074370	ENSG00000074370.17	17	ATP2A3	chr17:3923869-3964464	ntc	12d+10d	OK	0.776143	0.726154	-0.0960482	-0.140954	0.7674	0.995672	no	protein_coding
ENSG00000074410	ENSG00000074410.13	13	CA12	chr15:63321377-63382161	ntc	12d+10d	OK	5.06173	5.05464	-0.0020225	-0.0109978	0.9871	0.998495	no	protein_coding
ENSG00000074416	ENSG00000074416.13	13	MGLL	chr3:127689061-127823250	ntc	12d+10d	OK	0.344933	0.718978	1.05963	0.80469	0.0365	0.428158	no	protein_coding
ENSG00000074527	ENSG00000074527.11	11	NTN4	chr12:95551581-95791152	ntc	12d+10d	OK	1.52012	1.37614	-0.14356	-0.389205	0.5091	0.949161	no	protein_coding
ENSG00000074582	ENSG00000074582.12	12	BCS1L	chr2:218637915-218663443	ntc	12d+10d	OK	56.4709	56.4971	0.000668606	0.00945116	0.98915	0.998691	no	protein_coding
ENSG00000074590	ENSG00000074590.13	13	NUAK1	chr12:106063339-106140033	ntc	12d+10d	OK	5.1353	5.18829	0.0148106	0.161313	0.8073	0.995672	no	protein_coding
ENSG00000074603	ENSG00000074603.18	18	DPP8	chr15:65442462-65517704	ntc	12d+10d	OK	13.3403	13.9789	0.0674549	0.728888	0.28675	0.853486	no	protein_coding
ENSG00000074621	ENSG00000074621.13	13	SLC24A1	chr15:65611365-65891991	ntc	12d+10d	OK	3.33879	2.92458	-0.191097	-0.570692	0.4009	0.916359	no	protein_coding
ENSG00000074657	ENSG00000074657.13	13	ZNF532	chr18:58862599-58986480	ntc	12d+10d	OK	4.20598	3.96802	-0.0840246	-0.283852	0.64435	0.985253	no	protein_coding
ENSG00000074660	ENSG00000074660.15	15	SCARF1	chr17:1633857-1645747	ntc	12d+10d	NOTEST	0.0172673	0.0320149	0.890697	0	1	1	no	protein_coding
ENSG00000074695	ENSG00000074695.5	5	LMAN1	chr18:59327822-59359962	ntc	12d+10d	OK	43.4973	43.4676	-0.000984694	-0.0249055	0.97075	0.996045	no	protein_coding
ENSG00000074696	ENSG00000074696.12	12	HACD3	chr15:65530417-65578352	ntc	12d+10d	OK	89.4094	88.7781	-0.0102224	-0.284342	0.6809	0.990608	no	protein_coding
ENSG00000074706	ENSG00000074706.13	13	IPCEF1	chr6:154010495-154510659	ntc	12d+10d	NOTEST	0.298703	0.159727	-0.903102	0	1	1	no	protein_coding
ENSG00000074755	ENSG00000074755.14	14	ZZEF1	chr17:4004444-4143020	ntc	12d+10d	OK	9.46787	8.76129	-0.111897	-1.15718	0.0895	0.613201	no	protein_coding
ENSG00000074771	ENSG00000074771.3	3	NOX3	chr6:155395369-155455903	ntc	12d+10d	NOTEST	0	0	0	0	1	1	no	protein_coding
ENSG00000074800	ENSG00000074800.13	13	ENO1	chr1:8861001-8879894	ntc	12d+10d	OK	1566.72	1576.42	0.00890552	0.0668151	0.9245	0.995672	no	protein_coding
ENSG00000074803	ENSG00000074803.17	17	SLC12A1	chr15:48189036-48304078	ntc	12d+10d	NOTEST	0.0238884	0	-Inf	0	1	1	no	protein_coding
ENSG00000074842	ENSG00000074842.7	7	MYDGF	chr19:4639517-4670370	ntc	12d+10d	OK	62.6411	65.9368	0.0739758	1.37082	0.04825	0.479135	no	protein_coding
ENSG00000074855	ENSG00000074855.10	10	ANO8	chr19:17292130-17334829	ntc	12d+10d	OK	2.6822	2.88812	0.106716	0.632263	0.3514	0.891809	no	protein_coding
ENSG00000074935	ENSG00000074935.13	13	TUBE1	chr6:112054071-112087529	ntc	12d+10d	OK	10.6937	9.45518	-0.177588	-0.910124	0.18735	0.767132	no	protein_coding
ENSG00000074964	ENSG00000074964.16	16	ARHGEF10L	chr1:17539834-17697874	ntc	12d+10d	OK	2.87158	2.7513	-0.0617316	-0.299507	0.64745	0.985681	no	protein_coding
ENSG00000074966	ENSG00000074966.10	10	TXK	chr4:48066392-48134256	ntc	12d+10d	NOTEST	0.221638	0.268795	0.278304	0	1	1	no	protein_coding
ENSG00000075035	ENSG00000075035.9	9	WSCD2	chr12:108129470-108250537	ntc	12d+10d	NOTEST	0.15558	0.134885	-0.205925	0	1	1	no	protein_coding
ENSG00000075043	ENSG00000075043.17	17	KCNQ2	chr20:63400209-63472677	ntc	12d+10d	OK	3.36125	3.74964	0.157753	0.544391	0.4052	0.918451	no	protein_coding
ENSG00000075073	ENSG00000075073.14	14	TACR2	chr10:69403902-69416867	ntc	12d+10d	NOTEST	0.0511291	0.0208216	-1.29606	0	1	1	no	protein_coding
ENSG00000075089	ENSG00000075089.9	9	ACTR6	chr12:100156356-100267079	ntc	12d+10d	OK	18.0906	17.7	-0.0314846	-0.358038	0.59965	0.973872	no	protein_coding
ENSG00000075131	ENSG00000075131.9	9	TIPIN	chr15:66336205-66386746	ntc	12d+10d	OK	35.1892	36.6828	0.0599714	0.778109	0.2521	0.826727	no	protein_coding
ENSG00000075142	ENSG00000075142.13	13	SRI	chr7:88205117-88306891	ntc	12d+10d	OK	45.5172	47.8002	0.0706054	0.80126	0.2526	0.826849	no	protein_coding
ENSG00000075151	ENSG00000075151.20	20	EIF4G3	chr1:20806291-21176888	ntc	12d+10d	OK	70.8	66.6481	-0.0871866	-1.96212	0.00455	0.137691	no	protein_coding
ENSG00000075188	ENSG00000075188.8	8	NUP37	chr12:102063354-102120124	ntc	12d+10d	OK	24.874	23.945	-0.0549123	-0.68051	0.33	0.878591	no	protein_coding
ENSG00000075213	ENSG00000075213.10	10	SEMA3A	chr7:83955776-84492724	ntc	12d+10d	OK	2.29513	2.08239	-0.140339	-0.514324	0.4031	0.918191	no	protein_coding
ENSG00000075218	ENSG00000075218.18	18	GTSE1	chr22:46296740-46330810	ntc	12d+10d	OK	45.5778	46.2156	0.020051	0.397809	0.5673	0.965471	no	protein_coding
ENSG00000075223	ENSG00000075223.13	13	SEMA3C	chr7:80742537-80922359	ntc	12d+10d	OK	2.6554	2.45683	-0.112131	-0.448436	0.46075	0.935033	no	protein_coding
ENSG00000075234	ENSG00000075234.16	16	TTC38	chr22:46267960-46294008	ntc	12d+10d	OK	27.2304	27.0236	-0.0109976	-0.167802	0.80645	0.995672	no	protein_coding
ENSG00000075239	ENSG00000075239.13	13	ACAT1	chr11:108008732-108147776	ntc	12d+10d	OK	56.8594	57.8873	0.0258479	0.449617	0.51375	0.95017	no	protein_coding
ENSG00000075240	ENSG00000075240.16	16	GRAMD4	chr22:46576011-46679790	ntc	12d+10d	OK	10.535	10.1097	-0.0594533	-0.477561	0.47765	0.939158	no	protein_coding
ENSG00000075275	ENSG00000075275.16	16	CELSR1	chr22:46360833-46537170	ntc	12d+10d	OK	9.07866	9.19225	0.0179383	0.218727	0.7357	0.995672	no	protein_coding
ENSG00000075290	ENSG00000075290.7	7	WNT8B	chr10:100463040-100483744	ntc	12d+10d	OK	0.75979	0.692416	-0.133963	-0.390208	0.57415	0.967983	no	protein_coding
ENSG00000075292	ENSG00000075292.18	18	ZNF638	chr2:71276560-71435069	ntc	12d+10d	OK	43.4509	42.0675	-0.0466798	-0.776817	0.2591	0.830906	no	protein_coding
ENSG00000075303	ENSG00000075303.12	12	SLC25A40	chr7:87833567-87909541	ntc	12d+10d	OK	3.80135	3.58757	-0.0835049	-0.397396	0.54265	0.957709	no	protein_coding
ENSG00000075336	ENSG00000075336.11	11	TIMM21	chr18:74148510-74160530	ntc	12d+10d	OK	34.2013	34.9222	0.0300916	0.378804	0.58625	0.971335	no	protein_coding
ENSG00000075340	ENSG00000075340.22	22	ADD2	chr2:70607617-70768225	ntc	12d+10d	OK	17.1657	16.2228	-0.0815077	-1.1275	0.1006	0.640722	no	protein_coding
ENSG00000075388	ENSG00000075388.3	3	FGF4	chr11:69771015-69775403	ntc	12d+10d	NOTEST	0	0	0	0	1	1	no	protein_coding
ENSG00000075391	ENSG00000075391.16	16	RASAL2	chr1:178094140-178484147	ntc	12d+10d	OK	4.43814	4.327	-0.0365855	-0.278421	0.67855	0.990329	no	protein_coding
ENSG00000075399	ENSG00000075399.12	12	VPS9D1	chr16:89707133-89816657	ntc	12d+10d	OK	2.00607	2.31354	0.205731	0.552265	0.36535	0.903753	no	protein_coding
ENSG00000075407	ENSG00000075407.17	17	ZNF37A	chr10:38094335-38125544	ntc	12d+10d	OK	10.128	9.72395	-0.0587314	-0.697425	0.32505	0.87726	no	protein_coding
ENSG00000075413	ENSG00000075413.17	17	MARK3	chr14:103385391-103503831	ntc	12d+10d	OK	33.0415	34.8121	0.0753096	1.29742	0.06185	0.533457	no	protein_coding
ENSG00000075415	ENSG00000075415.12	12	SLC25A3	chr12:98593590-98606379	ntc	12d+10d	OK	223.294	233.95	0.0672542	1.92624	0.00645	0.172303	no	protein_coding
ENSG00000075420	ENSG00000075420.12	12	FNDC3B	chr3:172039627-172401665	ntc	12d+10d	OK	5.09834	4.20392	-0.278293	-1.2867	0.05085	0.490596	no	protein_coding
ENSG00000075426	ENSG00000075426.11	11	FOSL2	chr2:28384408-28417312	ntc	12d+10d	OK	1.39672	1.43326	0.0372556	0.148574	0.8123	0.995672	no	protein_coding
ENSG00000075429	ENSG00000075429.8	8	CACNG5	chr17:66835116-66885486	ntc	12d+10d	NOTEST	0.0134172	0.0272066	1.01987	0	1	1	no	protein_coding
ENSG00000075461	ENSG00000075461.5	5	CACNG4	chr17:66964909-67033398	ntc	12d+10d	NOTEST	0.104353	0.121434	0.218705	0	1	1	no	protein_coding
ENSG00000075539	ENSG00000075539.13	13	FRYL	chr4:48497360-48780322	ntc	12d+10d	OK	8.55105	7.68756	-0.153577	-0.970307	0.14825	0.716935	no	protein_coding
ENSG00000075568	ENSG00000075568.16	16	TMEM131	chr2:97756332-97995891	ntc	12d+10d	OK	12.7935	12.259	-0.0615741	-0.787779	0.2517	0.826459	no	protein_coding
ENSG00000075618	ENSG00000075618.17	17	FSCN1	chr7:5592822-5606655	ntc	12d+10d	OK	91.6868	95.9043	0.0648813	1.81002	0.0085	0.199057	no	protein_coding
ENSG00000075624	ENSG00000075624.13	13	ACTB	chr7:5527150-5563784	ntc	12d+10d	OK	1294.96	1376.78	0.0883896	0.654928	0.34225	0.884581	no	protein_coding
ENSG00000075643	ENSG00000075643.5	5	MOCOS	chr18:36187518-36272157	ntc	12d+10d	OK	1.48375	1.41333	-0.0701498	-0.26366	0.6805	0.990608	no	protein_coding
ENSG00000075651	ENSG00000075651.15	15	PLD1	chr3:171600404-171810950	ntc	12d+10d	OK	2.33569	1.99707	-0.225961	-0.549386	0.3314	0.879396	no	protein_coding
ENSG00000075673	ENSG00000075673.11	11	ATP12A	chr13:24680410-24712493	ntc	12d+10d	NOTEST	0.132726	0.113148	-0.230247	0	1	1	no	protein_coding
ENSG00000075702	ENSG00000075702.16	16	WDR62	chr19:36054880-36105106	ntc	12d+10d	OK	12.3381	12.4499	0.0130221	0.186898	0.78525	0.995672	no	protein_coding
ENSG00000075711	ENSG00000075711.20	20	DLG1	chr3:197042559-197303747	ntc	12d+10d	OK	22.4105	20.7208	-0.113096	-1.32789	0.05185	0.495514	no	protein_coding
ENSG00000075785	ENSG00000075785.12	12	RAB7A	chr3:128726121-128814796	ntc	12d+10d	OK	116.04	111.517	-0.0573488	-1.50297	0.0314	0.39775	no	protein_coding
ENSG00000075790	ENSG00000075790.10	10	BCAP29	chr7:107579556-107629498	ntc	12d+10d	OK	12.9595	13.802	0.0908654	0.576379	0.391	0.912097	no	protein_coding
ENSG00000075826	ENSG00000075826.16	16	SEC31B	chr10:100486641-100559998	ntc	12d+10d	OK	11.3748	9.4391	-0.269123	-2.03819	0.004	0.125575	no	protein_coding
ENSG00000075856	ENSG00000075856.11	11	SART3	chr12:108515184-108561400	ntc	12d+10d	OK	30.0383	29.6942	-0.0166231	-0.294388	0.67655	0.989783	no	protein_coding
ENSG00000075884	ENSG00000075884.12	12	ARHGAP15	chr2:143091361-143776073	ntc	12d+10d	NOTEST	0	0	0	0	1	1	no	protein_coding
ENSG00000075886	ENSG00000075886.10	10	TUBA3D	chr2:131464899-131492743	ntc	12d+10d	NOTEST	0.091303	0.0340888	-1.42137	0	1	1	no	protein_coding
ENSG00000075891	ENSG00000075891.21	21	PAX2	chr10:100735602-100829941	ntc	12d+10d	OK	0.666671	0.693469	0.0568555	0.115275	0.84665	0.995672	no	protein_coding
ENSG00000075914	ENSG00000075914.12	12	EXOSC7	chr3:44915256-45036071	ntc	12d+10d	OK	28.2991	27.926	-0.0191482	-0.189926	0.7801	0.995672	no	protein_coding
ENSG00000075945	ENSG00000075945.12	12	KIFAP3	chr1:169921325-170085208	ntc	12d+10d	OK	7.68447	7.54661	-0.0261172	-0.165572	0.8073	0.995672	no	protein_coding
ENSG00000075975	ENSG00000075975.15	15	MKRN2	chr3:12484431-12664226	ntc	12d+10d	OK	17.7113	17.6669	-0.00361885	-0.0390254	0.9554	0.995672	no	protein_coding
ENSG00000076003	ENSG00000076003.4	4	MCM6	chr2:135839625-135876426	ntc	12d+10d	OK	40.4257	43.2991	0.0990616	2.47171	0.00035	0.0267072	yes	protein_coding
ENSG00000076043	ENSG00000076043.9	9	REXO2	chr11:114391442-114450279	ntc	12d+10d	OK	43.1063	47.222	0.131559	1.85504	0.0078	0.190789	no	protein_coding
ENSG00000076053	ENSG00000076053.10	10	RBM7	chr11:114391442-114450279	ntc	12d+10d	OK	11.8155	11.7796	-0.00439391	-0.0408437	0.9546	0.995672	no	protein_coding
ENSG00000076067	ENSG00000076067.11	11	RBMS2	chr12:56521928-56636816	ntc	12d+10d	OK	2.71613	2.441	-0.15408	-0.712901	0.27405	0.841947	no	protein_coding
ENSG00000076108	ENSG00000076108.11	11	BAZ2A	chr12:56521928-56636816	ntc	12d+10d	OK	35.8807	32.489	-0.143256	-1.99762	0.00435	0.133926	no	protein_coding
ENSG00000076201	ENSG00000076201.14	14	PTPN23	chr3:47381010-47413441	ntc	12d+10d	OK	12.4402	12.3211	-0.013881	-0.199259	0.7743	0.995672	no	protein_coding
ENSG00000076242	ENSG00000076242.14	14	MLH1	chr3:36993331-37050918	ntc	12d+10d	OK	6.99336	7.00027	0.00142461	0.0066754	0.9899	0.998691	no	protein_coding
ENSG00000076248	ENSG00000076248.10	10	UNG	chr12:109097573-109110992	ntc	12d+10d	OK	75.3545	76.3143	0.018261	0.436793	0.5285	0.955452	no	protein_coding
ENSG00000076258	ENSG00000076258.9	9	FMO4	chr1:171314207-171342084	ntc	12d+10d	OK	0.878821	0.697202	-0.333991	-0.576991	0.32765	0.87726	no	protein_coding
ENSG00000076321	ENSG00000076321.10	10	KLHL20	chr1:173714940-173786702	ntc	12d+10d	OK	4.95785	4.94165	-0.0047228	-0.0196582	0.97855	0.997196	no	protein_coding
ENSG00000076344	ENSG00000076344.15	15	RGS11	chr16:234545-283010	ntc	12d+10d	NOTEST	0.0235109	0.0311048	0.403806	0	1	1	no	protein_coding
ENSG00000076351	ENSG00000076351.12	12	SLC46A1	chr17:28357580-28407197	ntc	12d+10d	OK	15.6515	15.9176	0.0243237	0.265789	0.69405	0.992531	no	protein_coding
ENSG00000076356	ENSG00000076356.6	6	PLXNA2	chr1:208022241-208244320	ntc	12d+10d	OK	2.16158	2.17264	0.00736359	0.0310999	0.95925	0.995672	no	protein_coding
ENSG00000076382	ENSG00000076382.16	16	SPAG5	chr17:28455751-28645454	ntc	12d+10d	OK	52.8062	52.6626	-0.00392856	-0.00942508	0.98675	0.998318	no	protein_coding
ENSG00000076513	ENSG00000076513.16	16	ANKRD13A	chr12:109999185-110073686	ntc	12d+10d	OK	15.5266	16.1474	0.0565683	0.668878	0.3306	0.879001	no	protein_coding
ENSG00000076554	ENSG00000076554.15	15	TPD52	chr8:79918716-80231232	ntc	12d+10d	OK	28.7712	29.8713	0.0541348	0.819413	0.22445	0.806198	no	protein_coding
ENSG00000076555	ENSG00000076555.15	15	ACACB	chr12:109111217-109268226	ntc	12d+10d	OK	2.88824	3.07873	0.0921435	0.251397	0.69965	0.993325	no	protein_coding
ENSG00000076604	ENSG00000076604.14	14	TRAF4	chr17:28743983-28750958	ntc	12d+10d	OK	42.2866	42.8858	0.020299	0.31255	0.6522	0.987776	no	protein_coding
ENSG00000076641	ENSG00000076641.4	4	PAG1	chr8:80967809-81112068	ntc	12d+10d	OK	3.12743	2.89688	-0.110477	-0.771199	0.2114	0.794768	no	protein_coding
ENSG00000076650	ENSG00000076650.6	6	GPATCH1	chr19:33080879-33130542	ntc	12d+10d	OK	6.13666	6.21127	0.0174342	0.098805	0.8811	0.995672	no	protein_coding
ENSG00000076662	ENSG00000076662.9	9	ICAM3	chr19:10304802-10339823	ntc	12d+10d	OK	2.68729	2.96602	0.142377	0.404981	0.5391	0.957587	no	protein_coding
ENSG00000076685	ENSG00000076685.18	18	NT5C2	chr10:102918292-103193306	ntc	12d+10d	OK	21.4958	21.3881	-0.00724609	-0.0848002	0.9003	0.995672	no	protein_coding
ENSG00000076706	ENSG00000076706.14	14	MCAM	chr11:119308528-119321521	ntc	12d+10d	OK	6.59092	6.61633	0.00555159	0.0282884	0.9641	0.995672	no	protein_coding
ENSG00000076716	ENSG00000076716.8	8	GPC4	chrX:133300102-133415490	ntc	12d+10d	OK	7.33763	7.21083	-0.0251477	-0.367926	0.6029	0.974564	no	protein_coding
ENSG00000076770	ENSG00000076770.14	14	MBNL3	chrX:132203023-132489968	ntc	12d+10d	OK	4.93976	5.07214	0.0381533	0.192433	0.77495	0.995672	no	protein_coding
ENSG00000076826	ENSG00000076826.9	9	CAMSAP3	chr19:7595901-7618304	ntc	12d+10d	OK	9.27487	10.2181	0.13973	1.60538	0.02335	0.339458	no	protein_coding
ENSG00000076864	ENSG00000076864.19	19	RAP1GAP	chr1:21596214-21669363	ntc	12d+10d	OK	1.29716	1.31073	0.0150214	0.0376345	0.94825	0.995672	no	protein_coding
ENSG00000076924	ENSG00000076924.11	11	XAB2	chr19:7619524-7629565	ntc	12d+10d	OK	12.9087	13.9382	0.110698	1.49372	0.03235	0.403645	no	protein_coding
ENSG00000076928	ENSG00000076928.17	17	ARHGEF1	chr19:41883160-41930150	ntc	12d+10d	OK	16.5099	15.5008	-0.0909935	-1.03612	0.1251	0.682317	no	protein_coding
ENSG00000076944	ENSG00000076944.14	14	STXBP2	chr19:7629736-7647873	ntc	12d+10d	OK	29.7018	31.0309	0.0631527	0.745722	0.2805	0.848343	no	protein_coding
ENSG00000076984	ENSG00000076984.17	17	MAP2K7	chr19:7903842-7914478	ntc	12d+10d	OK	30.9232	31.0408	0.00547668	0.0978262	0.88055	0.995672	no	protein_coding
ENSG00000077009	ENSG00000077009.13	13	NMRK2	chr19:3933102-3942416	ntc	12d+10d	OK	0.206529	0.393526	0.930115	0.770369	0.10995	0.656595	no	protein_coding
ENSG00000077044	ENSG00000077044.9	9	DGKD	chr2:233354506-233472104	ntc	12d+10d	OK	11.7805	11.0012	-0.0987291	-0.97788	0.13795	0.699847	no	protein_coding
ENSG00000077063	ENSG00000077063.10	10	CTTNBP2	chr7:117465783-117874139	ntc	12d+10d	OK	3.52442	3.22098	-0.129887	-0.424079	0.5045	0.946842	no	protein_coding
ENSG00000077080	ENSG00000077080.9	9	ACTL6B	chr7:100643096-100656461	ntc	12d+10d	NOTEST	0	0	0	0	1	1	no	protein_coding
ENSG00000077092	ENSG00000077092.18	18	RARB	chr3:25174331-25664939	ntc	12d+10d	OK	2.5313	2.36854	-0.0958835	-0.282386	0.6406	0.984039	no	protein_coding
ENSG00000077097	ENSG00000077097.13	13	TOP2B	chr3:25174331-25664939	ntc	12d+10d	OK	38.6061	37.7646	-0.0317948	-0.72396	0.29715	0.863475	no	protein_coding
ENSG00000077147	ENSG00000077147.14	14	TM9SF3	chr10:96518108-96587452	ntc	12d+10d	OK	49.6196	49.701	0.0023632	0.0528159	0.93845	0.995672	no	protein_coding
ENSG00000077150	ENSG00000077150.17	17	NFKB2	chr10:102394109-102402529	ntc	12d+10d	OK	8.19604	8.12942	-0.011775	-0.0549505	0.93575	0.995672	no	protein_coding
ENSG00000077152	ENSG00000077152.9	9	UBE2T	chr1:202331656-202341980	ntc	12d+10d	OK	42.6692	45.4913	0.0923945	1.42533	0.0437	0.458125	no	protein_coding
ENSG00000077157	ENSG00000077157.21	21	PPP1R12B	chr1:202348698-202710417	ntc	12d+10d	OK	2.68269	2.36094	-0.184317	-0.601386	0.29455	0.861391	no	protein_coding
ENSG00000077232	ENSG00000077232.16	16	DNAJC10	chr2:182716040-182794464	ntc	12d+10d	OK	24.2379	22.6207	-0.0996215	-1.10153	0.1151	0.668256	no	protein_coding
ENSG00000077235	ENSG00000077235.17	17	GTF3C1	chr16:27459554-27549913	ntc	12d+10d	OK	55.2404	57.0638	0.0468528	0.668316	0.3353	0.882208	no	protein_coding
ENSG00000077238	ENSG00000077238.13	13	IL4R	chr16:27313386-27364778	ntc	12d+10d	OK	1.82975	1.35386	-0.434568	-0.856083	0.08585	0.603675	no	protein_coding
ENSG00000077254	ENSG00000077254.14	14	USP33	chr1:77695986-77759852	ntc	12d+10d	OK	23.8091	23.511	-0.0181792	-0.201586	0.7687	0.995672	no	protein_coding
ENSG00000077264	ENSG00000077264.14	14	PAK3	chrX:110944284-111227361	ntc	12d+10d	NOTEST	0.0528936	0.0337367	-0.648776	0	1	1	no	protein_coding
ENSG00000077274	ENSG00000077274.8	8	CAPN6	chrX:111245102-111270523	ntc	12d+10d	NOTEST	0	0	0	0	1	1	no	protein_coding
ENSG00000077279	ENSG00000077279.16	16	DCX	chrX:111293779-111412375	ntc	12d+10d	NOTEST	0	0	0	0	1	1	no	protein_coding
ENSG00000077312	ENSG00000077312.8	8	SNRPA	chr19:40691528-40765389	ntc	12d+10d	OK	83.7644	85.1949	0.0244296	0.337269	0.59535	0.973872	no	protein_coding
ENSG00000077327	ENSG00000077327.15	15	SPAG6	chr10:22345444-22454224	ntc	12d+10d	NOTEST	0.0147753	0.00761601	-0.95608	0	1	1	no	protein_coding
ENSG00000077348	ENSG00000077348.8	8	EXOSC5	chr19:41262495-41440717	ntc	12d+10d	OK	40.0449	40.1795	0.00483963	0.00922984	0.98935	0.998691	no	protein_coding
ENSG00000077380	ENSG00000077380.15	15	DYNC1I2	chr2:171687408-171748420	ntc	12d+10d	OK	23.0199	22.454	-0.0359082	-0.561123	0.4032	0.918191	no	protein_coding
ENSG00000077420	ENSG00000077420.15	15	APBB1IP	chr10:26438202-26567803	ntc	12d+10d	NOTEST	0.00633634	0.0126792	1.00074	0	1	1	no	protein_coding
ENSG00000077454	ENSG00000077454.15	15	LRCH4	chr7:100572227-100608175	ntc	12d+10d	OK	15.2903	14.5738	-0.0692386	-0.492837	0.48205	0.941238	no	protein_coding
ENSG00000077458	ENSG00000077458.12	12	FAM76B	chr11:95768941-95832693	ntc	12d+10d	OK	6.44839	6.65855	0.0462701	0.282459	0.6815	0.990608	no	protein_coding
ENSG00000077463	ENSG00000077463.14	14	SIRT6	chr19:4174108-4182604	ntc	12d+10d	OK	17.1958	16.9349	-0.0220542	-0.185962	0.7776	0.995672	no	protein_coding
ENSG00000077498	ENSG00000077498.8	8	TYR	chr11:89177451-89295759	ntc	12d+10d	NOTEST	0	0	0	0	1	1	no	protein_coding
ENSG00000077514	ENSG00000077514.8	8	POLD3	chr11:74491711-74669117	ntc	12d+10d	OK	13.1513	13.8587	0.0755844	0.905559	0.18705	0.767054	no	protein_coding
ENSG00000077522	ENSG00000077522.12	12	ACTN2	chr1:236686453-236764631	ntc	12d+10d	OK	2.54784	2.69233	0.0795767	0.252064	0.71935	0.995626	no	protein_coding
ENSG00000077549	ENSG00000077549.17	17	CAPZB	chr1:19338775-19485539	ntc	12d+10d	OK	114.063	112.679	-0.0176051	-0.394718	0.5708	0.967546	no	protein_coding
ENSG00000077585	ENSG00000077585.13	13	GPR137B	chr1:236142504-236281985	ntc	12d+10d	OK	3.85757	4.11973	0.094855	0.473051	0.4846	0.941897	no	protein_coding
ENSG00000077616	ENSG00000077616.10	10	NAALAD2	chr11:90131514-90192894	ntc	12d+10d	OK	2.62794	2.91265	0.148398	0.727997	0.27495	0.842918	no	protein_coding
ENSG00000077684	ENSG00000077684.15	15	JADE1	chr4:128809622-129116640	ntc	12d+10d	OK	12.2762	11.6844	-0.0712719	-1.03362	0.1278	0.689031	no	protein_coding
ENSG00000077713	ENSG00000077713.18	18	SLC25A43	chrX:119399059-119454478	ntc	12d+10d	OK	9.11573	8.9885	-0.020278	-0.215047	0.7574	0.995672	no	protein_coding
ENSG00000077721	ENSG00000077721.15	15	UBE2A	chrX:119574466-119605895	ntc	12d+10d	OK	33.1695	33.4064	0.0102675	0.109177	0.87705	0.995672	no	protein_coding
ENSG00000077782	ENSG00000077782.19	19	FGFR1	chr8:38411137-38468834	ntc	12d+10d	OK	21.1754	20.9163	-0.0177633	-0.21586	0.75125	0.995672	no	protein_coding
ENSG00000077800	ENSG00000077800.11	11	FKBP6	chr7:73328163-73358637	ntc	12d+10d	NOTEST	0.0150764	0.0125162	-0.268495	0	1	1	no	protein_coding
ENSG00000077935	ENSG00000077935.16	16	SMC1B	chr22:45344062-45413619	ntc	12d+10d	NOTEST	0.0168001	0.0381429	1.18295	0	1	1	no	protein_coding
ENSG00000077942	ENSG00000077942.18	18	FBLN1	chr22:45502237-45601135	ntc	12d+10d	OK	15.5173	16.49	0.0877113	1.04909	0.1201	0.674658	no	protein_coding
ENSG00000077943	ENSG00000077943.7	7	ITGA8	chr10:15513948-15720125	ntc	12d+10d	OK	0.694063	0.732516	0.0777934	0.155761	0.80025	0.995672	no	protein_coding
ENSG00000077984	ENSG00000077984.5	5	CST7	chr20:24949229-24959928	ntc	12d+10d	NOTEST	0	0	0	0	1	1	no	protein_coding
ENSG00000078018	ENSG00000078018.19	19	MAP2	chr2:209424057-209734118	ntc	12d+10d	OK	0.39718	0.31292	-0.344	-0.282781	0.3981	0.914918	no	protein_coding
ENSG00000078043	ENSG00000078043.15	15	PIAS2	chr18:46803223-47102243	ntc	12d+10d	OK	10.9795	11.8719	0.112733	1.08792	0.1028	0.644247	no	protein_coding
ENSG00000078053	ENSG00000078053.16	16	AMPH	chr7:38383703-38631567	ntc	12d+10d	OK	3.05298	2.89453	-0.0768883	-0.345628	0.59235	0.97345	no	protein_coding
ENSG00000078061	ENSG00000078061.12	12	ARAF	chrX:47561099-47619853	ntc	12d+10d	OK	39.3834	37.2155	-0.0816864	-1.46824	0.0362	0.427643	no	protein_coding
ENSG00000078070	ENSG00000078070.11	11	MCCC1	chr3:183015217-183116075	ntc	12d+10d	OK	5.95643	5.88882	-0.0164689	-0.0871243	0.89235	0.995672	no	protein_coding
ENSG00000078081	ENSG00000078081.7	7	LAMP3	chr3:183122212-183163839	ntc	12d+10d	OK	2.61658	2.19072	-0.256278	-1.01904	0.1277	0.688958	no	protein_coding
ENSG00000078098	ENSG00000078098.13	13	FAP	chr2:162159761-162245151	ntc	12d+10d	NOTEST	0.0254018	0	-Inf	0	1	1	no	protein_coding
ENSG00000078114	ENSG00000078114.18	18	NEBL	chr10:20779972-21175048	ntc	12d+10d	OK	3.5069	3.39318	-0.0475592	-0.169912	0.78975	0.995672	no	protein_coding
ENSG00000078124	ENSG00000078124.11	11	ACER3	chr11:76860866-77026797	ntc	12d+10d	OK	6.46483	5.89846	-0.132273	-0.764424	0.25115	0.825333	no	protein_coding
ENSG00000078140	ENSG00000078140.13	13	UBE2K	chr4:39698043-39782792	ntc	12d+10d	OK	54.2838	53.2999	-0.0263901	-0.385248	0.54445	0.95834	no	protein_coding
ENSG00000078142	ENSG00000078142.11	11	PIK3C3	chr18:41955205-42087830	ntc	12d+10d	OK	9.92628	9.51523	-0.0610148	-0.333884	0.62155	0.977948	no	protein_coding
ENSG00000078177	ENSG00000078177.13	13	N4BP2	chr4:40042916-40158252	ntc	12d+10d	OK	1.93976	1.96396	0.0178865	0.106776	0.87535	0.995672	no	protein_coding
ENSG00000078237	ENSG00000078237.6	6	TIGAR	chr12:4307762-4354593	ntc	12d+10d	OK	11.6274	11.4708	-0.0195597	-0.236683	0.72565	0.995672	no	protein_coding
ENSG00000078246	ENSG00000078246.15	15	TULP3	chr12:2794952-2941140	ntc	12d+10d	OK	10.7611	9.87983	-0.123263	-0.143126	0.81755	0.995672	no	protein_coding
ENSG00000078269	ENSG00000078269.13	13	SYNJ2	chr6:157981886-158099176	ntc	12d+10d	OK	6.45196	6.41549	-0.00817833	-0.0453996	0.94395	0.995672	no	protein_coding
ENSG00000078295	ENSG00000078295.15	15	ADCY2	chr5:7396207-7830081	ntc	12d+10d	NOTEST	0	0	0	0	1	1	no	protein_coding
ENSG00000078304	ENSG00000078304.19	19	PPP2R5C	chr14:101761797-101927989	ntc	12d+10d	OK	48.1538	50.6408	0.0726497	1.28118	0.06155	0.53261	no	protein_coding
ENSG00000078328	ENSG00000078328.19	19	RBFOX1	chr16:5239801-7713338	ntc	12d+10d	NOTEST	0	0	0	0	1	1	no	protein_coding
ENSG00000078369	ENSG00000078369.17	17	GNB1	chr1:1785284-1891117	ntc	12d+10d	OK	100.8	100.057	-0.0106695	-0.244283	0.72365	0.995672	no	protein_coding
ENSG00000078399	ENSG00000078399.15	15	HOXA9	chr7:27162434-27180261	ntc	12d+10d	OK	35.0961	37.6394	0.100936	0.908079	0.19	0.770043	no	protein_coding
ENSG00000078401	ENSG00000078401.6	6	EDN1	chr6:12290362-12297194	ntc	12d+10d	NOTEST	0.0866195	0.0612743	-0.499411	0	1	1	no	protein_coding
ENSG00000078403	ENSG00000078403.16	16	MLLT10	chr10:21513477-21743630	ntc	12d+10d	OK	11.3324	11.7154	0.047958	0.361341	0.58455	0.971286	no	protein_coding
ENSG00000078487	ENSG00000078487.17	17	ZCWPW1	chr7:100400825-100434126	ntc	12d+10d	OK	1.43218	1.19716	-0.258603	-0.678083	0.30765	0.869904	no	protein_coding
ENSG00000078549	ENSG00000078549.14	14	ADCYAP1R1	chr7:31052460-31111479	ntc	12d+10d	OK	0.683631	0.483822	-0.49874	-0.793972	0.161	0.73571	no	protein_coding
ENSG00000078579	ENSG00000078579.8	8	FGF20	chr8:16992168-17002181	ntc	12d+10d	NOTEST	0.0838927	0.15207	0.858114	0	1	1	no	protein_coding
ENSG00000078589	ENSG00000078589.12	12	P2RY10	chrX:78945331-78961954	ntc	12d+10d	NOTEST	0	0	0	0	1	1	no	protein_coding
ENSG00000078596	ENSG00000078596.10	10	ITM2A	chrX:79360383-79367667	ntc	12d+10d	NOTEST	0.0199748	0	-Inf	0	1	1	no	protein_coding
ENSG00000078618	ENSG00000078618.19	19	NRD1	chr1:51561865-51878937	ntc	12d+10d	OK	63.9485	62.8524	-0.0249419	-0.489217	0.48615	0.942267	no	protein_coding
ENSG00000078668	ENSG00000078668.13	13	VDAC3	chr8:42391623-42405897	ntc	12d+10d	OK	131.105	130.032	-0.0118629	-0.303192	0.66425	0.988883	no	protein_coding
ENSG00000078674	ENSG00000078674.17	17	PCM1	chr8:17922839-18029944	ntc	12d+10d	OK	32.3317	30.2267	-0.0971264	-1.18648	0.0866	0.604768	no	protein_coding
ENSG00000078687	ENSG00000078687.16	16	TNRC6C	chr17:78004167-78142968	ntc	12d+10d	OK	5.84851	5.6651	-0.0459695	-0.493808	0.43915	0.926244	no	protein_coding
ENSG00000078699	ENSG00000078699.21	21	CBFA2T2	chr20:33490074-33650036	ntc	12d+10d	OK	2.35031	2.53653	0.11	0.402145	0.55715	0.961921	no	protein_coding
ENSG00000078725	ENSG00000078725.12	12	BRINP1	chr9:119153457-119369467	ntc	12d+10d	NOTEST	0	0	0	0	1	1	no	protein_coding
ENSG00000078747	ENSG00000078747.12	12	ITCH	chr20:34363234-34511393	ntc	12d+10d	OK	8.87924	7.9793	-0.154174	-1.33898	0.0476	0.478038	no	protein_coding
ENSG00000078795	ENSG00000078795.16	16	PKD2L2	chr5:137814332-138051961	ntc	12d+10d	NOTEST	0.19272	0.0776588	-1.31129	0	1	1	no	protein_coding
ENSG00000078804	ENSG00000078804.12	12	TP53INP2	chr20:34560541-34825649	ntc	12d+10d	OK	1.92423	1.77888	-0.113307	-0.497023	0.43925	0.926244	no	protein_coding
ENSG00000078808	ENSG00000078808.16	16	SDF4	chr1:1216907-1232031	ntc	12d+10d	OK	56.1983	57.3086	0.028225	0.51563	0.4634	0.936175	no	protein_coding
ENSG00000078814	ENSG00000078814.15	15	MYH7B	chr20:34975402-35092871	ntc	12d+10d	NOTEST	0.0784526	0.0314024	-1.32095	0	1	1	no	protein_coding
ENSG00000078898	ENSG00000078898.6	6	BPIFB2	chr20:33007599-33023709	ntc	12d+10d	NOTEST	0	0	0	0	1	1	no	protein_coding
ENSG00000078900	ENSG00000078900.14	14	TP73	chr1:3630766-3747336	ntc	12d+10d	OK	3.93971	4.314	0.130939	0.704462	0.3015	0.866995	no	protein_coding
ENSG00000078902	ENSG00000078902.15	15	TOLLIP	chr11:1274370-1309654	ntc	12d+10d	OK	10.6626	10.5709	-0.0124638	-0.111148	0.86925	0.995672	no	protein_coding
ENSG00000078967	ENSG00000078967.12	12	UBE2D4	chr7:43926437-44019175	ntc	12d+10d	OK	9.59645	9.90803	0.0460968	0.274427	0.6813	0.990608	no	protein_coding
ENSG00000079101	ENSG00000079101.16	16	CLUL1	chr18:596987-712676	ntc	12d+10d	NOTEST	0.236331	0.190193	-0.313345	0	1	1	no	protein_coding
ENSG00000079102	ENSG00000079102.16	16	RUNX1T1	chr8:91954966-92103286	ntc	12d+10d	OK	2.20594	2.30144	0.0611438	0.137325	0.75815	0.995672	no	protein_coding
ENSG00000079112	ENSG00000079112.9	9	CDH17	chr8:94127170-94217303	ntc	12d+10d	NOTEST	0	0	0	0	1	1	no	protein_coding
ENSG00000079134	ENSG00000079134.11	11	THOC1	chr18:158382-268050	ntc	12d+10d	OK	26.5213	26.0973	-0.0232508	-0.183622	0.77105	0.995672	no	protein_coding
ENSG00000079150	ENSG00000079150.17	17	FKBP7	chr2:178463663-178478600	ntc	12d+10d	OK	3.82613	3.42849	-0.158312	-0.490519	0.47355	0.939158	no	protein_coding
ENSG00000079156	ENSG00000079156.16	16	OSBPL6	chr2:178194480-178402891	ntc	12d+10d	OK	7.35861	7.22232	-0.0269707	-0.290877	0.66805	0.98959	no	protein_coding
ENSG00000079215	ENSG00000079215.13	13	SLC1A3	chr5:36606354-36725195	ntc	12d+10d	OK	25.0482	23.2707	-0.106192	-1.74231	0.0116	0.240568	no	protein_coding
ENSG00000079246	ENSG00000079246.15	15	XRCC5	chr2:216107463-216206303	ntc	12d+10d	OK	142.326	149.106	0.0671417	0.472863	0.4916	0.94409	no	protein_coding
ENSG00000079257	ENSG00000079257.7	7	LXN	chr3:158644277-158692575	ntc	12d+10d	OK	3.63667	3.84765	0.081358	0.351474	0.61025	0.975088	no	protein_coding
ENSG00000079263	ENSG00000079263.18	18	SP140	chr2:230121369-230313215	ntc	12d+10d	NOTEST	0	0	0	0	1	1	no	protein_coding
ENSG00000079277	ENSG00000079277.19	19	MKNK1	chr1:46538695-46616891	ntc	12d+10d	OK	16.6241	17.4892	0.0731839	0.638033	0.3369	0.882208	no	protein_coding
ENSG00000079308	ENSG00000079308.16	16	TNS1	chr2:217799788-218002995	ntc	12d+10d	OK	0.724183	0.672388	-0.107061	-0.136388	0.7545	0.995672	no	protein_coding
ENSG00000079313	ENSG00000079313.11	11	REXO1	chr19:1815245-1848463	ntc	12d+10d	OK	18.2678	18.6835	0.0324603	0.396197	0.56955	0.966913	no	protein_coding
ENSG00000079332	ENSG00000079332.14	14	SAR1A	chr10:70147288-70170523	ntc	12d+10d	OK	36.4635	37.0621	0.0234937	0.524299	0.4487	0.932118	no	protein_coding
ENSG00000079335	ENSG00000079335.18	18	CDC14A	chr1:100344476-100520277	ntc	12d+10d	OK	2.54964	2.33133	-0.12914	-0.630241	0.36125	0.900612	no	protein_coding
ENSG00000079337	ENSG00000079337.15	15	RAPGEF3	chr12:47706084-47837898	ntc	12d+10d	NOTEST	0.235473	0.173786	-0.438249	0	1	1	no	protein_coding
ENSG00000079385	ENSG00000079385.21	21	CEACAM1	chr19:42397127-42740569	ntc	12d+10d	NOTEST	0	0.042126	Inf	0	1	1	no	protein_coding
ENSG00000079387	ENSG00000079387.13	13	SENP1	chr12:48042897-48146404	ntc	12d+10d	OK	8.5274	8.78394	0.0427625	0.350513	0.59195	0.973339	no	protein_coding
ENSG00000079393	ENSG00000079393.20	20	DUSP13	chr10:75094431-75182123	ntc	12d+10d	NOTEST	0	0	0	0	1	1	no	protein_coding
ENSG00000079432	ENSG00000079432.7	7	CIC	chr19:42268536-42295797	ntc	12d+10d	OK	19.1908	18.5297	-0.0505737	-0.651509	0.3469	0.887862	no	protein_coding
ENSG00000079435	ENSG00000079435.9	9	LIPE	chr19:42397127-42740569	ntc	12d+10d	OK	3.01492	3.73964	0.310781	0.767133	0.2664	0.836328	no	protein_coding
ENSG00000079459	ENSG00000079459.12	12	FDFT1	chr8:11795572-11839309	ntc	12d+10d	OK	104.689	102.157	-0.0353313	-0.727271	0.29715	0.863475	no	protein_coding
ENSG00000079462	ENSG00000079462.7	7	PAFAH1B3	chr19:42297032-42310821	ntc	12d+10d	OK	32.5927	37.1913	0.190415	2.54041	2e-04	0.01772	yes	protein_coding
ENSG00000079482	ENSG00000079482.12	12	OPHN1	chrX:68042343-68433913	ntc	12d+10d	OK	0.866286	1.16008	0.421312	0.530589	0.29835	0.864007	no	protein_coding
ENSG00000079557	ENSG00000079557.4	4	AFM	chr4:73481682-73504001	ntc	12d+10d	NOTEST	0	0	0	0	1	1	no	protein_coding
ENSG00000079616	ENSG00000079616.12	12	KIF22	chr16:29790718-29805385	ntc	12d+10d	OK	54.4427	55.343	0.0236632	0.462024	0.50345	0.946842	no	protein_coding
ENSG00000079689	ENSG00000079689.13	13	SCGN	chr6:25652200-25701783	ntc	12d+10d	NOTEST	0	0	0	0	1	1	no	protein_coding
ENSG00000079691	ENSG00000079691.17	17	LRRC16A	chr6:25279077-25620530	ntc	12d+10d	OK	4.82263	4.60702	-0.0659859	-0.507332	0.41645	0.918451	no	protein_coding
ENSG00000079739	ENSG00000079739.15	15	PGM1	chr1:63440769-63660245	ntc	12d+10d	OK	32.5049	31.8707	-0.0284285	-0.501467	0.46535	0.93691	no	protein_coding
ENSG00000079785	ENSG00000079785.14	14	DDX1	chr2:15591177-15631111	ntc	12d+10d	OK	94.8352	94.0631	-0.0117945	-0.299658	0.67335	0.98959	no	protein_coding
ENSG00000079805	ENSG00000079805.16	16	DNM2	chr19:10718078-10836318	ntc	12d+10d	OK	56.239	60.0729	0.0951431	1.86881	0.0073	0.184794	no	protein_coding
ENSG00000079819	ENSG00000079819.16	16	EPB41L2	chr6:130839346-131063322	ntc	12d+10d	OK	30.9294	28.6796	-0.108954	-1.75233	0.01155	0.240156	no	protein_coding
ENSG00000079841	ENSG00000079841.18	18	RIMS1	chr6:71886702-72403143	ntc	12d+10d	OK	0.404009	0.440827	0.125823	0.267172	0.6261	0.980157	no	protein_coding
ENSG00000079931	ENSG00000079931.14	14	MOXD1	chr6:132296054-132401545	ntc	12d+10d	OK	11.9114	12.931	0.118486	1.73896	0.01295	0.254657	no	protein_coding
ENSG00000079950	ENSG00000079950.13	13	STX7	chr6:132445866-132513198	ntc	12d+10d	OK	17.6201	16.06	-0.133751	-1.15243	0.0978	0.634288	no	protein_coding
ENSG00000079974	ENSG00000079974.17	17	RABL2B	chr22:50756947-50801309	ntc	12d+10d	OK	11.3783	10.349	-0.13679	-1.10289	0.1064	0.649451	no	protein_coding
ENSG00000079999	ENSG00000079999.13	13	KEAP1	chr19:10486119-10503741	ntc	12d+10d	OK	31.1486	31.7531	0.0277298	0.489495	0.477	0.939158	no	protein_coding
ENSG00000080007	ENSG00000080007.7	7	DDX43	chr6:73368554-73452276	ntc	12d+10d	NOTEST	0.0069869	0	-Inf	0	1	1	no	protein_coding
ENSG00000080031	ENSG00000080031.9	9	PTPRH	chr19:55181247-55209506	ntc	12d+10d	NOTEST	0.0507237	0.00525468	-3.27099	0	1	1	no	protein_coding
ENSG00000080166	ENSG00000080166.15	15	DCT	chr13:94436807-94479682	ntc	12d+10d	NOTEST	0.0614481	0.0587467	-0.0648592	0	1	1	no	protein_coding
ENSG00000080189	ENSG00000080189.14	14	SLC35C2	chr20:46345979-46364458	ntc	12d+10d	OK	16.6768	17.2565	0.0493002	0.488737	0.4733	0.939158	no	protein_coding
ENSG00000080200	ENSG00000080200.9	9	CRYBG3	chr3:97822039-97972457	ntc	12d+10d	OK	3.71121	3.19259	-0.217162	-1.56187	0.0206	0.319892	no	protein_coding
ENSG00000080224	ENSG00000080224.17	17	EPHA6	chr3:96814580-97752460	ntc	12d+10d	OK	4.16654	3.7115	-0.166847	-0.723677	0.29315	0.861391	no	protein_coding
ENSG00000080293	ENSG00000080293.9	9	SCTR	chr2:119439842-119525301	ntc	12d+10d	NOTEST	0.0338304	0	-Inf	0	1	1	no	protein_coding
ENSG00000080298	ENSG00000080298.15	15	RFX3	chr9:3218296-3526004	ntc	12d+10d	OK	1.18214	0.905055	-0.385321	-0.802511	0.14125	0.705498	no	protein_coding
ENSG00000080345	ENSG00000080345.17	17	RIF1	chr2:151409882-151734487	ntc	12d+10d	OK	10.5147	10.9887	0.0636137	0.63268	0.36875	0.905668	no	protein_coding
ENSG00000080371	ENSG00000080371.5	5	RAB21	chr12:71754873-71800285	ntc	12d+10d	OK	13.5754	13.0027	-0.0621815	-0.460918	0.50485	0.946842	no	protein_coding
ENSG00000080493	ENSG00000080493.13	13	SLC4A4	chr4:71187285-71572087	ntc	12d+10d	OK	2.15207	2.11719	-0.0235757	-0.126055	0.85715	0.995672	no	protein_coding
ENSG00000080503	ENSG00000080503.20	20	SMARCA2	chr9:2015218-2193624	ntc	12d+10d	OK	8.99342	8.01086	-0.166914	-1.09121	0.0731	0.56896	no	protein_coding
ENSG00000080511	ENSG00000080511.3	3	RDH8	chr19:10013248-10022279	ntc	12d+10d	NOTEST	0	0	0	0	1	1	no	protein_coding
ENSG00000080546	ENSG00000080546.13	13	SESN1	chr6:108986436-109094819	ntc	12d+10d	OK	10.8383	11.0992	0.0343164	0.384245	0.5652	0.964573	no	protein_coding
ENSG00000080561	ENSG00000080561.13	13	MID2	chrX:107825754-107935980	ntc	12d+10d	OK	3.27923	3.26128	-0.00791537	-0.0398681	0.95255	0.995672	no	protein_coding
ENSG00000080572	ENSG00000080572.12	12	PIH1D3	chrX:107206631-107244243	ntc	12d+10d	NOTEST	0	0.0109564	Inf	0	1	1	no	protein_coding
ENSG00000080573	ENSG00000080573.6	6	COL5A3	chr19:9959560-10010471	ntc	12d+10d	NOTEST	0.0200747	0.00853596	-1.23375	0	1	1	no	protein_coding
ENSG00000080603	ENSG00000080603.16	16	SRCAP	chr16:30697706-30776307	ntc	12d+10d	OK	57.539	53.8004	-0.0969236	-0.258069	0.69625	0.992831	no	protein_coding
ENSG00000080608	ENSG00000080608.9	9	PUM3	chr9:2717501-2844241	ntc	12d+10d	OK	16.7016	17.0241	0.0275912	0.233023	0.73705	0.995672	no	protein_coding
ENSG00000080618	ENSG00000080618.13	13	CPB2	chr13:46052805-46113332	ntc	12d+10d	NOTEST	0.0204658	0.0104096	-0.975299	0	1	1	no	protein_coding
ENSG00000080644	ENSG00000080644.15	15	CHRNA3	chr15:78565519-78621295	ntc	12d+10d	OK	1.76272	1.8422	0.0636281	0.127351	0.8309	0.995672	no	protein_coding
ENSG00000080709	ENSG00000080709.14	14	KCNN2	chr5:114360944-114668410	ntc	12d+10d	OK	1.0463	1.25745	0.265202	0.837428	0.186	0.766501	no	protein_coding
ENSG00000080802	ENSG00000080802.18	18	CNOT4	chr7:135361794-135510127	ntc	12d+10d	OK	14.9505	13.2006	-0.179592	-2.2263	0.00115	0.0605287	no	protein_coding
ENSG00000080815	ENSG00000080815.18	18	PSEN1	chr14:73136417-73223691	ntc	12d+10d	OK	12.6692	12.6177	-0.00587939	-0.065081	0.9225	0.995672	no	protein_coding
ENSG00000080819	ENSG00000080819.6	6	CPOX	chr3:98497603-98593723	ntc	12d+10d	OK	23.6543	25.3413	0.0993918	1.27455	0.06885	0.553003	no	protein_coding
ENSG00000080822	ENSG00000080822.16	16	CLDND1	chr3:98497603-98593723	ntc	12d+10d	OK	19.8957	21.0688	0.0826558	0.595921	0.3514	0.891809	no	protein_coding
ENSG00000080823	ENSG00000080823.21	21	MOK	chr14:102080737-102305200	ntc	12d+10d	OK	6.96471	6.76265	-0.042474	-0.0179532	0.93875	0.995672	no	protein_coding
ENSG00000080824	ENSG00000080824.18	18	HSP90AA1	chr14:102080737-102305200	ntc	12d+10d	OK	814.832	794.358	-0.036714	-0.271248	0.69955	0.993325	no	protein_coding
ENSG00000080839	ENSG00000080839.11	11	RBL1	chr20:36996348-37097178	ntc	12d+10d	OK	4.50975	4.51996	0.00326253	0.0344836	0.95855	0.995672	no	protein_coding
ENSG00000080845	ENSG00000080845.17	17	DLGAP4	chr20:36306335-36573391	ntc	12d+10d	OK	3.56205	3.6707	0.0433479	0.203177	0.75575	0.995672	no	protein_coding
ENSG00000080854	ENSG00000080854.14	14	IGSF9B	chr11:133908563-133956985	ntc	12d+10d	OK	2.47538	2.50035	0.0144778	0.0375484	0.95605	0.995672	no	protein_coding
ENSG00000080910	ENSG00000080910.11	11	CFHR2	chr1:196819744-196959226	ntc	12d+10d	NOTEST	0	0	0	0	1	1	no	protein_coding
ENSG00000080986	ENSG00000080986.12	12	NDC80	chr18:2571510-2616635	ntc	12d+10d	OK	14.243	15.5948	0.130809	1.67313	0.01645	0.285157	no	protein_coding
ENSG00000081014	ENSG00000081014.10	10	AP4E1	chr15:50908671-51005900	ntc	12d+10d	OK	4.14139	3.67056	-0.174116	-1.82304	0.00785	0.190841	no	protein_coding
ENSG00000081019	ENSG00000081019.13	13	RSBN1	chr1:113761831-113914086	ntc	12d+10d	OK	4.86951	4.37411	-0.154788	-0.752587	0.24995	0.824777	no	protein_coding
ENSG00000081026	ENSG00000081026.18	18	MAGI3	chr1:113390748-113685923	ntc	12d+10d	OK	8.85777	9.06774	0.0337995	0.360471	0.6102	0.975088	no	protein_coding
ENSG00000081041	ENSG00000081041.8	8	CXCL2	chr4:74097034-74099293	ntc	12d+10d	NOTEST	0.130589	0.201097	0.622859	0	1	1	no	protein_coding
ENSG00000081051	ENSG00000081051.7	7	AFP	chr4:73431137-73456174	ntc	12d+10d	NOTEST	0	0.0253492	Inf	0	1	1	no	protein_coding
ENSG00000081052	ENSG00000081052.11	11	COL4A4	chr2:227002710-227164113	ntc	12d+10d	OK	1.04844	0.915415	-0.195744	-1.08124	0.1201	0.674658	no	protein_coding
ENSG00000081059	ENSG00000081059.19	19	TCF7	chr5:134114710-134371047	ntc	12d+10d	OK	17.0543	15.9283	-0.0985473	-0.179043	0.7578	0.995672	no	protein_coding
ENSG00000081087	ENSG00000081087.14	14	OSTM1	chr6:108041408-108165854	ntc	12d+10d	OK	10.8796	10.8847	0.000668985	0.00836439	0.99065	0.998855	no	protein_coding
ENSG00000081138	ENSG00000081138.13	13	CDH7	chr18:65750251-65890341	ntc	12d+10d	OK	1.28537	1.10994	-0.211704	-0.463706	0.514	0.95017	no	protein_coding
ENSG00000081148	ENSG00000081148.11	11	IMPG2	chr3:101222545-101320560	ntc	12d+10d	NOTEST	0.0232698	0.0277126	0.252085	0	1	1	no	protein_coding
ENSG00000081154	ENSG00000081154.11	11	PCNP	chr3:101574094-101594437	ntc	12d+10d	OK	71.3794	71.4784	0.00199956	0.0473938	0.94335	0.995672	no	protein_coding
ENSG00000081177	ENSG00000081177.18	18	EXD2	chr14:69183019-69359308	ntc	12d+10d	OK	8.86475	8.93528	0.0114329	0.132874	0.84185	0.995672	no	protein_coding
ENSG00000081181	ENSG00000081181.7	7	ARG2	chr14:67619797-67695814	ntc	12d+10d	OK	13.0188	14.1368	0.118862	1.02814	0.13715	0.697916	no	protein_coding
ENSG00000081189	ENSG00000081189.13	13	MEF2C	chr5:88507545-89466398	ntc	12d+10d	OK	11.6841	11.8475	0.0200397	0.166359	0.7887	0.995672	no	protein_coding
ENSG00000081237	ENSG00000081237.18	18	PTPRC	chr1:198638670-198757283	ntc	12d+10d	NOTEST	0.00379527	0.00391263	0.0439384	0	1	1	no	protein_coding
ENSG00000081248	ENSG00000081248.10	10	CACNA1S	chr1:201031135-201112566	ntc	12d+10d	NOTEST	0	0.00896562	Inf	0	1	1	no	protein_coding
ENSG00000081277	ENSG00000081277.11	11	PKP1	chr1:201283451-201332993	ntc	12d+10d	NOTEST	0	0	0	0	1	1	no	protein_coding
ENSG00000081307	ENSG00000081307.12	12	UBA5	chr3:132558137-132874223	ntc	12d+10d	OK	23.257	23.6745	0.0256681	0.307531	0.66035	0.988169	no	protein_coding
ENSG00000081320	ENSG00000081320.10	10	STK17B	chr2:196133565-196176503	ntc	12d+10d	OK	5.80526	5.68847	-0.029321	-0.336493	0.61255	0.975919	no	protein_coding
ENSG00000081377	ENSG00000081377.16	16	CDC14B	chr9:96450200-96619830	ntc	12d+10d	OK	8.47596	8.27575	-0.0344862	-0.364748	0.5854	0.971303	no	protein_coding
ENSG00000081386	ENSG00000081386.12	12	ZNF510	chr9:96755864-96778129	ntc	12d+10d	OK	6.05357	5.68781	-0.0899143	-0.772603	0.25785	0.830036	no	protein_coding
ENSG00000081479	ENSG00000081479.12	12	LRP2	chr2:169127108-169362685	ntc	12d+10d	OK	5.70406	5.56797	-0.0348378	-0.295726	0.6618	0.98849	no	protein_coding
ENSG00000081665	ENSG00000081665.13	13	ZNF506	chr19:19757365-19836073	ntc	12d+10d	NOTEST	0.352447	0.191369	-0.881047	0	1	1	no	protein_coding
ENSG00000081692	ENSG00000081692.12	12	JMJD4	chr1:227728538-227781231	ntc	12d+10d	OK	26.0857	28.0754	0.106052	1.54781	0.0276	0.370915	no	protein_coding
ENSG00000081721	ENSG00000081721.11	11	DUSP12	chr1:161749757-161757238	ntc	12d+10d	OK	14.4815	14.8066	0.0320369	0.186741	0.7872	0.995672	no	protein_coding
ENSG00000081760	ENSG00000081760.16	16	AACS	chr12:125065378-125143333	ntc	12d+10d	OK	12.6316	12.8627	0.0261619	0.362161	0.59815	0.973872	no	protein_coding
ENSG00000081791	ENSG00000081791.8	8	KIAA0141	chr5:141923807-141942047	ntc	12d+10d	OK	27.0136	28.6195	0.0833127	1.10271	0.1155	0.668256	no	protein_coding
ENSG00000081800	ENSG00000081800.8	8	SLC13A1	chr7:123113530-123199986	ntc	12d+10d	NOTEST	0	0	0	0	1	1	no	protein_coding
ENSG00000081803	ENSG00000081803.15	15	CADPS2	chr7:122318424-122886759	ntc	12d+10d	OK	16.0359	15.609	-0.0389279	-0.597188	0.3919	0.912678	no	protein_coding
ENSG00000081818	ENSG00000081818.3	3	PCDHB4	chr5:141100241-141249365	ntc	12d+10d	NOTEST	0	0	0	0	1	1	no	protein_coding
ENSG00000081842	ENSG00000081842.17	17	PCDHA6	chr5:140786135-141012347	ntc	12d+10d	NOTEST	0	0	0	0	1	1	no	protein_coding
ENSG00000081853	ENSG00000081853.14	14	PCDHGA2	chr5:141330570-141512981	ntc	12d+10d	NOTEST	0.00772925	0.0183854	1.25016	0	1	1	no	protein_coding
ENSG00000081870	ENSG00000081870.11	11	HSPB11	chr1:53916573-53945929	ntc	12d+10d	OK	24.6629	25.059	0.0229867	0.14837	0.82895	0.995672	no	protein_coding
ENSG00000081913	ENSG00000081913.13	13	PHLPP1	chr18:62715449-62980433	ntc	12d+10d	OK	7.85772	7.52636	-0.0621582	-0.618015	0.36475	0.903266	no	protein_coding
ENSG00000081923	ENSG00000081923.10	10	ATP8B1	chr18:57630301-57803101	ntc	12d+10d	OK	0.32283	0.431204	0.417599	0.444241	0.39445	0.913794	no	protein_coding
ENSG00000081985	ENSG00000081985.10	10	IL12RB2	chr1:67307363-67396900	ntc	12d+10d	OK	1.18025	1.20493	0.0298607	0.0775651	0.9087	0.995672	no	protein_coding
ENSG00000082014	ENSG00000082014.16	16	SMARCD3	chr7:151232488-151277896	ntc	12d+10d	OK	18.4641	18.5075	0.00339059	0.030489	0.9637	0.995672	no	protein_coding
ENSG00000082068	ENSG00000082068.8	8	WDR70	chr5:37379211-37753435	ntc	12d+10d	OK	13.8635	13.1637	-0.074724	-0.486413	0.46955	0.939158	no	protein_coding
ENSG00000082074	ENSG00000082074.15	15	FYB	chr5:39105235-39274528	ntc	12d+10d	NOTEST	0	0	0	0	1	1	no	protein_coding
ENSG00000082126	ENSG00000082126.17	17	MPP4	chr2:201644869-201698694	ntc	12d+10d	NOTEST	0.00864826	0.00780209	-0.148548	0	1	1	no	protein_coding
ENSG00000082146	ENSG00000082146.12	12	STRADB	chr2:201377206-201480846	ntc	12d+10d	OK	17.7447	18.2066	0.0370728	0.390012	0.57105	0.967546	no	protein_coding
ENSG00000082153	ENSG00000082153.17	17	BZW1	chr2:200678232-200827338	ntc	12d+10d	OK	89.008	88.4865	-0.00847768	-0.139151	0.83675	0.995672	no	protein_coding
ENSG00000082175	ENSG00000082175.14	14	PGR	chr11:101029623-101209591	ntc	12d+10d	NOTEST	0	0	0	0	1	1	no	protein_coding
ENSG00000082196	ENSG00000082196.20	20	C1QTNF3	chr5:33986177-34124528	ntc	12d+10d	OK	0.698257	0.658479	-0.0846213	-0.121705	0.84515	0.995672	no	protein_coding
ENSG00000082212	ENSG00000082212.11	11	ME2	chr18:50879048-50954257	ntc	12d+10d	OK	36.5472	36.4965	-0.0020031	-0.0300605	0.96535	0.995672	no	protein_coding
ENSG00000082213	ENSG00000082213.17	17	C5orf22	chr5:31532265-31555058	ntc	12d+10d	OK	14.7674	14.8877	0.0117021	0.154329	0.81885	0.995672	no	protein_coding
ENSG00000082258	ENSG00000082258.12	12	CCNT2	chr2:134735463-134959342	ntc	12d+10d	OK	6.93375	7.63076	0.138192	1.39791	0.0401	0.443799	no	protein_coding
ENSG00000082269	ENSG00000082269.16	16	FAM135A	chr6:70412827-70561174	ntc	12d+10d	OK	10.9715	11.5748	0.0772361	0.747063	0.2808	0.848577	no	protein_coding
ENSG00000082293	ENSG00000082293.12	12	COL19A1	chr6:69866570-70209976	ntc	12d+10d	OK	0.433575	0.498861	0.202355	0.247753	0.6267	0.980537	no	protein_coding
ENSG00000082397	ENSG00000082397.16	16	EPB41L3	chr18:5392380-5630700	ntc	12d+10d	OK	37.1806	37.8709	0.02654	0.404424	0.54785	0.960491	no	protein_coding
ENSG00000082438	ENSG00000082438.15	15	COBLL1	chr2:164653623-164849334	ntc	12d+10d	OK	5.3072	5.25852	-0.0132936	-0.0735449	0.90735	0.995672	no	protein_coding
ENSG00000082458	ENSG00000082458.11	11	DLG3	chrX:70444860-70505490	ntc	12d+10d	OK	12.5683	12.4518	-0.0134417	-0.112455	0.86575	0.995672	no	protein_coding
ENSG00000082482	ENSG00000082482.13	13	KCNK2	chr1:215005774-215237093	ntc	12d+10d	OK	2.31007	2.46098	0.0912975	0.290313	0.6584	0.98785	no	protein_coding
ENSG00000082497	ENSG00000082497.11	11	SERTAD4	chr1:210231455-210246631	ntc	12d+10d	OK	6.72096	6.46019	-0.0570901	-0.312195	0.64455	0.985253	no	protein_coding
ENSG00000082512	ENSG00000082512.14	14	TRAF5	chr1:211326614-211374946	ntc	12d+10d	OK	2.74192	2.70529	-0.0194027	-0.0961698	0.88675	0.995672	no	protein_coding
ENSG00000082515	ENSG00000082515.16	16	MRPL22	chr5:154941069-154969411	ntc	12d+10d	OK	68.5137	69.899	0.0288788	0.4713	0.49695	0.945007	no	protein_coding
ENSG00000082516	ENSG00000082516.8	8	GEMIN5	chr5:154887415-154938209	ntc	12d+10d	OK	27.1926	27.9537	0.0398214	0.967769	0.1617	0.736167	no	protein_coding
ENSG00000082556	ENSG00000082556.10	10	OPRK1	chr8:53177570-53251697	ntc	12d+10d	OK	0.678001	0.628861	-0.108546	-0.28036	0.6856	0.99075	no	protein_coding
ENSG00000082641	ENSG00000082641.15	15	NFE2L1	chr17:48048328-48061487	ntc	12d+10d	OK	44.4838	41.8576	-0.0877897	-1.23478	0.0772	0.582948	no	protein_coding
ENSG00000082684	ENSG00000082684.14	14	SEMA5B	chr3:122909192-123028605	ntc	12d+10d	NOTEST	0.048977	0.0598591	0.289465	0	1	1	no	protein_coding
ENSG00000082701	ENSG00000082701.14	14	GSK3B	chr3:119821322-120094417	ntc	12d+10d	OK	10.7438	9.6593	-0.153509	-1.5699	0.02205	0.329881	no	protein_coding
ENSG00000082781	ENSG00000082781.11	11	ITGB5	chr3:124761947-124901418	ntc	12d+10d	OK	16.5427	16.4659	-0.00671197	-0.0425271	0.94925	0.995672	no	protein_coding
ENSG00000082805	ENSG00000082805.19	19	ERC1	chr12:912076-1495933	ntc	12d+10d	OK	12.7971	12.4556	-0.0390312	-0.500428	0.44965	0.932876	no	protein_coding
ENSG00000082898	ENSG00000082898.16	16	XPO1	chr2:61471187-61538626	ntc	12d+10d	OK	100.13	101.626	0.0213969	0.13846	0.8242	0.995672	no	protein_coding
ENSG00000082996	ENSG00000082996.19	19	RNF13	chr3:149761104-150225190	ntc	12d+10d	OK	17.3449	17.1736	-0.0143167	-0.1548	0.8252	0.995672	no	protein_coding
ENSG00000083067	ENSG00000083067.22	22	TRPM3	chr9:70529062-71446904	ntc	12d+10d	NOTEST	0.0420434	0.0719686	0.775486	0	1	1	no	protein_coding
ENSG00000083093	ENSG00000083093.9	9	PALB2	chr16:23603159-23641310	ntc	12d+10d	OK	6.48555	5.98664	-0.115482	-0.526834	0.4439	0.928313	no	protein_coding
ENSG00000083097	ENSG00000083097.14	14	DOPEY1	chr6:83067665-83198932	ntc	12d+10d	OK	7.58476	7.27808	-0.0595448	-0.386791	0.57105	0.967546	no	protein_coding
ENSG00000083099	ENSG00000083099.10	10	LYRM2	chr6:89433169-89638753	ntc	12d+10d	OK	28.0807	27.4554	-0.0324886	-0.42195	0.5492	0.960729	no	protein_coding
ENSG00000083123	ENSG00000083123.14	14	BCKDHB	chr6:80106646-80346270	ntc	12d+10d	OK	9.18364	9.85317	0.101522	0.558405	0.40995	0.918451	no	protein_coding
ENSG00000083168	ENSG00000083168.9	9	KAT6A	chr8:41929478-42051990	ntc	12d+10d	OK	9.63438	8.78964	-0.132389	-2.35506	2e-04	0.01772	yes	protein_coding
ENSG00000083223	ENSG00000083223.17	17	ZCCHC6	chr9:86287732-86354454	ntc	12d+10d	OK	3.95116	4.10128	0.0537971	0.293115	0.66935	0.98959	no	protein_coding
ENSG00000083290	ENSG00000083290.19	19	ULK2	chr17:19770828-19867936	ntc	12d+10d	OK	5.69324	5.9603	0.0661354	0.303995	0.64385	0.985253	no	protein_coding
ENSG00000083307	ENSG00000083307.10	10	GRHL2	chr8:101461176-101669726	ntc	12d+10d	NOTEST	0.0116367	0.00680814	-0.773346	0	1	1	no	protein_coding
ENSG00000083312	ENSG00000083312.17	17	TNPO1	chr5:72794404-72916733	ntc	12d+10d	OK	55.881	57.0509	0.0298915	0.285046	0.57785	0.969199	no	protein_coding
ENSG00000083444	ENSG00000083444.16	16	PLOD1	chr1:11934204-11975538	ntc	12d+10d	OK	32.6222	31.4161	-0.0543489	-0.95932	0.16465	0.737595	no	protein_coding
ENSG00000083454	ENSG00000083454.21	21	P2RX5	chr17:3662895-3696404	ntc	12d+10d	OK	4.44416	4.38679	-0.0187446	-0.0897325	0.89275	0.995672	no	protein_coding
ENSG00000083457	ENSG00000083457.11	11	ITGAE	chr17:3714627-3801243	ntc	12d+10d	OK	35.8722	41.5609	0.212359	2.45089	4e-04	0.0296707	yes	protein_coding
ENSG00000083520	ENSG00000083520.14	14	DIS3	chr13:72727748-73016461	ntc	12d+10d	OK	21.693	22.7588	0.069191	1.2751	0.06685	0.54589	no	protein_coding
ENSG00000083535	ENSG00000083535.15	15	PIBF1	chr13:72727748-73016461	ntc	12d+10d	OK	5.74942	6.42864	0.161098	1.03096	0.1206	0.674873	no	protein_coding
ENSG00000083544	ENSG00000083544.13	13	TDRD3	chr13:60396456-60573878	ntc	12d+10d	OK	6.36534	6.71081	0.0762492	0.442956	0.5241	0.95424	no	protein_coding
ENSG00000083635	ENSG00000083635.7	7	NUFIP1	chr13:44939248-45083125	ntc	12d+10d	OK	7.46236	7.59871	0.0261226	0.312333	0.6565	0.98785	no	protein_coding
ENSG00000083642	ENSG00000083642.18	18	PDS5B	chr13:32586426-32778019	ntc	12d+10d	OK	11.6846	11.4033	-0.0351578	-0.353272	0.61575	0.976821	no	protein_coding
ENSG00000083720	ENSG00000083720.12	12	OXCT1	chr5:41730064-41872241	ntc	12d+10d	OK	8.60293	8.61701	0.00235863	0.0257448	0.9685	0.995672	no	protein_coding
ENSG00000083750	ENSG00000083750.12	12	RRAGB	chrX:55717738-55758774	ntc	12d+10d	OK	3.13152	3.76201	0.264642	0.805608	0.2456	0.82329	no	protein_coding
ENSG00000083782	ENSG00000083782.7	7	EPYC	chr12:90963678-91005026	ntc	12d+10d	NOTEST	0	0	0	0	1	1	no	protein_coding
ENSG00000083799	ENSG00000083799.17	17	CYLD	chr16:50740909-50803338	ntc	12d+10d	OK	8.71449	8.92976	0.0352043	0.243612	0.7089	0.994652	no	protein_coding
ENSG00000083807	ENSG00000083807.9	9	SLC27A5	chr19:58467044-58512413	ntc	12d+10d	OK	8.02183	9.71579	0.2764	1.32821	0.0569	0.517061	no	protein_coding
ENSG00000083812	ENSG00000083812.11	11	ZNF324	chr19:58467044-58512413	ntc	12d+10d	OK	7.87874	7.29954	-0.110158	-1.10486	0.1144	0.667462	no	protein_coding
ENSG00000083814	ENSG00000083814.12	12	ZNF671	chr19:57681968-57758159	ntc	12d+10d	NOTEST	0.217935	0.318056	0.545385	0	1	1	no	protein_coding
ENSG00000083817	ENSG00000083817.8	8	ZNF416	chr19:57571565-57593777	ntc	12d+10d	OK	2.59448	2.73245	0.0747499	0.345998	0.6252	0.979632	no	protein_coding
ENSG00000083828	ENSG00000083828.15	15	ZNF586	chr19:57769654-57916610	ntc	12d+10d	OK	3.88785	3.87321	-0.00544487	-0.0236764	0.97445	0.996137	no	protein_coding
ENSG00000083838	ENSG00000083838.15	15	ZNF446	chr19:58467044-58512413	ntc	12d+10d	OK	4.2076	4.24022	0.0111412	0.0787646	0.9073	0.995672	no	protein_coding
ENSG00000083844	ENSG00000083844.10	10	ZNF264	chr19:57191499-57222846	ntc	12d+10d	OK	2.3075	2.01909	-0.192623	-0.554305	0.40595	0.918451	no	protein_coding
ENSG00000083845	ENSG00000083845.8	8	RPS5	chr19:58386399-58394806	ntc	12d+10d	OK	689.76	741.176	0.103722	0.781221	0.26675	0.836355	no	protein_coding
ENSG00000083857	ENSG00000083857.13	13	FAT1	chr4:186587782-186726722	ntc	12d+10d	OK	12.2408	11.2443	-0.122507	-1.09708	0.1051	0.649082	no	protein_coding
ENSG00000083896	ENSG00000083896.12	12	YTHDC1	chr4:68310386-68350089	ntc	12d+10d	OK	34.5999	36.4307	0.0743839	1.17078	0.0915	0.617799	no	protein_coding
ENSG00000083937	ENSG00000083937.8	8	CHMP2B	chr3:87227270-87255548	ntc	12d+10d	OK	22.4715	23.5278	0.0662677	1.13243	0.10535	0.649197	no	protein_coding
ENSG00000084070	ENSG00000084070.11	11	SMAP2	chr1:40344849-40423326	ntc	12d+10d	OK	24.2805	23.205	-0.065365	-1.17836	0.09075	0.615341	no	protein_coding
ENSG00000084072	ENSG00000084072.16	16	PPIE	chr1:39692181-39788861	ntc	12d+10d	OK	54.2846	54.6203	0.00889277	0.161582	0.8162	0.995672	no	protein_coding
ENSG00000084073	ENSG00000084073.8	8	ZMPSTE24	chr1:40258106-40294184	ntc	12d+10d	OK	55.6347	56.5034	0.0223508	0.560496	0.41965	0.918553	no	protein_coding
ENSG00000084090	ENSG00000084090.13	13	STARD7	chr2:96184858-96242621	ntc	12d+10d	OK	121.37	124.006	0.030992	0.213142	0.7463	0.995672	no	protein_coding
ENSG00000084092	ENSG00000084092.6	6	NOA1	chr4:56963369-57205510	ntc	12d+10d	OK	13.3046	14.4916	0.123294	1.43397	0.03965	0.443	no	protein_coding
ENSG00000084093	ENSG00000084093.15	15	REST	chr4:56907875-56935844	ntc	12d+10d	OK	6.07889	6.37177	0.0678868	0.818173	0.2013	0.786461	no	protein_coding
ENSG00000084110	ENSG00000084110.10	10	HAL	chr12:95972661-95996365	ntc	12d+10d	NOTEST	0.211895	0.328119	0.630872	0	1	1	no	protein_coding
ENSG00000084112	ENSG00000084112.14	14	SSH1	chr12:108778143-108857590	ntc	12d+10d	OK	5.18224	4.94104	-0.0687615	-0.644233	0.32305	0.87726	no	protein_coding
ENSG00000084207	ENSG00000084207.15	15	GSTP1	chr11:67583594-67586660	ntc	12d+10d	OK	26.2824	29.3664	0.160074	2.00969	0.00375	0.121308	no	protein_coding
ENSG00000084234	ENSG00000084234.16	16	APLP2	chr11:130069836-130144811	ntc	12d+10d	OK	154.621	153.752	-0.0081324	-0.054097	0.93185	0.995672	no	protein_coding
ENSG00000084444	ENSG00000084444.13	13	FAM234B	chr12:13044283-13142521	ntc	12d+10d	OK	10.4443	10.7682	0.0440659	0.717604	0.30185	0.866995	no	protein_coding
ENSG00000084453	ENSG00000084453.16	16	SLCO1A2	chr12:21264599-21419594	ntc	12d+10d	NOTEST	0	0	0	0	1	1	no	protein_coding
ENSG00000084463	ENSG00000084463.7	7	WBP11	chr12:14784578-14803540	ntc	12d+10d	OK	44.3079	43.4393	-0.0285638	-0.748784	0.2852	0.852692	no	protein_coding
ENSG00000084623	ENSG00000084623.11	11	EIF3I	chr1:32209093-32231604	ntc	12d+10d	OK	364.912	366.817	0.00751268	0.0555774	0.93575	0.995672	no	protein_coding
ENSG00000084628	ENSG00000084628.9	9	NKAIN1	chr1:31179744-31239554	ntc	12d+10d	OK	2.14027	2.22697	0.0572905	0.190301	0.7728	0.995672	no	protein_coding
ENSG00000084636	ENSG00000084636.17	17	COL16A1	chr1:31617685-31704319	ntc	12d+10d	NOTEST	0.265448	0.286192	0.108559	0	1	1	no	protein_coding
ENSG00000084652	ENSG00000084652.15	15	TXLNA	chr1:32179685-32198285	ntc	12d+10d	OK	47.2647	45.3529	-0.0595692	-1.6603	0.01735	0.294047	no	protein_coding
ENSG00000084674	ENSG00000084674.13	13	APOB	chr2:21001428-21044073	ntc	12d+10d	NOTEST	0	0	0	0	1	1	no	protein_coding
ENSG00000084676	ENSG00000084676.15	15	NCOA1	chr2:24491913-24770702	ntc	12d+10d	OK	8.77651	8.80902	0.00533259	0.0621973	0.92385	0.995672	no	protein_coding
ENSG00000084693	ENSG00000084693.15	15	AGBL5	chr2:27042363-27071773	ntc	12d+10d	OK	34.1921	34.2423	0.00211848	0.034911	0.96065	0.995672	no	protein_coding
ENSG00000084710	ENSG00000084710.13	13	EFR3B	chr2:25042129-25159137	ntc	12d+10d	OK	2.07283	1.84179	-0.170498	-0.958804	0.16475	0.737763	no	protein_coding
ENSG00000084731	ENSG00000084731.13	13	KIF3C	chr2:25926595-25982749	ntc	12d+10d	OK	5.48793	5.08011	-0.111404	-0.644852	0.2855	0.852939	no	protein_coding
ENSG00000084733	ENSG00000084733.10	10	RAB10	chr2:26034106-26137454	ntc	12d+10d	OK	29.0075	27.6446	-0.0694271	-0.947772	0.17	0.744824	no	protein_coding
ENSG00000084734	ENSG00000084734.8	8	GCKR	chr2:27496841-27523684	ntc	12d+10d	NOTEST	0	0	0	0	1	1	no	protein_coding
ENSG00000084754	ENSG00000084754.10	10	HADHA	chr2:26190634-26290468	ntc	12d+10d	OK	83.839	85.0038	0.0199059	0.494822	0.47665	0.939158	no	protein_coding
ENSG00000084764	ENSG00000084764.10	10	MAPRE3	chr2:26847746-27027196	ntc	12d+10d	OK	9.90432	8.81616	-0.167908	-1.07378	0.11875	0.671896	no	protein_coding
ENSG00000084774	ENSG00000084774.13	13	CAD	chr2:27217389-27243943	ntc	12d+10d	OK	58.8927	57.1358	-0.0436949	-0.228515	0.71035	0.994652	no	protein_coding
ENSG00000085063	ENSG00000085063.14	14	CD59	chr11:33698260-33736445	ntc	12d+10d	OK	30.0813	32.0093	0.0896233	1.24589	0.0706	0.558774	no	protein_coding
ENSG00000085117	ENSG00000085117.11	11	CD82	chr11:44564426-44620363	ntc	12d+10d	OK	1.50164	0.954636	-0.653517	-1.0155	0.0709	0.560314	no	protein_coding
ENSG00000085185	ENSG00000085185.15	15	BCORL1	chrX:129981106-130058083	ntc	12d+10d	OK	8.84519	7.89143	-0.164607	-1.92196	0.0062	0.167589	no	protein_coding
ENSG00000085224	ENSG00000085224.20	20	ATRX	chrX:77504877-77786269	ntc	12d+10d	OK	19.973	19.4558	-0.0378504	-0.302543	0.6401	0.98365	no	protein_coding
ENSG00000085231	ENSG00000085231.13	13	AK6	chr5:69350983-69414801	ntc	12d+10d	OK	33.9114	33.4197	-0.0210698	-0.202905	0.7713	0.995672	no	protein_coding
ENSG00000085265	ENSG00000085265.10	10	FCN1	chr9:134905889-134917963	ntc	12d+10d	NOTEST	0	0	0	0	1	1	no	protein_coding
ENSG00000085274	ENSG00000085274.15	15	MYNN	chr3:169772830-169789716	ntc	12d+10d	OK	7.05224	7.1992	0.029754	0.250281	0.719	0.995626	no	protein_coding
ENSG00000085276	ENSG00000085276.17	17	MECOM	chr3:169083498-169663618	ntc	12d+10d	OK	10.0132	10.0805	0.00965953	0.0874952	0.89665	0.995672	no	protein_coding
ENSG00000085365	ENSG00000085365.17	17	SCAMP1	chr5:78360582-78479071	ntc	12d+10d	OK	25.6485	26.0789	0.024007	0.374056	0.5888	0.972262	no	protein_coding
ENSG00000085377	ENSG00000085377.13	13	PREP	chr6:105277564-105403084	ntc	12d+10d	OK	29.3107	28.4483	-0.0430867	-0.79357	0.2564	0.829386	no	protein_coding
ENSG00000085382	ENSG00000085382.11	11	HACE1	chr6:104728092-104859919	ntc	12d+10d	OK	5.62929	5.61947	-0.00251812	-0.0136973	0.9839	0.997663	no	protein_coding
ENSG00000085415	ENSG00000085415.15	15	SEH1L	chr18:12947132-12991173	ntc	12d+10d	OK	37.3945	35.2832	-0.0838474	-1.31543	0.0592	0.524664	no	protein_coding
ENSG00000085433	ENSG00000085433.15	15	WDR47	chr1:108970213-109042113	ntc	12d+10d	OK	4.95941	4.52604	-0.131919	-0.732096	0.2734	0.841947	no	protein_coding
ENSG00000085449	ENSG00000085449.14	14	WDFY1	chr2:223855715-223945387	ntc	12d+10d	OK	9.39086	9.59725	0.0313649	0.280993	0.6685	0.98959	no	protein_coding
ENSG00000085465	ENSG00000085465.12	12	OVGP1	chr1:111414313-111427777	ntc	12d+10d	OK	3.43181	3.05229	-0.169076	-0.662503	0.33425	0.882208	no	protein_coding
ENSG00000085491	ENSG00000085491.15	15	SLC25A24	chr1:108134035-108202743	ntc	12d+10d	OK	9.30535	9.96618	0.0989805	1.33673	0.05945	0.525128	no	protein_coding
ENSG00000085511	ENSG00000085511.19	19	MAP3K4	chr6:160990317-161117385	ntc	12d+10d	OK	12.8646	12.7619	-0.0115632	-0.142736	0.8268	0.995672	no	protein_coding
ENSG00000085514	ENSG00000085514.15	15	PILRA	chr7:100307701-100400099	ntc	12d+10d	OK	0.524047	0.425113	-0.301848	-0.357735	0.56295	0.963571	no	protein_coding
ENSG00000085552	ENSG00000085552.16	16	IGSF9	chr1:159927038-159945604	ntc	12d+10d	OK	0.625506	0.618188	-0.016977	-0.0590874	0.9324	0.995672	no	protein_coding
ENSG00000085563	ENSG00000085563.14	14	ABCB1	chr7:87503632-87832296	ntc	12d+10d	OK	10.4403	10.6973	0.0350835	0.369058	0.58585	0.971303	no	protein_coding
ENSG00000085644	ENSG00000085644.13	13	ZNF213	chr16:3110459-3142805	ntc	12d+10d	OK	4.95979	4.90202	-0.0169015	-0.119474	0.86355	0.995672	no	protein_coding
ENSG00000085662	ENSG00000085662.13	13	AKR1B1	chr7:134442349-134459284	ntc	12d+10d	OK	147.105	145.556	-0.015271	-0.401911	0.5674	0.965471	no	protein_coding
ENSG00000085719	ENSG00000085719.11	11	CPNE3	chr8:86333273-86765023	ntc	12d+10d	OK	33.0384	33.6774	0.0276373	0.515353	0.4536	0.933604	no	protein_coding
ENSG00000085721	ENSG00000085721.12	12	RRN3	chr16:14974590-15154564	ntc	12d+10d	OK	21.5073	22.326	0.0539001	0.757204	0.27535	0.843495	no	protein_coding
ENSG00000085733	ENSG00000085733.15	15	CTTN	chr11:70270699-70436584	ntc	12d+10d	OK	57.8558	57.5495	-0.00765922	-0.13899	0.84665	0.995672	no	protein_coding
ENSG00000085741	ENSG00000085741.12	12	WNT11	chr11:76186324-76210736	ntc	12d+10d	OK	2.69552	3.61982	0.425354	1.19949	0.08405	0.598228	no	protein_coding
ENSG00000085760	ENSG00000085760.14	14	MTIF2	chr2:55236594-55269347	ntc	12d+10d	OK	35.4714	36.6348	0.0465616	0.795691	0.25395	0.82822	no	protein_coding
ENSG00000085788	ENSG00000085788.13	13	DDHD2	chr8:38225217-38382272	ntc	12d+10d	OK	19.1106	20.6564	0.112213	1.08642	0.1151	0.668256	no	protein_coding
ENSG00000085831	ENSG00000085831.15	15	TTC39A	chr1:51287257-51345116	ntc	12d+10d	OK	9.68068	10.2317	0.0798657	0.43562	0.52425	0.954313	no	protein_coding
ENSG00000085832	ENSG00000085832.16	16	EPS15	chr1:51354262-51561629	ntc	12d+10d	OK	13.8895	13.7457	-0.0150121	-0.228283	0.7355	0.995672	no	protein_coding
ENSG00000085840	ENSG00000085840.12	12	ORC1	chr1:52372828-52404459	ntc	12d+10d	OK	15.2418	14.5968	-0.0623788	-1.03273	0.14035	0.703647	no	protein_coding
ENSG00000085871	ENSG00000085871.8	8	MGST2	chr4:139665767-140154184	ntc	12d+10d	OK	34.038	30.9501	-0.1372	-1.58469	0.0228	0.337305	no	protein_coding
ENSG00000085872	ENSG00000085872.14	14	CHERP	chr19:16479056-16660442	ntc	12d+10d	OK	50.0842	49.2915	-0.0230158	-0.422469	0.5582	0.962323	no	protein_coding
ENSG00000085978	ENSG00000085978.21	21	ATG16L1	chr2:233210050-233295674	ntc	12d+10d	OK	11.847	11.7793	-0.00825911	-0.10111	0.8768	0.995672	no	protein_coding
ENSG00000085982	ENSG00000085982.13	13	USP40	chr2:233475519-233566782	ntc	12d+10d	OK	6.04716	5.96314	-0.0201856	-0.138109	0.81965	0.995672	no	protein_coding
ENSG00000085998	ENSG00000085998.13	13	POMGNT1	chr1:46188681-46221261	ntc	12d+10d	OK	17.5729	18.1269	0.0447764	0.682502	0.32035	0.875568	no	protein_coding
ENSG00000085999	ENSG00000085999.11	11	RAD54L	chr1:46247687-46303608	ntc	12d+10d	OK	25.989	23.9606	-0.117238	-1.72245	0.0141	0.265486	no	protein_coding
ENSG00000086015	ENSG00000086015.20	20	MAST2	chr1:45786986-46036124	ntc	12d+10d	OK	18.3365	17.1799	-0.0939981	-1.32593	0.05325	0.500136	no	protein_coding
ENSG00000086061	ENSG00000086061.15	15	DNAJA1	chr9:33025210-33039907	ntc	12d+10d	OK	89.109	86.4684	-0.0433976	-1.1494	0.09625	0.631234	no	protein_coding
ENSG00000086062	ENSG00000086062.12	12	B4GALT1	chr9:33104081-33179983	ntc	12d+10d	OK	8.27079	8.18261	-0.0154625	-0.219345	0.7572	0.995672	no	protein_coding
ENSG00000086065	ENSG00000086065.13	13	CHMP5	chr9:33264878-33282069	ntc	12d+10d	OK	20.8767	21.4611	0.0398342	0.545896	0.4266	0.922571	no	protein_coding
ENSG00000086102	ENSG00000086102.18	18	NFX1	chr9:33290510-33371157	ntc	12d+10d	OK	13.4151	13.0222	-0.0428905	-0.644817	0.3461	0.886811	no	protein_coding
ENSG00000086159	ENSG00000086159.12	12	AQP6	chr12:49967193-50033136	ntc	12d+10d	NOTEST	0.267098	0.124653	-1.09945	0	1	1	no	protein_coding
ENSG00000086189	ENSG00000086189.9	9	DIMT1	chr5:62306161-62628582	ntc	12d+10d	OK	20.5999	21.9046	0.0885982	0.966592	0.17205	0.747848	no	protein_coding
ENSG00000086200	ENSG00000086200.16	16	IPO11	chr5:62306161-62628582	ntc	12d+10d	OK	14.4962	14.9125	0.0408472	0.414373	0.5479	0.960491	no	protein_coding
ENSG00000086205	ENSG00000086205.16	16	FOLH1	chr11:49146634-49208670	ntc	12d+10d	OK	0.381636	0.522063	0.452025	0.465653	0.2591	0.830906	no	protein_coding
ENSG00000086232	ENSG00000086232.12	12	EIF2AK1	chr7:6009244-6059230	ntc	12d+10d	OK	77.821	76.905	-0.0170808	-0.0923394	0.8956	0.995672	no	protein_coding
ENSG00000086288	ENSG00000086288.11	11	NME8	chr7:37683795-38025695	ntc	12d+10d	NOTEST	0.0371208	0	-Inf	0	1	1	no	protein_coding
ENSG00000086289	ENSG00000086289.11	11	EPDR1	chr7:37683795-38025695	ntc	12d+10d	OK	9.90437	9.98224	0.0112982	0.117961	0.8655	0.995672	no	protein_coding
ENSG00000086300	ENSG00000086300.15	15	SNX10	chr7:26291894-26376701	ntc	12d+10d	OK	7.45863	7.9336	0.0890655	0.511731	0.4541	0.933604	no	protein_coding
ENSG00000086475	ENSG00000086475.14	14	SEPHS1	chr10:13317423-13348298	ntc	12d+10d	OK	41.9519	41.6079	-0.0118781	-0.194105	0.78265	0.995672	no	protein_coding
ENSG00000086504	ENSG00000086504.15	15	MRPL28	chr16:367383-370527	ntc	12d+10d	OK	111.89	113.876	0.0253825	0.579419	0.40435	0.918191	no	protein_coding
ENSG00000086506	ENSG00000086506.2	2	HBQ1	chr16:180452-181181	ntc	12d+10d	OK	3.78481	4.74947	0.327546	1.13495	0.1095	0.656595	no	protein_coding
ENSG00000086544	ENSG00000086544.2	2	ITPKC	chr19:40691528-40765389	ntc	12d+10d	OK	3.44563	3.43776	-0.00329714	-0.020575	0.9773	0.996865	no	protein_coding
ENSG00000086548	ENSG00000086548.8	8	CEACAM6	chr19:41708584-41786893	ntc	12d+10d	NOTEST	0	0	0	0	1	1	no	protein_coding
ENSG00000086570	ENSG00000086570.12	12	FAT2	chr5:151504092-151568944	ntc	12d+10d	NOTEST	0.125374	0.10106	-0.311024	0	1	1	no	protein_coding
ENSG00000086589	ENSG00000086589.11	11	RBM22	chr5:150690793-150701107	ntc	12d+10d	OK	47.5602	44.9929	-0.0800553	-1.51022	0.0293	0.383642	no	protein_coding
ENSG00000086598	ENSG00000086598.10	10	TMED2	chr12:123575890-123598577	ntc	12d+10d	OK	89.7929	92.3107	0.039896	1.04166	0.1378	0.699661	no	protein_coding
ENSG00000086619	ENSG00000086619.13	13	ERO1B	chr1:236142504-236281985	ntc	12d+10d	OK	4.76039	4.91542	0.0462344	0.471223	0.49335	0.944355	no	protein_coding
ENSG00000086666	ENSG00000086666.18	18	ZFAND6	chr15:80059567-80138393	ntc	12d+10d	OK	44.645	45.3544	0.0227426	0.366998	0.5981	0.973872	no	protein_coding
ENSG00000086696	ENSG00000086696.10	10	HSD17B2	chr16:82035003-82139631	ntc	12d+10d	NOTEST	0.0253984	0.016119	-0.655974	0	1	1	no	protein_coding
ENSG00000086712	ENSG00000086712.12	12	TXLNG	chrX:16786426-16870414	ntc	12d+10d	OK	39.268	37.8839	-0.0517722	-0.207331	0.7745	0.995672	no	protein_coding
ENSG00000086717	ENSG00000086717.18	18	PPEF1	chrX:18675908-18827921	ntc	12d+10d	NOTEST	0.137426	0.0737524	-0.897898	0	1	1	no	protein_coding
ENSG00000086730	ENSG00000086730.16	16	LAT2	chr7:74199651-74229834	ntc	12d+10d	OK	0.365779	0.415232	0.182946	0.20503	0.6386	0.982978	no	protein_coding
ENSG00000086758	ENSG00000086758.15	15	HUWE1	chrX:53532095-53686729	ntc	12d+10d	OK	84.3111	78.1883	-0.108769	-0.41014	0.5273	0.955452	no	protein_coding
ENSG00000086827	ENSG00000086827.8	8	ZW10	chr11:113733186-113773811	ntc	12d+10d	OK	14.7899	15.2129	0.0406813	0.644693	0.3571	0.895852	no	protein_coding
ENSG00000086848	ENSG00000086848.14	14	ALG9	chr11:111782194-111885975	ntc	12d+10d	OK	12.6945	12.784	0.0101428	0.103267	0.8825	0.995672	no	protein_coding
ENSG00000086967	ENSG00000086967.9	9	MYBPC2	chr19:50432902-50466321	ntc	12d+10d	NOTEST	0.069952	0.0247433	-1.49933	0	1	1	no	protein_coding
ENSG00000086991	ENSG00000086991.12	12	NOX4	chr11:89324355-89498187	ntc	12d+10d	NOTEST	0.156429	0.176149	0.171289	0	1	1	no	protein_coding
ENSG00000087008	ENSG00000087008.15	15	ACOX3	chr4:8366281-8512610	ntc	12d+10d	OK	3.81014	4.19258	0.137995	0.805047	0.2408	0.82011	no	protein_coding
ENSG00000087053	ENSG00000087053.18	18	MTMR2	chr11:95832881-95925315	ntc	12d+10d	OK	23.9704	24.4525	0.0287244	0.481182	0.4812	0.940907	no	protein_coding
ENSG00000087074	ENSG00000087074.7	7	PPP1R15A	chr19:48872391-48876057	ntc	12d+10d	OK	5.25042	5.95843	0.1825	1.07447	0.12825	0.689128	no	protein_coding
ENSG00000087076	ENSG00000087076.8	8	HSD17B14	chr19:48813016-48836678	ntc	12d+10d	OK	1.17785	1.22048	0.0512994	0.129678	0.84645	0.995672	no	protein_coding
ENSG00000087077	ENSG00000087077.11	11	TRIP6	chr7:100867137-100873454	ntc	12d+10d	OK	23.3138	24.5714	0.0757956	1.08738	0.12205	0.677971	no	protein_coding
ENSG00000087085	ENSG00000087085.13	13	ACHE	chr7:100889993-100896974	ntc	12d+10d	NOTEST	0.307377	0.280754	-0.130703	0	1	1	no	protein_coding
ENSG00000087086	ENSG00000087086.13	13	FTL	chr19:48965300-48966878	ntc	12d+10d	OK	237.622	254.652	0.0998639	2.71765	5e-05	0.00595075	yes	protein_coding
ENSG00000087087	ENSG00000087087.18	18	SRRT	chr7:100875110-100888664	ntc	12d+10d	OK	109.224	107.462	-0.0234676	-0.475153	0.49175	0.94409	no	protein_coding
ENSG00000087088	ENSG00000087088.19	19	BAX	chr19:48954814-48961798	ntc	12d+10d	OK	70.5483	65.874	-0.098902	-1.56545	0.0251	0.353305	no	protein_coding
ENSG00000087095	ENSG00000087095.12	12	NLK	chr17:28041736-28196381	ntc	12d+10d	OK	6.84603	6.9239	0.016318	0.170847	0.8075	0.995672	no	protein_coding
ENSG00000087111	ENSG00000087111.20	20	PIGS	chr17:28455751-28645454	ntc	12d+10d	OK	82.2451	81.5289	-0.0126181	-0.0411712	0.9474	0.995672	no	protein_coding
ENSG00000087116	ENSG00000087116.13	13	ADAMTS2	chr5:179110850-179345430	ntc	12d+10d	OK	5.52455	5.33019	-0.0516709	-0.313804	0.64735	0.985681	no	protein_coding
ENSG00000087128	ENSG00000087128.9	9	TMPRSS11E	chr4:68447448-68497604	ntc	12d+10d	NOTEST	0	0	0	0	1	1	no	protein_coding
ENSG00000087152	ENSG00000087152.15	15	ATXN7L3	chr17:44191804-44223710	ntc	12d+10d	OK	31.4513	31.291	-0.00737363	-0.0837295	0.8997	0.995672	no	protein_coding
ENSG00000087157	ENSG00000087157.18	18	PGS1	chr17:78378639-78577394	ntc	12d+10d	OK	20.0848	19.1411	-0.0694305	-0.82112	0.23565	0.815566	no	protein_coding
ENSG00000087191	ENSG00000087191.12	12	PSMC5	chr17:63819432-63832026	ntc	12d+10d	OK	140.387	137.696	-0.0279169	-0.169668	0.802	0.995672	no	protein_coding
ENSG00000087206	ENSG00000087206.16	16	UIMC1	chr5:176905004-177022633	ntc	12d+10d	OK	17.1939	16.2559	-0.0809313	-0.836233	0.2211	0.802478	no	protein_coding
ENSG00000087237	ENSG00000087237.10	10	CETP	chr16:56961849-56983845	ntc	12d+10d	NOTEST	0	0.0114294	Inf	0	1	1	no	protein_coding
ENSG00000087245	ENSG00000087245.12	12	MMP2	chr16:55389699-55506691	ntc	12d+10d	OK	0.681294	0.583241	-0.224184	-0.423031	0.42675	0.922571	no	protein_coding
ENSG00000087250	ENSG00000087250.8	8	MT3	chr16:56589073-56591088	ntc	12d+10d	NOTEST	0	0	0	0	1	1	no	protein_coding
ENSG00000087253	ENSG00000087253.11	11	LPCAT2	chr16:55508997-55586670	ntc	12d+10d	OK	7.00513	6.34174	-0.143533	-1.14636	0.08985	0.613201	no	protein_coding
ENSG00000087258	ENSG00000087258.13	13	GNAO1	chr16:56191389-56357444	ntc	12d+10d	OK	1.26787	1.17489	-0.109888	-0.238038	0.6602	0.988169	no	protein_coding
ENSG00000087263	ENSG00000087263.16	16	OGFOD1	chr16:56429132-56520283	ntc	12d+10d	OK	33.5663	33.7052	0.0059571	0.069147	0.91795	0.995672	no	protein_coding
ENSG00000087266	ENSG00000087266.15	15	SH3BP2	chr4:2793022-2841098	ntc	12d+10d	OK	13.8028	13.8607	0.0060351	0.0543719	0.9339	0.995672	no	protein_coding
ENSG00000087269	ENSG00000087269.15	15	NOP14	chr4:2934898-2963385	ntc	12d+10d	OK	65.2799	65.3172	0.000824115	0.0215432	0.97375	0.996137	no	protein_coding
ENSG00000087274	ENSG00000087274.16	16	ADD1	chr4:2843856-2930076	ntc	12d+10d	OK	33.8576	32.8669	-0.0428453	-0.812671	0.22965	0.810817	no	protein_coding
ENSG00000087299	ENSG00000087299.11	11	L2HGDH	chr14:50237562-50416461	ntc	12d+10d	OK	10.0683	9.31457	-0.11226	-0.990708	0.14565	0.714716	no	protein_coding
ENSG00000087301	ENSG00000087301.8	8	TXNDC16	chr14:52430589-52552522	ntc	12d+10d	OK	8.84778	8.18187	-0.112885	-1.33964	0.0479	0.47894	no	protein_coding
ENSG00000087302	ENSG00000087302.8	8	C14orf166	chr14:51989474-52069228	ntc	12d+10d	OK	102.562	109.286	0.0916095	1.61049	0.0217	0.327678	no	protein_coding
ENSG00000087303	ENSG00000087303.16	16	NID2	chr14:51989474-52069228	ntc	12d+10d	OK	3.43849	3.6739	0.0955359	0.433618	0.5245	0.954333	no	protein_coding
ENSG00000087338	ENSG00000087338.4	4	GMCL1	chr2:69829641-69881396	ntc	12d+10d	OK	12.7589	13.2045	0.0495168	0.744241	0.28365	0.85111	no	protein_coding
ENSG00000087365	ENSG00000087365.14	14	SF3B2	chr11:66050728-66069619	ntc	12d+10d	OK	138.096	136.16	-0.020366	-0.140428	0.83885	0.995672	no	protein_coding
ENSG00000087448	ENSG00000087448.9	9	KLHL42	chr12:27779820-27803040	ntc	12d+10d	OK	8.37859	8.3503	-0.0048797	-0.0381819	0.95495	0.995672	no	protein_coding
ENSG00000087460	ENSG00000087460.23	23	GNAS	chr20:58818918-58911192	ntc	12d+10d	OK	432.881	445.966	0.0429622	0.304709	0.6521	0.987776	no	protein_coding
ENSG00000087470	ENSG00000087470.17	17	DNM1L	chr12:32679199-32755902	ntc	12d+10d	OK	31.5485	31.4639	-0.00387141	-0.0567329	0.93695	0.995672	no	protein_coding
ENSG00000087494	ENSG00000087494.15	15	PTHLH	chr12:27958083-27972705	ntc	12d+10d	OK	0.407984	0.472774	0.21264	0.257994	0.62865	0.981566	no	protein_coding
ENSG00000087495	ENSG00000087495.16	16	PHACTR3	chr20:59577508-59847711	ntc	12d+10d	OK	1.67927	1.79744	0.0981062	0.352096	0.5984	0.973872	no	protein_coding
ENSG00000087502	ENSG00000087502.17	17	ERGIC2	chr12:29149102-29381189	ntc	12d+10d	OK	33.3437	34.5073	0.0494872	0.394	0.54075	0.957587	no	protein_coding
ENSG00000087510	ENSG00000087510.6	6	TFAP2C	chr20:56629301-56639283	ntc	12d+10d	OK	1.74153	1.6656	-0.0643086	-0.217053	0.7458	0.995672	no	protein_coding
ENSG00000087586	ENSG00000087586.17	17	AURKA	chr20:56369388-56392337	ntc	12d+10d	OK	40.1415	39.8689	-0.00983268	-0.179839	0.7933	0.995672	no	protein_coding
ENSG00000087589	ENSG00000087589.16	16	CASS4	chr20:56412111-56460387	ntc	12d+10d	OK	0.410059	0.238475	-0.781997	-1.73473	0.0168	0.289573	no	protein_coding
ENSG00000087842	ENSG00000087842.10	10	PIR	chrX:15384798-15556529	ntc	12d+10d	OK	11.265	10.2975	-0.129543	-0.760301	0.26575	0.835768	no	protein_coding
ENSG00000087884	ENSG00000087884.14	14	AAMDC	chr11:77821108-77994678	ntc	12d+10d	OK	22.0251	18.1717	-0.277452	-2.17291	0.0021	0.0858738	no	protein_coding
ENSG00000087903	ENSG00000087903.12	12	RFX2	chr19:5978402-6199572	ntc	12d+10d	OK	4.92847	4.89685	-0.00928851	-0.0277002	0.9648	0.995672	no	protein_coding
ENSG00000087995	ENSG00000087995.15	15	METTL2A	chr17:62423866-62450822	ntc	12d+10d	OK	20.0014	21.2727	0.0889046	1.33374	0.05585	0.514422	no	protein_coding
ENSG00000088002	ENSG00000088002.11	11	SULT2B1	chr19:48552074-48599425	ntc	12d+10d	NOTEST	0.0401274	0.110184	1.45726	0	1	1	no	protein_coding
ENSG00000088035	ENSG00000088035.15	15	ALG6	chr1:63367589-63438562	ntc	12d+10d	OK	12.5058	12.6542	0.017016	0.187065	0.7874	0.995672	no	protein_coding
ENSG00000088038	ENSG00000088038.17	17	CNOT3	chr19:54137727-54159882	ntc	12d+10d	OK	55.8328	51.9422	-0.104205	-2.05415	0.003	0.104463	no	protein_coding
ENSG00000088053	ENSG00000088053.11	11	GP6	chr19:55006192-55071291	ntc	12d+10d	NOTEST	0.057393	0.0610016	0.0879718	0	1	1	no	protein_coding
ENSG00000088179	ENSG00000088179.8	8	PTPN4	chr2:119759630-119983818	ntc	12d+10d	OK	3.087	3.1658	0.0363639	0.0858328	0.8975	0.995672	no	protein_coding
ENSG00000088205	ENSG00000088205.12	12	DDX18	chr2:117814649-117832379	ntc	12d+10d	OK	40.2273	41.2916	0.0376737	0.583009	0.37815	0.908173	no	protein_coding
ENSG00000088247	ENSG00000088247.15	15	KHSRP	chr19:6413347-6424794	ntc	12d+10d	OK	372.559	372.157	-0.00155438	-0.00996015	0.988	0.998682	no	protein_coding
ENSG00000088256	ENSG00000088256.8	8	GNA11	chr19:3094409-3124004	ntc	12d+10d	OK	25.8598	26.7522	0.0489464	0.939677	0.1684	0.74189	no	protein_coding
ENSG00000088280	ENSG00000088280.18	18	ASAP3	chr1:23428562-23484568	ntc	12d+10d	OK	2.11588	2.31264	0.128282	0.456277	0.4808	0.940551	no	protein_coding
ENSG00000088298	ENSG00000088298.12	12	EDEM2	chr20:35115356-35147364	ntc	12d+10d	OK	4.36695	4.32211	-0.0148906	-0.079162	0.91215	0.995672	no	protein_coding
ENSG00000088305	ENSG00000088305.18	18	DNMT3B	chr20:32762384-32809356	ntc	12d+10d	OK	6.72232	6.28075	-0.0980202	-1.21231	0.08075	0.59182	no	protein_coding
ENSG00000088320	ENSG00000088320.3	3	REM1	chr20:31465505-31484905	ntc	12d+10d	NOTEST	0	0	0	0	1	1	no	protein_coding
ENSG00000088325	ENSG00000088325.15	15	TPX2	chr20:31739270-31801805	ntc	12d+10d	OK	45.7553	44.4755	-0.0409287	-1.03427	0.13235	0.69272	no	protein_coding
ENSG00000088356	ENSG00000088356.5	5	PDRG1	chr20:31847636-31952092	ntc	12d+10d	OK	12.6093	12.6636	0.00620352	0.0745688	0.9156	0.995672	no	protein_coding
ENSG00000088367	ENSG00000088367.20	20	EPB41L1	chr20:36091503-36232799	ntc	12d+10d	OK	4.18309	3.44545	-0.279878	-1.03244	0.10955	0.656595	no	protein_coding
ENSG00000088386	ENSG00000088386.15	15	SLC15A1	chr13:98683800-98752654	ntc	12d+10d	NOTEST	0	0	0	0	1	1	no	protein_coding
ENSG00000088387	ENSG00000088387.17	17	DOCK9	chr13:98793486-99086625	ntc	12d+10d	OK	9.30376	8.51845	-0.127223	-0.880109	0.1857	0.76585	no	protein_coding
ENSG00000088448	ENSG00000088448.14	14	ANKRD10	chr13:110878539-110915069	ntc	12d+10d	OK	24.699	26.6854	0.111601	1.4619	0.0346	0.41737	no	protein_coding
ENSG00000088451	ENSG00000088451.10	10	TGDS	chr13:94574050-94596257	ntc	12d+10d	OK	6.57202	5.85509	-0.166647	-0.881368	0.20795	0.79284	no	protein_coding
ENSG00000088538	ENSG00000088538.12	12	DOCK3	chr3:50675240-51384198	ntc	12d+10d	OK	2.95821	2.79379	-0.082501	-0.810587	0.2282	0.810519	no	protein_coding
ENSG00000088543	ENSG00000088543.14	14	C3orf18	chr3:50558024-50596168	ntc	12d+10d	NOTEST	0.17888	0.11793	-0.601059	0	1	1	no	protein_coding
ENSG00000088682	ENSG00000088682.13	13	COQ9	chr16:57428168-57487327	ntc	12d+10d	OK	34.1901	34.0152	-0.00739598	-0.0896862	0.893	0.995672	no	protein_coding
ENSG00000088726	ENSG00000088726.15	15	TMEM40	chr3:12733524-12769457	ntc	12d+10d	NOTEST	0.0114597	0.00984124	-0.219653	0	1	1	no	protein_coding
ENSG00000088727	ENSG00000088727.12	12	KIF9	chr3:47164496-47346816	ntc	12d+10d	OK	4.75525	5.33816	0.166821	0.492267	0.47205	0.939158	no	protein_coding
ENSG00000088756	ENSG00000088756.12	12	ARHGAP28	chr18:6727052-6915716	ntc	12d+10d	OK	3.2693	3.08912	-0.0817845	-0.318497	0.61885	0.977484	no	protein_coding
ENSG00000088766	ENSG00000088766.11	11	CRLS1	chr20:6006089-6040053	ntc	12d+10d	OK	17.9376	19.6728	0.133218	1.42765	0.0385	0.436698	no	protein_coding
ENSG00000088782	ENSG00000088782.4	4	DEFB127	chr20:157469-159163	ntc	12d+10d	NOTEST	0	0	0	0	1	1	no	protein_coding
ENSG00000088808	ENSG00000088808.16	16	PPP1R13B	chr14:103733751-103847590	ntc	12d+10d	OK	8.11418	8.182	0.0120089	0.0930218	0.88555	0.995672	no	protein_coding
ENSG00000088812	ENSG00000088812.17	17	ATRN	chr20:3471039-3651122	ntc	12d+10d	OK	4.49373	4.51765	0.00765871	0.0973803	0.88505	0.995672	no	protein_coding
ENSG00000088826	ENSG00000088826.17	17	SMOX	chr20:4120979-4187747	ntc	12d+10d	OK	1.57685	1.7816	0.176134	0.370176	0.5296	0.956086	no	protein_coding
ENSG00000088827	ENSG00000088827.12	12	SIGLEC1	chr20:3686969-3707128	ntc	12d+10d	NOTEST	0.00409855	0.00418416	0.0298253	0	1	1	no	protein_coding
ENSG00000088832	ENSG00000088832.14	14	FKBP1A	chr20:1309908-1393172	ntc	12d+10d	OK	127.341	128.919	0.0177699	0.430948	0.5445	0.95834	no	protein_coding
ENSG00000088833	ENSG00000088833.17	17	NSFL1C	chr20:1442161-1491587	ntc	12d+10d	OK	25.0016	24.3926	-0.0355805	-0.460338	0.50865	0.948544	no	protein_coding
ENSG00000088836	ENSG00000088836.12	12	SLC4A11	chr20:3227416-3239190	ntc	12d+10d	OK	2.06083	2.2326	0.115504	0.354599	0.59905	0.973872	no	protein_coding
ENSG00000088854	ENSG00000088854.12	12	C20orf194	chr20:3249304-3407625	ntc	12d+10d	OK	0.902471	0.903804	0.00212916	0.00859132	0.98985	0.998691	no	protein_coding
ENSG00000088876	ENSG00000088876.11	11	ZNF343	chr20:2461633-2524702	ntc	12d+10d	OK	3.99269	3.76507	-0.0846837	-0.366589	0.591	0.972854	no	protein_coding
ENSG00000088881	ENSG00000088881.20	20	EBF4	chr20:2692877-2760108	ntc	12d+10d	OK	0.729071	0.706404	-0.0455649	-0.0693115	0.8936	0.995672	no	protein_coding
ENSG00000088882	ENSG00000088882.7	7	CPXM1	chr20:2794068-2800637	ntc	12d+10d	NOTEST	0.0295178	0.00734713	-2.00633	0	1	1	no	protein_coding
ENSG00000088888	ENSG00000088888.17	17	MAVS	chr20:3846798-3876123	ntc	12d+10d	OK	6.41582	6.01522	-0.0930157	-1.86097	0.0076	0.188499	no	protein_coding
ENSG00000088899	ENSG00000088899.14	14	RP5-1187M17.10	chr20:3162616-3173592	ntc	12d+10d	OK	3.55611	3.54458	-0.00468488	-0.0283768	0.9672	0.995672	no	protein_coding
ENSG00000088926	ENSG00000088926.13	13	F11	chr4:186265944-186555567	ntc	12d+10d	NOTEST	0	0	0	0	1	1	no	protein_coding
ENSG00000088930	ENSG00000088930.7	7	XRN2	chr20:21302730-21389827	ntc	12d+10d	OK	28.9848	29.5131	0.0260619	0.573779	0.41435	0.918451	no	protein_coding
ENSG00000088970	ENSG00000088970.15	15	KIZ	chr20:21125982-21246622	ntc	12d+10d	OK	5.98071	6.07992	0.0237345	0.113116	0.86365	0.995672	no	protein_coding
ENSG00000088986	ENSG00000088986.10	10	DYNLL1	chr12:120469849-120498493	ntc	12d+10d	OK	222.694	221.676	-0.00661134	-0.166726	0.81275	0.995672	no	protein_coding
ENSG00000088992	ENSG00000088992.17	17	TESC	chr12:117038922-117099479	ntc	12d+10d	OK	12.4867	13.6015	0.123375	0.698151	0.3086	0.870403	no	protein_coding
ENSG00000089006	ENSG00000089006.16	16	SNX5	chr20:17941596-18059188	ntc	12d+10d	OK	55.5084	59.8484	0.108606	1.6571	0.01985	0.316101	no	protein_coding
ENSG00000089009	ENSG00000089009.15	15	RPL6	chr12:112405189-112509913	ntc	12d+10d	OK	1394.42	1478.95	0.0849039	0.589385	0.39845	0.914918	no	protein_coding
ENSG00000089012	ENSG00000089012.14	14	SIRPG	chr20:1629151-1657779	ntc	12d+10d	NOTEST	0	0	0	0	1	1	no	protein_coding
ENSG00000089022	ENSG00000089022.13	13	MAPKAPK5	chr12:111839763-111902238	ntc	12d+10d	OK	20.0549	20.7614	0.0499445	0.387228	0.5373	0.957587	no	protein_coding
ENSG00000089041	ENSG00000089041.16	16	P2RX7	chr12:121132818-121188032	ntc	12d+10d	NOTEST	0.0277129	0	-Inf	0	1	1	no	protein_coding
ENSG00000089048	ENSG00000089048.14	14	ESF1	chr20:13714321-13784886	ntc	12d+10d	OK	13.0182	13.0542	0.00399149	0.0450866	0.9491	0.995672	no	protein_coding
ENSG00000089050	ENSG00000089050.14	14	RBBP9	chr20:18486539-18497243	ntc	12d+10d	OK	5.67894	5.7078	0.00731204	0.0387274	0.95645	0.995672	no	protein_coding
ENSG00000089053	ENSG00000089053.12	12	ANAPC5	chr12:121308244-121399896	ntc	12d+10d	OK	79.1861	82.5653	0.0602878	1.46475	0.03705	0.430573	no	protein_coding
ENSG00000089057	ENSG00000089057.14	14	SLC23A2	chr20:4852355-5010293	ntc	12d+10d	OK	7.55924	7.21915	-0.0664114	-0.863022	0.2133	0.795352	no	protein_coding
ENSG00000089060	ENSG00000089060.11	11	SLC8B1	chr12:113298758-113391625	ntc	12d+10d	OK	4.78497	4.60264	-0.0560482	-0.335197	0.61915	0.977484	no	protein_coding
ENSG00000089063	ENSG00000089063.14	14	TMEM230	chr20:5068231-5113103	ntc	12d+10d	OK	45.6877	46.2018	0.016145	0.303711	0.65795	0.98785	no	protein_coding
ENSG00000089091	ENSG00000089091.16	16	DZANK1	chr20:18383366-18484643	ntc	12d+10d	OK	0.79806	0.684628	-0.221177	-0.368588	0.54105	0.957587	no	protein_coding
ENSG00000089094	ENSG00000089094.16	16	KDM2B	chr12:121400040-121593504	ntc	12d+10d	OK	19.4792	20.2014	0.0525213	0.650215	0.3383	0.882208	no	protein_coding
ENSG00000089101	ENSG00000089101.17	17	CFAP61	chr20:20034367-20360702	ntc	12d+10d	NOTEST	0.0527231	0.078674	0.577453	0	1	1	no	protein_coding
ENSG00000089116	ENSG00000089116.3	3	LHX5	chr12:113462033-113480624	ntc	12d+10d	NOTEST	0	0	0	0	1	1	no	protein_coding
ENSG00000089123	ENSG00000089123.15	15	TASP1	chr20:13389391-13638940	ntc	12d+10d	OK	3.53557	3.13213	-0.1748	-0.818432	0.2291	0.810655	no	protein_coding
ENSG00000089127	ENSG00000089127.12	12	OAS1	chr12:112906776-113017751	ntc	12d+10d	NOTEST	0	0	0	0	1	1	no	protein_coding
ENSG00000089154	ENSG00000089154.10	10	GCN1	chr12:120127202-120194710	ntc	12d+10d	OK	59.3471	57.2108	-0.0528919	-0.266207	0.6051	0.974824	no	protein_coding
ENSG00000089157	ENSG00000089157.15	15	RPLP0	chr12:120196685-120201235	ntc	12d+10d	OK	1427.46	1491.9	0.063705	0.462172	0.5065	0.947286	no	protein_coding
ENSG00000089159	ENSG00000089159.15	15	PXN	chr12:120201290-120265771	ntc	12d+10d	OK	15.151	14.2865	-0.084756	-0.77717	0.2432	0.821206	no	protein_coding
ENSG00000089163	ENSG00000089163.4	4	SIRT4	chr12:120302315-120313341	ntc	12d+10d	OK	1.35405	1.12697	-0.264828	-0.648609	0.33185	0.87999	no	protein_coding
ENSG00000089169	ENSG00000089169.14	14	RPH3A	chr12:112570379-112898881	ntc	12d+10d	NOTEST	0	0.0074785	Inf	0	1	1	no	protein_coding
ENSG00000089177	ENSG00000089177.17	17	KIF16B	chr20:16272103-16573433	ntc	12d+10d	OK	2.49464	2.37022	-0.0738155	-0.315009	0.63475	0.982243	no	protein_coding
ENSG00000089195	ENSG00000089195.14	14	TRMT6	chr20:5937234-5950558	ntc	12d+10d	OK	13.2238	13.9628	0.078449	1.08015	0.1247	0.681653	no	protein_coding
ENSG00000089199	ENSG00000089199.9	9	CHGB	chr20:5911429-5925361	ntc	12d+10d	NOTEST	0.110575	0.105015	-0.0744259	0	1	1	no	protein_coding
ENSG00000089220	ENSG00000089220.4	4	PEBP1	chr12:118063592-118145584	ntc	12d+10d	OK	166.576	169.014	0.0209589	0.583104	0.40545	0.918451	no	protein_coding
ENSG00000089225	ENSG00000089225.19	19	TBX5	chr12:114353930-114412831	ntc	12d+10d	NOTEST	0	0	0	0	1	1	no	protein_coding
ENSG00000089234	ENSG00000089234.15	15	BRAP	chr12:111642145-111685986	ntc	12d+10d	OK	8.12934	7.74843	-0.0692338	-0.828464	0.23695	0.816702	no	protein_coding
ENSG00000089248	ENSG00000089248.6	6	ERP29	chr12:112013315-112023451	ntc	12d+10d	OK	58.0935	52.4047	-0.148681	-3.00617	5e-05	0.00595075	yes	protein_coding
ENSG00000089250	ENSG00000089250.18	18	NOS1	chr12:117208141-117452170	ntc	12d+10d	NOTEST	0.00932546	0.00586178	-0.669836	0	1	1	no	protein_coding
ENSG00000089280	ENSG00000089280.18	18	FUS	chr16:31180109-31194871	ntc	12d+10d	OK	350.255	329.026	-0.0902031	-0.608983	0.38375	0.908643	no	protein_coding
ENSG00000089289	ENSG00000089289.15	15	IGBP1	chrX:70133448-70166324	ntc	12d+10d	OK	19.2281	19.1884	-0.00298219	-0.0414179	0.94985	0.995672	no	protein_coding
ENSG00000089327	ENSG00000089327.14	14	FXYD5	chr19:35154729-35169883	ntc	12d+10d	OK	21.3352	20.9749	-0.024567	-0.154423	0.83075	0.995672	no	protein_coding
ENSG00000089335	ENSG00000089335.20	20	ZNF302	chr19:34677638-34686397	ntc	12d+10d	OK	8.50911	8.89025	0.0632159	0.342735	0.6201	0.977499	no	protein_coding
ENSG00000089351	ENSG00000089351.14	14	GRAMD1A	chr19:34994783-35026471	ntc	12d+10d	OK	37.8697	36.9908	-0.0338762	-0.495085	0.47165	0.939158	no	protein_coding
ENSG00000089356	ENSG00000089356.16	16	FXYD3	chr19:35115878-35124324	ntc	12d+10d	NOTEST	0.055995	0.0285953	-0.969518	0	1	1	no	protein_coding
ENSG00000089472	ENSG00000089472.16	16	HEPH	chrX:66162548-66268867	ntc	12d+10d	NOTEST	0	0	0	0	1	1	no	protein_coding
ENSG00000089486	ENSG00000089486.16	16	CDIP1	chr16:4510674-4538828	ntc	12d+10d	OK	26.6807	26.512	-0.00914994	-0.153491	0.82085	0.995672	no	protein_coding
ENSG00000089505	ENSG00000089505.17	17	CMTM1	chr16:66552562-66579137	ntc	12d+10d	OK	0.727509	0.528065	-0.462249	-0.443568	0.2669	0.836355	no	protein_coding
ENSG00000089558	ENSG00000089558.8	8	KCNH4	chr17:42156890-42181278	ntc	12d+10d	NOTEST	0.00476131	0.0193011	2.01925	0	1	1	no	protein_coding
ENSG00000089597	ENSG00000089597.16	16	GANAB	chr11:62624825-62646726	ntc	12d+10d	OK	132.359	128.969	-0.0374316	-0.249841	0.70655	0.994652	no	protein_coding
ENSG00000089639	ENSG00000089639.10	10	GMIP	chr19:19629475-19643667	ntc	12d+10d	OK	5.62403	5.71669	0.0235777	0.115371	0.8686	0.995672	no	protein_coding
ENSG00000089682	ENSG00000089682.16	16	RBM41	chrX:107064419-107118823	ntc	12d+10d	OK	10.3397	10.3966	0.00791517	0.0820772	0.9042	0.995672	no	protein_coding
ENSG00000089685	ENSG00000089685.14	14	BIRC5	chr17:78214185-78225636	ntc	12d+10d	OK	100.319	107.385	0.0981935	2.5313	2e-04	0.01772	yes	protein_coding
ENSG00000089692	ENSG00000089692.8	8	LAG3	chr12:6772511-6778455	ntc	12d+10d	NOTEST	0.0518171	0.0752561	0.538379	0	1	1	no	protein_coding
ENSG00000089693	ENSG00000089693.10	10	MLF2	chr12:6747995-6770952	ntc	12d+10d	OK	164.7	161.9	-0.0247306	-0.424349	0.5179	0.951661	no	protein_coding
ENSG00000089723	ENSG00000089723.9	9	OTUB2	chr14:94026328-94081245	ntc	12d+10d	OK	1.70296	1.69557	-0.00627374	-0.0204309	0.97625	0.996431	no	protein_coding
ENSG00000089737	ENSG00000089737.15	15	DDX24	chr14:94026328-94081245	ntc	12d+10d	OK	83.4466	82.3854	-0.0184657	-0.346751	0.62245	0.978188	no	protein_coding
ENSG00000089775	ENSG00000089775.11	11	ZBTB25	chr14:64388030-64546173	ntc	12d+10d	OK	1.81724	2.02601	0.156896	0.111912	0.8206	0.995672	no	protein_coding
ENSG00000089818	ENSG00000089818.16	16	NECAP1	chr12:8082210-8097771	ntc	12d+10d	OK	27.9409	28.104	0.00839949	0.148558	0.83165	0.995672	no	protein_coding
ENSG00000089820	ENSG00000089820.15	15	ARHGAP4	chrX:153861513-153935223	ntc	12d+10d	NOTEST	0.234615	0.345029	0.556422	0	1	1	no	protein_coding
ENSG00000089847	ENSG00000089847.12	12	ANKRD24	chr19:4183353-4224814	ntc	12d+10d	NOTEST	0.113375	0.161963	0.514564	0	1	1	no	protein_coding
ENSG00000089876	ENSG00000089876.11	11	DHX32	chr10:125823545-125896436	ntc	12d+10d	OK	14.2204	15.5954	0.133159	1.09674	0.11865	0.671896	no	protein_coding
ENSG00000089902	ENSG00000089902.9	9	RCOR1	chr14:102592660-102730576	ntc	12d+10d	OK	7.95268	7.48064	-0.08828	-0.972908	0.1329	0.693087	no	protein_coding
ENSG00000089916	ENSG00000089916.17	17	GPATCH2L	chr14:76151915-76263474	ntc	12d+10d	OK	5.7928	6.56035	0.179512	1.01212	0.13405	0.693875	no	protein_coding
ENSG00000090006	ENSG00000090006.17	17	LTBP4	chr19:40592882-40629818	ntc	12d+10d	OK	9.59197	9.00377	-0.0912986	-0.390981	0.5368	0.957587	no	protein_coding
ENSG00000090013	ENSG00000090013.9	9	BLVRB	chr19:40447788-40465840	ntc	12d+10d	OK	11.105	12.9789	0.224948	1.26477	0.07275	0.567621	no	protein_coding
ENSG00000090020	ENSG00000090020.10	10	SLC9A1	chr1:27098814-27166981	ntc	12d+10d	OK	9.95683	9.48746	-0.0696642	-0.930158	0.1765	0.75424	no	protein_coding
ENSG00000090054	ENSG00000090054.13	13	SPTLC1	chr9:92031998-92115384	ntc	12d+10d	OK	23.6762	24.3267	0.039104	0.579156	0.40625	0.918451	no	protein_coding
ENSG00000090060	ENSG00000090060.17	17	PAPOLA	chr14:96500809-96567111	ntc	12d+10d	OK	88.4148	88.3077	-0.00174963	-0.0112413	0.98675	0.998318	no	protein_coding
ENSG00000090061	ENSG00000090061.17	17	CCNK	chr14:99481168-99604026	ntc	12d+10d	OK	29.9935	29.7292	-0.0127686	-0.175719	0.7976	0.995672	no	protein_coding
ENSG00000090097	ENSG00000090097.20	20	PCBP4	chr3:51955313-51989197	ntc	12d+10d	OK	4.91818	5.39138	0.132529	0.711263	0.27615	0.843982	no	protein_coding
ENSG00000090104	ENSG00000090104.11	11	RGS1	chr1:192575726-192580031	ntc	12d+10d	NOTEST	0	0	0	0	1	1	no	protein_coding
ENSG00000090238	ENSG00000090238.11	11	YPEL3	chr16:30092313-30104116	ntc	12d+10d	OK	6.43474	6.25997	-0.0397247	-0.16014	0.8145	0.995672	no	protein_coding
ENSG00000090263	ENSG00000090263.15	15	MRPS33	chr7:141002609-141015228	ntc	12d+10d	OK	61.7326	61.3077	-0.0099655	-0.14962	0.83565	0.995672	no	protein_coding
ENSG00000090266	ENSG00000090266.12	12	NDUFB2	chr7:140518419-140924764	ntc	12d+10d	OK	155.627	150.928	-0.0442353	-0.667368	0.3386	0.882208	no	protein_coding
ENSG00000090273	ENSG00000090273.13	13	NUDC	chr1:26890487-26946862	ntc	12d+10d	OK	144.217	142.393	-0.0183638	-0.497313	0.4725	0.939158	no	protein_coding
ENSG00000090316	ENSG00000090316.15	15	MAEA	chr4:1289850-1340147	ntc	12d+10d	OK	38.6659	41.7774	0.11166	1.61811	0.02015	0.317076	no	protein_coding
ENSG00000090339	ENSG00000090339.8	8	ICAM1	chr19:10251900-10289019	ntc	12d+10d	NOTEST	0.0491672	0.0612074	0.31601	0	1	1	no	protein_coding
ENSG00000090372	ENSG00000090372.14	14	STRN4	chr19:46719506-46789043	ntc	12d+10d	OK	50.0875	53.9409	0.106929	0.309836	0.61255	0.975919	no	protein_coding
ENSG00000090376	ENSG00000090376.8	8	IRAK3	chr12:66188878-66257434	ntc	12d+10d	NOTEST	0.0325878	0.0353764	0.118458	0	1	1	no	protein_coding
ENSG00000090382	ENSG00000090382.6	6	LYZ	chr12:69348340-69354234	ntc	12d+10d	NOTEST	0.0345465	0.0439195	0.346322	0	1	1	no	protein_coding
ENSG00000090402	ENSG00000090402.7	7	SI	chr3:164978897-165078495	ntc	12d+10d	NOTEST	0	0	0	0	1	1	no	protein_coding
ENSG00000090432	ENSG00000090432.6	6	MUL1	chr1:20499447-20508161	ntc	12d+10d	OK	21.2244	21.6283	0.0271971	0.469505	0.4993	0.945007	no	protein_coding
ENSG00000090447	ENSG00000090447.11	11	TFAP4	chr16:4257185-4273075	ntc	12d+10d	OK	11.3129	11.3631	0.00639279	0.0698704	0.9198	0.995672	no	protein_coding
ENSG00000090470	ENSG00000090470.14	14	PDCD7	chr15:65117378-65133836	ntc	12d+10d	OK	11.8036	11.5874	-0.0266715	-0.327752	0.6285	0.981427	no	protein_coding
ENSG00000090487	ENSG00000090487.10	10	SPG21	chr15:64963020-64990310	ntc	12d+10d	OK	43.1139	43.8687	0.0250401	0.450859	0.51805	0.951756	no	protein_coding
ENSG00000090512	ENSG00000090512.11	11	FETUB	chr3:186538440-186773476	ntc	12d+10d	NOTEST	0	0	0	0	1	1	no	protein_coding
ENSG00000090520	ENSG00000090520.10	10	DNAJB11	chr3:186538440-186773476	ntc	12d+10d	OK	52.2854	52.8777	0.0162516	0.258774	0.70495	0.994652	no	protein_coding
ENSG00000090530	ENSG00000090530.9	9	P3H2	chr3:189956727-190144846	ntc	12d+10d	OK	2.03166	2.07574	0.0309651	0.107974	0.8601	0.995672	no	protein_coding
ENSG00000090534	ENSG00000090534.17	17	THPO	chr3:184134018-184684758	ntc	12d+10d	NOTEST	0.0704183	0.050845	-0.469846	0	1	1	no	protein_coding
ENSG00000090539	ENSG00000090539.15	15	CHRD	chr3:184134018-184684758	ntc	12d+10d	OK	0.415357	0.646057	0.637309	0.0930562	0.4154	0.918451	no	protein_coding
ENSG00000090554	ENSG00000090554.12	12	FLT3LG	chr19:49446297-49492308	ntc	12d+10d	OK	0.353339	0.447568	0.341055	0.039731	0.7492	0.995672	no	protein_coding
ENSG00000090565	ENSG00000090565.15	15	RAB11FIP3	chr16:425618-523011	ntc	12d+10d	OK	12.6099	12.4818	-0.0147284	-0.155868	0.81935	0.995672	no	protein_coding
ENSG00000090581	ENSG00000090581.9	9	GNPTG	chr16:1351922-1414751	ntc	12d+10d	OK	17.0488	17.618	0.047374	0.438066	0.52505	0.954789	no	protein_coding
ENSG00000090612	ENSG00000090612.20	20	ZNF268	chr12:133130574-133214831	ntc	12d+10d	OK	5.02709	4.91615	-0.0321957	-0.146539	0.8118	0.995672	no	protein_coding
ENSG00000090615	ENSG00000090615.12	12	GOLGA3	chr12:132768908-132956306	ntc	12d+10d	OK	11.4709	11.3562	-0.0144948	-0.152795	0.82265	0.995672	no	protein_coding
ENSG00000090621	ENSG00000090621.13	13	PABPC4	chr1:39560815-39576790	ntc	12d+10d	OK	171.625	172.241	0.00517611	0.0314431	0.9633	0.995672	no	protein_coding
ENSG00000090659	ENSG00000090659.17	17	CD209	chr19:7739993-7747564	ntc	12d+10d	NOTEST	0	0	0	0	1	1	no	protein_coding
ENSG00000090661	ENSG00000090661.11	11	CERS4	chr19:7958578-8489114	ntc	12d+10d	OK	4.73603	4.88628	0.0450574	0.0219608	0.96065	0.995672	no	protein_coding
ENSG00000090674	ENSG00000090674.15	15	MCOLN1	chr19:7522625-7561764	ntc	12d+10d	OK	13.4069	13.791	0.0407582	0.390458	0.5683	0.966092	no	protein_coding
ENSG00000090686	ENSG00000090686.15	15	USP48	chr1:21678297-21783606	ntc	12d+10d	OK	33.6104	32.0409	-0.0689927	-1.32107	0.05645	0.517061	no	protein_coding
ENSG00000090776	ENSG00000090776.5	5	EFNB1	chrX:68828996-68842147	ntc	12d+10d	OK	20.5441	22.4073	0.125247	2.44858	5e-04	0.0336456	yes	protein_coding
ENSG00000090857	ENSG00000090857.13	13	PDPR	chr16:70113625-70187361	ntc	12d+10d	OK	8.00107	7.40197	-0.112282	-1.36559	0.0445	0.461135	no	protein_coding
ENSG00000090861	ENSG00000090861.15	15	AARS	chr16:70252294-70289543	ntc	12d+10d	OK	47.0907	46.0336	-0.0327554	-0.753754	0.2802	0.848089	no	protein_coding
ENSG00000090863	ENSG00000090863.11	11	GLG1	chr16:74447426-74607144	ntc	12d+10d	OK	17.9237	17.1798	-0.0611597	-1.07102	0.1204	0.674873	no	protein_coding
ENSG00000090889	ENSG00000090889.11	11	KIF4A	chrX:70286594-70420832	ntc	12d+10d	OK	21.417	22.078	0.0438534	0.803618	0.24955	0.824777	no	protein_coding
ENSG00000090905	ENSG00000090905.17	17	TNRC6A	chr16:24729694-24827632	ntc	12d+10d	OK	20.6951	20.1529	-0.0382983	-0.596085	0.38345	0.908591	no	protein_coding
ENSG00000090924	ENSG00000090924.14	14	PLEKHG2	chr19:39412584-39428415	ntc	12d+10d	OK	6.33894	5.98609	-0.0826272	-0.386208	0.50635	0.947286	no	protein_coding
ENSG00000090932	ENSG00000090932.10	10	DLL3	chr19:39498894-39508481	ntc	12d+10d	OK	3.62458	4.10595	0.179903	0.905539	0.1805	0.759529	no	protein_coding
ENSG00000090971	ENSG00000090971.4	4	NAT14	chr19:55485003-55487568	ntc	12d+10d	OK	21.4253	22.0791	0.0433681	0.485689	0.49295	0.944315	no	protein_coding
ENSG00000090975	ENSG00000090975.12	12	PITPNM2	chr12:122983479-123150015	ntc	12d+10d	OK	1.51402	1.40433	-0.108494	-0.441145	0.47605	0.939158	no	protein_coding
ENSG00000090989	ENSG00000090989.17	17	EXOC1	chr4:55853615-55905034	ntc	12d+10d	OK	7.66285	8.52347	0.15356	1.64244	0.0144	0.268598	no	protein_coding
ENSG00000091009	ENSG00000091009.7	7	RBM27	chr5:146203549-146376963	ntc	12d+10d	OK	10.9743	11.1035	0.0168828	0.255212	0.7177	0.995363	no	protein_coding
ENSG00000091010	ENSG00000091010.4	4	POU4F3	chr5:146203549-146376963	ntc	12d+10d	NOTEST	0.0747122	0.0508874	-0.554035	0	1	1	no	protein_coding
ENSG00000091039	ENSG00000091039.16	16	OSBPL8	chr12:76351796-76559809	ntc	12d+10d	OK	13.1285	13.0485	-0.00881389	-0.10067	0.8788	0.995672	no	protein_coding
ENSG00000091073	ENSG00000091073.19	19	DTX2	chr7:76461675-76505995	ntc	12d+10d	OK	7.35364	7.04342	-0.0621814	-0.28168	0.6753	0.98959	no	protein_coding
ENSG00000091106	ENSG00000091106.18	18	NLRC4	chr2:32224452-32265854	ntc	12d+10d	NOTEST	0.242218	0.191987	-0.335295	0	1	1	no	protein_coding
ENSG00000091127	ENSG00000091127.13	13	PUS7	chr7:105439660-105522267	ntc	12d+10d	OK	18.4904	18.5353	0.00349705	0.0544808	0.937	0.995672	no	protein_coding
ENSG00000091128	ENSG00000091128.12	12	LAMB4	chr7:108023547-108130356	ntc	12d+10d	NOTEST	0.198002	0.0616582	-1.68315	0	1	1	no	protein_coding
ENSG00000091129	ENSG00000091129.19	19	NRCAM	chr7:108147622-108456717	ntc	12d+10d	OK	4.76043	5.0618	0.0885582	0.65328	0.3059	0.869749	no	protein_coding
ENSG00000091136	ENSG00000091136.13	13	LAMB1	chr7:107890969-108003255	ntc	12d+10d	OK	17.3917	17.2317	-0.0133273	-0.139788	0.8431	0.995672	no	protein_coding
ENSG00000091137	ENSG00000091137.11	11	SLC26A4	chr7:107653967-107717809	ntc	12d+10d	NOTEST	0.136073	0.193678	0.50928	0	1	1	no	protein_coding
ENSG00000091138	ENSG00000091138.12	12	SLC26A3	chr7:107765466-107803225	ntc	12d+10d	NOTEST	0	0.0623621	Inf	0	1	1	no	protein_coding
ENSG00000091140	ENSG00000091140.12	12	DLD	chr7:107890969-108003255	ntc	12d+10d	OK	59.5485	59.4865	-0.00150249	-0.0289231	0.96665	0.995672	no	protein_coding
ENSG00000091157	ENSG00000091157.13	13	WDR7	chr18:56597207-57038845	ntc	12d+10d	OK	5.89857	5.99051	0.0223117	0.167799	0.80055	0.995672	no	protein_coding
ENSG00000091164	ENSG00000091164.12	12	TXNL1	chr18:56597207-57038845	ntc	12d+10d	OK	37.767	37.2236	-0.0209087	-0.332118	0.6366	0.982329	no	protein_coding
ENSG00000091181	ENSG00000091181.19	19	IL5RA	chr3:2098812-3126613	ntc	12d+10d	NOTEST	0	0.00327855	Inf	0	1	1	no	protein_coding
ENSG00000091262	ENSG00000091262.14	14	ABCC6	chr16:16148927-16224261	ntc	12d+10d	OK	1.88386	1.63893	-0.200942	-0.542527	0.41795	0.918451	no	protein_coding
ENSG00000091317	ENSG00000091317.7	7	CMTM6	chr3:32391670-32503408	ntc	12d+10d	OK	24.4264	24.3003	-0.00746508	-0.151314	0.8287	0.995672	no	protein_coding
ENSG00000091409	ENSG00000091409.14	14	ITGA6	chr2:172427353-172608669	ntc	12d+10d	OK	7.79483	7.35685	-0.0834298	-0.833152	0.2126	0.795344	no	protein_coding
ENSG00000091428	ENSG00000091428.17	17	RAPGEF4	chr2:172677140-173052893	ntc	12d+10d	OK	2.49564	2.93638	0.234631	0.916473	0.1586	0.731661	no	protein_coding
ENSG00000091436	ENSG00000091436.16	16	AC013461.1	chr2:173075434-173282036	ntc	12d+10d	OK	10.6512	10.4117	-0.0328071	-0.453502	0.51195	0.94967	no	protein_coding
ENSG00000091482	ENSG00000091482.5	5	SMPX	chrX:21705971-21758163	ntc	12d+10d	NOTEST	0.0332651	0.0760509	1.19296	0	1	1	no	protein_coding
ENSG00000091483	ENSG00000091483.6	6	FH	chr1:241497602-241519761	ntc	12d+10d	OK	22.315	22.7814	0.0298444	0.443306	0.51995	0.952575	no	protein_coding
ENSG00000091490	ENSG00000091490.10	10	SEL1L3	chr4:25747426-25929874	ntc	12d+10d	OK	5.68261	5.99169	0.0764095	0.664397	0.3057	0.869749	no	protein_coding
ENSG00000091513	ENSG00000091513.14	14	TF	chr3:133661997-133779006	ntc	12d+10d	NOTEST	0.106784	0.106922	0.0018602	0	1	1	no	protein_coding
ENSG00000091527	ENSG00000091527.15	15	CDV3	chr3:133573729-133590261	ntc	12d+10d	OK	88.0357	82.2233	-0.0985406	-2.11983	0.00255	0.0965971	no	protein_coding
ENSG00000091536	ENSG00000091536.16	16	MYO15A	chr17:18087885-18209954	ntc	12d+10d	NOTEST	0.201745	0.177977	-0.180846	0	1	1	no	protein_coding
ENSG00000091542	ENSG00000091542.8	8	ALKBH5	chr17:18087885-18209954	ntc	12d+10d	OK	59.5491	58.8762	-0.016396	-0.360505	0.60175	0.973872	no	protein_coding
ENSG00000091583	ENSG00000091583.10	10	APOH	chr17:66212032-66256525	ntc	12d+10d	NOTEST	0	0	0	0	1	1	no	protein_coding
ENSG00000091592	ENSG00000091592.15	15	NLRP1	chr17:5499426-5619424	ntc	12d+10d	OK	2.65409	2.29308	-0.210925	-0.776654	0.2487	0.824777	no	protein_coding
ENSG00000091622	ENSG00000091622.15	15	PITPNM3	chr17:6444414-6556494	ntc	12d+10d	OK	0.362217	0.30984	-0.22533	-0.445954	0.43955	0.926244	no	protein_coding
ENSG00000091640	ENSG00000091640.7	7	SPAG7	chr17:4959225-4967872	ntc	12d+10d	OK	44.9207	44.111	-0.0262415	-0.420653	0.55095	0.960729	no	protein_coding
ENSG00000091651	ENSG00000091651.8	8	ORC6	chr16:46689642-46698394	ntc	12d+10d	OK	35.1853	37.2381	0.0818058	1.43652	0.03975	0.443	no	protein_coding
ENSG00000091656	ENSG00000091656.15	15	ZFHX4	chr8:76403997-76867285	ntc	12d+10d	OK	4.57655	4.60466	0.00883205	0.0769591	0.8955	0.995672	no	protein_coding
ENSG00000091664	ENSG00000091664.7	7	SLC17A6	chr11:22283729-22379503	ntc	12d+10d	NOTEST	0	0	0	0	1	1	no	protein_coding
ENSG00000091704	ENSG00000091704.9	9	CPA1	chr7:130380338-130388114	ntc	12d+10d	NOTEST	0	0.0138917	Inf	0	1	1	no	protein_coding
ENSG00000091732	ENSG00000091732.15	15	ZC3HC1	chr7:129953233-130051451	ntc	12d+10d	OK	36.4366	34.923	-0.0612114	-0.992278	0.1545	0.725421	no	protein_coding
ENSG00000091831	ENSG00000091831.21	21	ESR1	chr6:151656690-152637801	ntc	12d+10d	NOTEST	0.0250255	0.0436371	0.802158	0	1	1	no	protein_coding
ENSG00000091844	ENSG00000091844.7	7	RGS17	chr6:153004458-153131249	ntc	12d+10d	OK	1.66496	1.77195	0.0898454	0.33197	0.63865	0.982978	no	protein_coding
ENSG00000091879	ENSG00000091879.13	13	ANGPT2	chr8:6403550-6708209	ntc	12d+10d	NOTEST	0.0241806	0.00992778	-1.28431	0	1	1	no	protein_coding
ENSG00000091947	ENSG00000091947.9	9	TMEM101	chr17:44011187-44023946	ntc	12d+10d	OK	17.5393	17.2947	-0.020258	-0.240962	0.7264	0.995672	no	protein_coding
ENSG00000091972	ENSG00000091972.18	18	CD200	chr3:112302477-112362812	ntc	12d+10d	NOTEST	0.0701793	0.0821241	0.22676	0	1	1	no	protein_coding
ENSG00000091986	ENSG00000091986.15	15	CCDC80	chr3:112596793-112649530	ntc	12d+10d	OK	0.65997	0.709275	0.103944	0.179432	0.7501	0.995672	no	protein_coding
ENSG00000092009	ENSG00000092009.10	10	CMA1	chr14:24501593-24508688	ntc	12d+10d	NOTEST	0	0	0	0	1	1	no	protein_coding
ENSG00000092010	ENSG00000092010.14	14	PSME1	chr14:24136157-24141588	ntc	12d+10d	OK	20.6608	22.0286	0.0924795	0.993802	0.1501	0.719313	no	protein_coding
ENSG00000092020	ENSG00000092020.10	10	PPP2R3C	chr14:35044906-35317493	ntc	12d+10d	OK	16.0771	17.5605	0.127325	0.901059	0.18865	0.769264	no	protein_coding
ENSG00000092036	ENSG00000092036.16	16	HAUS4	chr14:22929608-22982642	ntc	12d+10d	OK	10.7356	11.7739	0.133187	1.13916	0.09325	0.621606	no	protein_coding
ENSG00000092051	ENSG00000092051.16	16	JPH4	chr14:23511759-23578800	ntc	12d+10d	NOTEST	0.0491282	0.0564977	0.201643	0	1	1	no	protein_coding
ENSG00000092054	ENSG00000092054.12	12	MYH7	chr14:23412737-23435718	ntc	12d+10d	NOTEST	0	0	0	0	1	1	no	protein_coding
ENSG00000092067	ENSG00000092067.5	5	CEBPE	chr14:23117303-23119616	ntc	12d+10d	NOTEST	0	0	0	0	1	1	no	protein_coding
ENSG00000092068	ENSG00000092068.18	18	SLC7A8	chr14:23125294-23183674	ntc	12d+10d	OK	5.0223	4.5184	-0.152536	-0.796052	0.22585	0.808132	no	protein_coding
ENSG00000092094	ENSG00000092094.10	10	OSGEP	chr14:20446410-20455105	ntc	12d+10d	OK	17.0677	18.8616	0.144185	1.39566	0.04425	0.459879	no	protein_coding
ENSG00000092096	ENSG00000092096.14	14	SLC22A17	chr14:23346305-23352912	ntc	12d+10d	OK	0.873772	1.09559	0.326376	0.834133	0.1795	0.758925	no	protein_coding
ENSG00000092098	ENSG00000092098.16	16	RNF31	chr14:24143361-24167402	ntc	12d+10d	OK	10.8515	11.6862	0.106906	0.524502	0.43235	0.924385	no	protein_coding
ENSG00000092108	ENSG00000092108.20	20	SCFD1	chr14:30622111-30822702	ntc	12d+10d	OK	32.142	32.1831	0.00184586	0.0294928	0.96855	0.995672	no	protein_coding
ENSG00000092140	ENSG00000092140.14	14	G2E3	chr14:30437991-30620063	ntc	12d+10d	OK	11.4636	11.5639	0.0125631	0.144715	0.83355	0.995672	no	protein_coding
ENSG00000092148	ENSG00000092148.12	12	HECTD1	chr14:31100111-31207804	ntc	12d+10d	OK	25.6131	26.4993	0.0490712	0.826396	0.23165	0.812297	no	protein_coding
ENSG00000092199	ENSG00000092199.17	17	HNRNPC	chr14:21209135-21269494	ntc	12d+10d	OK	516.669	502.497	-0.0401243	-0.289644	0.67295	0.98959	no	protein_coding
ENSG00000092200	ENSG00000092200.12	12	RPGRIP1	chr14:21287938-21351301	ntc	12d+10d	NOTEST	0.117126	0.156094	0.414359	0	1	1	no	protein_coding
ENSG00000092201	ENSG00000092201.9	9	SUPT16H	chr14:21351471-21384266	ntc	12d+10d	OK	94.7902	93.3055	-0.022776	-0.156852	0.8153	0.995672	no	protein_coding
ENSG00000092203	ENSG00000092203.13	13	TOX4	chr14:21459019-21511375	ntc	12d+10d	OK	25.6522	24.1132	-0.0892636	-1.08333	0.11715	0.669885	no	protein_coding
ENSG00000092208	ENSG00000092208.16	16	GEMIN2	chr14:39114222-39136973	ntc	12d+10d	OK	20.6976	20.3053	-0.0276054	-0.286646	0.6811	0.990608	no	protein_coding
ENSG00000092295	ENSG00000092295.11	11	TGM1	chr14:24249113-24264432	ntc	12d+10d	OK	0.80556	0.999872	0.311751	0.515855	0.36865	0.905668	no	protein_coding
ENSG00000092330	ENSG00000092330.15	15	TINF2	chr14:24239642-24242674	ntc	12d+10d	OK	8.15186	7.79375	-0.0648114	-0.333898	0.6179	0.977484	no	protein_coding
ENSG00000092345	ENSG00000092345.13	13	DAZL	chr3:16586791-16670306	ntc	12d+10d	NOTEST	0	0	0	0	1	1	no	protein_coding
ENSG00000092377	ENSG00000092377.13	13	TBL1Y	chrY:6910685-7091683	ntc	12d+10d	NOTEST	0	0	0	0	1	1	no	protein_coding
ENSG00000092421	ENSG00000092421.16	16	SEMA6A	chr5:116443615-116591398	ntc	12d+10d	OK	5.27467	5.07916	-0.054493	-0.398423	0.53315	0.957023	no	protein_coding
ENSG00000092439	ENSG00000092439.13	13	TRPM7	chr15:50552472-50686815	ntc	12d+10d	OK	10.4475	10.4116	-0.00496796	-0.0680592	0.9229	0.995672	no	protein_coding
ENSG00000092445	ENSG00000092445.11	11	TYRO3	chr15:41557674-41583586	ntc	12d+10d	OK	16.9942	17.3784	0.0322567	0.372918	0.58945	0.97252	no	protein_coding
ENSG00000092470	ENSG00000092470.11	11	WDR76	chr15:43826962-43868419	ntc	12d+10d	OK	8.21029	8.22832	0.00316571	0.0315589	0.9633	0.995672	no	protein_coding
ENSG00000092529	ENSG00000092529.22	22	CAPN3	chr15:42208412-42412318	ntc	12d+10d	OK	0.599522	0.577734	-0.0534076	-0.0596771	0.8906	0.995672	no	protein_coding
ENSG00000092531	ENSG00000092531.9	9	SNAP23	chr15:42491232-42548802	ntc	12d+10d	OK	15.8675	16.3269	0.0411757	0.451665	0.49125	0.944006	no	protein_coding
ENSG00000092607	ENSG00000092607.13	13	TBX15	chr1:118883045-118989556	ntc	12d+10d	NOTEST	0.118109	0.0879498	-0.425367	0	1	1	no	protein_coding
ENSG00000092621	ENSG00000092621.11	11	PHGDH	chr1:119659797-119744215	ntc	12d+10d	OK	151.381	152.427	0.00993948	0.28531	0.68065	0.990608	no	protein_coding
ENSG00000092758	ENSG00000092758.15	15	COL9A3	chr20:62816243-62861763	ntc	12d+10d	OK	3.36721	3.25506	-0.0488678	-0.112978	0.86455	0.995672	no	protein_coding
ENSG00000092820	ENSG00000092820.17	17	EZR	chr6:158765740-158820593	ntc	12d+10d	OK	50.7085	50.256	-0.0129313	-0.324119	0.64785	0.985681	no	protein_coding
ENSG00000092841	ENSG00000092841.18	18	MYL6	chr12:56150795-56190284	ntc	12d+10d	OK	208.492	208.411	-0.000563646	-0.0101984	0.98855	0.998691	no	protein_coding
ENSG00000092847	ENSG00000092847.11	11	AGO1	chr1:35869807-35930528	ntc	12d+10d	OK	11.3265	10.4505	-0.116132	-2.33984	9e-04	0.050718	no	protein_coding
ENSG00000092850	ENSG00000092850.11	11	TEKT2	chr1:36084074-36088275	ntc	12d+10d	OK	0.551768	0.627362	0.185236	0.30877	0.6577	0.98785	no	protein_coding
ENSG00000092853	ENSG00000092853.13	13	CLSPN	chr1:35720217-35769967	ntc	12d+10d	OK	23.6158	23.8767	0.0158494	0.241279	0.7278	0.995672	no	protein_coding
ENSG00000092871	ENSG00000092871.16	16	RFFL	chr17:34927858-35121522	ntc	12d+10d	OK	5.59885	6.63976	0.246002	1.26632	0.0621	0.533457	no	protein_coding
ENSG00000092929	ENSG00000092929.11	11	UNC13D	chr17:75827224-75844717	ntc	12d+10d	NOTEST	0.131726	0.1079	-0.287849	0	1	1	no	protein_coding
ENSG00000092931	ENSG00000092931.11	11	MFSD11	chr17:76726829-76781449	ntc	12d+10d	OK	15.258	15.8738	0.0570781	0.0989105	0.86955	0.995672	no	protein_coding
ENSG00000092964	ENSG00000092964.16	16	DPYSL2	chr8:26514274-26658178	ntc	12d+10d	OK	8.30654	7.93121	-0.0667076	-0.825662	0.2199	0.801226	no	protein_coding
ENSG00000092969	ENSG00000092969.11	11	TGFB2	chr1:218346234-218444619	ntc	12d+10d	NOTEST	0.271384	0.265674	-0.0306797	0	1	1	no	protein_coding
ENSG00000092978	ENSG00000092978.10	10	GPATCH2	chr1:217426991-217631082	ntc	12d+10d	OK	3.74467	3.80818	0.0242653	0.115334	0.8643	0.995672	no	protein_coding
ENSG00000093000	ENSG00000093000.18	18	NUP50	chr22:45163840-45188015	ntc	12d+10d	OK	51.6507	49.8998	-0.0497551	-0.987946	0.1513	0.722326	no	protein_coding
ENSG00000093009	ENSG00000093009.9	9	CDC45	chr22:19479458-19520612	ntc	12d+10d	OK	26.0968	27.8235	0.0924282	1.3534	0.0498	0.486434	no	protein_coding
ENSG00000093010	ENSG00000093010.11	11	COMT	chr22:19875516-20016808	ntc	12d+10d	OK	41.7276	45.5402	0.126139	1.32309	0.05755	0.520024	no	protein_coding
ENSG00000093072	ENSG00000093072.15	15	CECR1	chr22:17178789-17221989	ntc	12d+10d	NOTEST	0	0	0	0	1	1	no	protein_coding
ENSG00000093134	ENSG00000093134.13	13	VNN3	chr6:132722786-132734765	ntc	12d+10d	NOTEST	0	0	0	0	1	1	no	protein_coding
ENSG00000093144	ENSG00000093144.18	18	ECHDC1	chr6:127288709-127343609	ntc	12d+10d	OK	35.673	34.3461	-0.0546869	-0.872699	0.2055	0.79105	no	protein_coding
ENSG00000093167	ENSG00000093167.17	17	LRRFIP2	chr3:37052655-37183689	ntc	12d+10d	OK	12.1167	12.7874	0.0777244	0.747071	0.2684	0.837449	no	protein_coding
ENSG00000093183	ENSG00000093183.13	13	SEC22C	chr3:42547968-42665854	ntc	12d+10d	OK	15.6141	17.8994	0.197062	1.61872	0.01975	0.314973	no	protein_coding
ENSG00000093217	ENSG00000093217.9	9	XYLB	chr3:38346759-38421348	ntc	12d+10d	OK	4.2641	4.66925	0.13095	0.573745	0.40395	0.918191	no	protein_coding
ENSG00000094631	ENSG00000094631.18	18	HDAC6	chrX:48801376-48824982	ntc	12d+10d	OK	11.9742	10.4545	-0.195808	-1.42685	0.027	0.366519	no	protein_coding
ENSG00000094661	ENSG00000094661.2	2	OR1I1	chr19:15086979-15088221	ntc	12d+10d	NOTEST	0	0	0	0	1	1	no	protein_coding
ENSG00000094755	ENSG00000094755.16	16	GABRP	chr5:170747046-170814047	ntc	12d+10d	NOTEST	0.0136742	0.0107748	-0.343786	0	1	1	no	protein_coding
ENSG00000094796	ENSG00000094796.4	4	KRT31	chr17:41393723-41397592	ntc	12d+10d	NOTEST	0	0	0	0	1	1	no	protein_coding
ENSG00000094804	ENSG00000094804.9	9	CDC6	chr17:40287632-40304657	ntc	12d+10d	OK	42.7446	42.2636	-0.0163275	-0.252806	0.70925	0.994652	no	protein_coding
ENSG00000094841	ENSG00000094841.13	13	UPRT	chrX:75274084-75304600	ntc	12d+10d	OK	5.59971	6.13155	0.1309	0.724233	0.2895	0.856067	no	protein_coding
ENSG00000094880	ENSG00000094880.10	10	CDC23	chr5:138139765-138213343	ntc	12d+10d	OK	43.2892	44.8286	0.0504137	0.19431	0.7672	0.995672	no	protein_coding
ENSG00000094914	ENSG00000094914.12	12	AAAS	chr12:53307455-53324864	ntc	12d+10d	OK	42.4362	41.0708	-0.0471814	-0.814557	0.24385	0.821661	no	protein_coding
ENSG00000094916	ENSG00000094916.13	13	CBX5	chr12:54230939-54351849	ntc	12d+10d	OK	18.5131	16.4261	-0.172559	-0.289553	0.57465	0.968049	no	protein_coding
[truncated: 17,645 more rows]
