# Supplementary material for: Sustained TNF-α stimulation leads to transcriptional memory that greatly enhances signal sensitivity and robustness
Source: eLife. 2020 Nov 6;9:e61965. doi: 10.7554/eLife.61965 (PMC7704108; doi:10.7554/eLife.61965)
Supplement: Figure 2—source data 4. [file elife-61965-fig2-data4.txt.zip › Figure2sourcedata4.txt]

sam	rep1	rep2	mean
0 h	5.82989	5.62963	5.72976
12 h	90.7635	94.7915	92.7775
12 d	747.42	651.315	699.3675
12d TNF-¦Á+10d	42.4876	40.3466	41.4171
12d TNF-¦Á+10d+12h	357.024	335.507	346.2655
