# Supplementary material for: Sustained TNF-α stimulation leads to transcriptional memory that greatly enhances signal sensitivity and robustness
Source: eLife. 2020 Nov 6;9:e61965. doi: 10.7554/eLife.61965 (PMC7704108; doi:10.7554/eLife.61965)
Supplement: Figure 4—source data 1. [file elife-61965-fig4-data1.txt.zip › Figure4sourcedata1.txt]

chr	start	end	B	B12d	P	P12d	T	T12d
chr1	1215141	1215406	0.812532099983882	0.461247667069563	0.825101809816656	0.67892775206112	0.773176859113003	0.599279886327497
chr1	3403779	3404036	0.094460827962606	0.100936688238446	0.0686599087633779	0.0956976298096231	0.117876353547267	0.098394659287241
chr1	7940809	7941056	0.755585214289779	0.193353364756213	0.651539373586252	0.3612012818713	0.821366596525401	0.181487098748939
chr1	11169236	11169575	0.852845751527751	0.12156252041976	0.914913294081384	0.79513776325694	0.852129568671342	0.426595926202011
chr1	11667589	11667756	0.629592783523959	0.316108784522806	0.570998913312032	0.361089843189328	0.837575582833758	0.40601659844247
chr1	14617756	14618091	0.854326818075662	0.493661968884677	0.862034471539289	0.835503459407764	0.84378328659275	0.58394454076423
chr1	14621666	14621859	0.805863570684365	0.755428987081032	0.762879932130115	0.785441452110501	0.770530044342181	0.816486924287391
chr1	14921163	14921323	0.720113191131385	0.339228793795663	0.703860372543127	0.497677909685572	0.818613361112936	0.438978888334581
chr1	17787699	17787925	0.449740525684175	0.427716993531826	0.470562946370803	0.356284723917423	0.511458678377651	0.484433095866377
chr1	18194903	18195074	NA	NA	NA	NA	NA	NA
chr1	19550292	19550596	0.628504784695089	0.399276829379853	0.691293102377495	0.608378742006124	0.757256546379682	0.41232376265475
chr1	21604616	21604783	0.885615637880719	0.684592589346879	0.877827910412557	0.796472210578172	0.905923864070093	0.739836352184049
chr1	23117017	23117241	NA	NA	NA	NA	NA	NA
chr1	24154978	24155401	0.726218466446041	0.267428087614089	0.710198952617409	0.445416175516491	0.777361729906719	0.387562610095799
chr1	24562707	24562948	0.276535434821349	0.16315146677184	NA	NA	NA	NA
chr1	26072502	26072694	0.62018261213374	0.497107576151893	0.51203001062713	0.587475718813129	0.667924565922528	0.542680492030669
chr1	26620528	26620966	0.00226158830753248	0.00216357503486391	0.00306377406563006	0.00393787850807475	0.000644330350050456	0.00264361073659498
chr1	28599199	28599363	0.865941952169943	0.580987528788023	0.8759677630635	0.727241794166358	0.901006218424241	0.672446122643941
chr1	30652235	30652552	0.498668403587649	0.340143686622303	0.491903225405923	0.3938055531589	0.576556390661363	0.461653380821018
chr1	31938679	31938839	0.143761867968262	0.153493149550414	0.220395803706848	0.0659332190897936	0.104050609798068	0.0868470761423595
chr1	32428184	32428395	0.902152131160185	0.680326689920825	0.846431848026886	0.882153101698784	0.897675415712448	0.816099083597503
chr1	32431958	32432318	0.821539729974125	0.44266727485758	0.820797183024985	0.610604196182583	0.896805223726358	0.647754921939985
chr1	33342437	33342689	0.650481721339595	0.590416049704447	0.729217712630392	0.571953833815433	0.739977785590452	0.554512610054001
chr1	36149705	36149887	0.0245450410267041	0.0457269548523638	0.0866913121005631	0.0273293332410919	0.0269550191662961	0.0225250200065566
chr1	37663467	37663715	0.658174669793403	0.42032928432972	0.618683602303979	0.452723167510261	0.701896084386501	0.474427045293446
chr1	39845644	39845858	0.302435394248332	0.267141254973908	0.325366022865082	0.253380748927336	0.299328796363087	0.278099316966071
chr1	41100213	41100431	0.884679176665187	0.631218490194884	0.800792897994456	0.730130075372041	0.890393652275281	0.808453508776323
chr1	44318360	44318527	0.388276614120969	0.467371274445854	0.421427835276474	0.517792800005153	0.461473647686101	0.443169774046274
chr1	44730624	44730963	0.00267624690062223	0.00766920278406823	0.00982680512248017	0.00170461679805668	0.00289212017294828	0.00162774016039917
chr1	46238921	46239151	NA	NA	NA	NA	NA	NA
chr1	50977039	50977345	0.00558474741177914	0.0214788152891344	0.012081103651851	0.00294573194876319	0.0030678356723107	0.0124081346833978
chr1	51564193	51564425	NA	NA	0.84902672908399	0.923789888810103	0.908576587204325	0.898345690971861
chr1	56332372	56332548	0.848419829114757	0.792352490936953	0.862974568265085	0.770850209041081	0.858777119066467	0.791411186597695
chr1	56449026	56449211	0.862773942177217	0.622600329122941	0.71734506175134	0.813137024818878	0.881763211703098	0.777046158241908
chr1	57119545	57119803	0.615330830596946	0.47726644705488	0.671944190643952	0.615741960825109	0.732737779623109	0.649210874208207
chr1	61374330	61374493	NA	NA	NA	NA	NA	NA
chr1	63731610	63731797	0.812350368341917	0.559713003215549	0.827119262670977	0.693611936134989	0.867446702208329	0.692768885274482
chr1	64469981	64470186	0.00216148912461446	0.00674370716897516	0.0076106289103877	0.00445254365770726	0.000997208846629252	0.00178586078990074
chr1	67700754	67701014	0.0667940892781818	0.0583313199111204	0.0625119234905374	0.0604283742910661	0.0673675899521994	0.0365872557980917
chr1	78885174	78885347	0.186322305666146	0.170524408194964	0.125918257420765	0.142534939633904	0.134347455032432	0.137987419769369
chr1	84287592	84287828	0.661823876330489	0.505230190279935	0.608074469779699	0.595335012849501	0.695825094121255	0.670547495411933
chr1	85240199	85240471	0.328606202748023	0.469421586174805	0.516127167187662	0.408870090638336	0.512348665666259	0.422725006097269
chr1	92723811	92724084	0.777048242307644	0.269368678123303	0.747007758721269	0.478598375907596	0.86294580403812	0.401729559105123
chr1	93672201	93672401	NA	NA	NA	NA	NA	NA
chr1	93833246	93833667	0.110160240038156	0.185522864104058	0.160313285866562	0.137827414016998	0.153623837741349	0.174708250910613
chr1	94634970	94635185	0.379665266522361	0.380281809453501	0.407481726411522	0.293472255888404	0.551177568997102	0.447300443628281
chr1	100611531	100611719	NA	NA	NA	NA	NA	NA
chr1	100622092	100622338	NA	NA	NA	NA	NA	NA
chr1	108486087	108486381	0.457833077450767	0.376108759721788	0.466800324900183	0.525720386427082	0.618809219310638	0.494460988005014
chr1	109892568	109892820	NA	NA	NA	NA	NA	NA
chr1	109910488	109910888	0.0248421563339716	0.0390560785048771	0.0385459469557287	0.0607058149233615	0.0275235230687444	0.023680532234463
chr1	111192793	111193253	0.813339753877297	0.248133421802137	0.766919710900706	0.677565205926539	0.815446546433556	0.325242586489284
chr1	116571619	116571789	0.71201680093673	0.327165622565776	0.736437268075918	0.656926561555	0.886257795962914	0.424061849081243
chr1	116573847	116574034	0.809169880915043	0.56255315133473	0.86616156018468	0.727706706134023	0.843632972947114	0.623588823445625
chr1	117760240	117760606	0.397456832587849	0.2964085933742	0.393363739094077	0.32121657298549	0.51395434577543	0.442277244998862
chr1	117897599	117897879	0.878648357275208	0.495435900292938	0.829568710759751	0.67764332771502	0.904318833343205	0.571535393809987
chr1	118335495	118335675	0.763734797780137	0.592658573500092	0.804724710073284	0.703601120095787	0.820844329101935	0.754858957802192
chr1	118649973	118650211	0.138388865028271	0.210427575163079	0.215390300808498	0.211467528845193	0.221365520613814	0.252585980763501
chr1	120069610	120069839	0.00797022732688097	0.0147924173969801	0.00646325679567551	0.00678455494291518	0.00733372131866811	0.00359860904097038
chr1	120340891	120341178	0.00123271869034011	0.00236364591747835	0.00394392709376029	0.00498478366036563	0.00226906398817516	0.00125848542971053
chr1	145214842	145215241	0.00268737440894121	0.00408177289278806	0.00331606490277735	0.00461733130477582	0.0208546748079535	0.000812886655625052
chr1	146228994	146229208	0.0028303638752663	0.0115720983617815	0.00741572731006568	0.0134993860320811	0.0015058993086821	0.011839223163299
chr1	148458789	148459107	0.0140813123623607	0.00381286554099742	0.00958413870199256	0.0025962066494979	0.00132203427963903	0.00115955600979253
chr1	148679748	148679940	0.00329369945852754	0.00549983783509907	0.00891926981492284	0.0278247678564688	0.00155782035530103	0.00347339688124154
chr1	149176768	149177054	0.00399953283004304	0.00785661815317035	0.0142307133875972	0.00302767284225685	0.000716042582701907	0.001484266036923
chr1	149390454	149390643	0.0257267236278566	0.00380436893553201	0.0107505919288035	0.00431066530516599	0.00174302029591644	0.00216371451609861
chr1	149608098	149608338	0.0101427776217002	0.00522214200496035	0.00470942871423108	0.00370114540179442	0.00176183928379634	0.00142030618857609
chr1	150562915	150563099	NA	NA	NA	NA	0.660953085148018	0.559071414999148
chr1	150764898	150765192	NA	NA	NA	NA	NA	NA
chr1	153123701	153123937	0.223384584596704	0.146866690119553	0.156563790805569	0.166285342426518	0.352757131742858	0.323446694212188
chr1	153364162	153364349	NA	NA	NA	NA	NA	NA
chr1	155124495	155124986	0.831946901892648	0.168516691486936	0.784066219660097	0.876422044044512	0.894819491296827	0.51958040506605
chr1	156054088	156054303	0.000951769653644538	0.00354024434810474	0.0275723276472583	0.00393531307355338	0.00120856513571618	0.00160071806593826
chr1	156165175	156165390	0.888673012691614	0.759758759597766	0.819008752244627	0.816895466538464	0.939993975671555	0.830840780299633
chr1	161618727	161618924	0.741222929489266	0.374760795835272	0.757915738016693	0.742427925932857	0.790554258244972	0.73884916591746
chr1	164632845	164633016	NA	NA	NA	NA	NA	NA
chr1	170591485	170591698	0.157116684229295	0.0942042181486669	0.28453998921219	0.141809719415683	0.22053410502827	0.205693353241885
chr1	170592518	170592926	0.0946002560160367	0.0948518791028654	0.237263371040969	0.101214764251065	0.14885686989114	0.0790416470505122
chr1	170593353	170593607	0.401233104608297	0.218787584696771	0.418816691717376	0.251296515943884	0.4598766652549	0.266681677322649
chr1	171881433	171881703	0.659484614439495	0.305601611383338	0.675671476909599	0.702599804718139	0.777112538253562	0.481096299018798
chr1	172476190	172476422	0.891408927611983	0.759481232944606	0.898441253603013	0.801811426604521	0.902566984603449	0.748628315916972
chr1	179936262	179936429	NA	NA	NA	NA	NA	NA
chr1	180530617	180530800	0.87735223034709	0.744486719193071	0.756399978650494	0.802230972808567	0.925269657663556	0.870238079069942
chr1	181090150	181090363	0.0010996248096919	0.00504444056381482	0.00564320086369911	0.00145272261568337	0.00209692127813008	0.000423972246876761
chr1	181179887	181180054	0.60038446639548	0.48768208503755	0.545681300449394	0.586191081431479	0.657313839623892	0.525538482743513
chr1	182614744	182615071	0.00148179035422685	0.00400011323351493	0.00190060714404111	0.00162947790525883	0.00556528725775698	0.00159635372706998
chr1	182616187	182616415	0.00929625668148578	0.0233738160473669	0.0451817023873295	0.0150418943128167	0.0122486455495802	0.00529830894303845
chr1	183139651	183139914	NA	NA	NA	NA	0.866965867768063	0.758029320470634
chr1	183180811	183181059	0.744068782574614	0.23190909262894	0.725392690053428	0.311558240064985	0.792551686304056	0.266970427162887
chr1	183471235	183471493	0.00121075948261084	0.0373787980064735	0.00586667724804054	0.00571013151206504	0.00148745279469004	0.000646500088894701
chr1	191813503	191813955	0.18621865211237	0.169442931545647	0.114675682616832	0.304669454463198	0.336092216112548	0.2718522959682
chr1	193408846	193409061	0.712000710025091	0.237863788101908	0.598064306610958	0.782297464039309	0.844228377330383	0.358218851504259
chr1	193498192	193498415	0.37164919573528	0.392754973367645	0.469985626848648	0.539358069193945	0.571226153734902	0.470133348310405
chr1	198778243	198778498	0.807829242081368	0.30997679227871	0.817020417836322	0.444376084232584	0.843184444181112	0.458387766480634
chr1	198813739	198814221	0.414231330769771	0.340513758772207	0.376808824539287	0.441722650729123	0.478266239849176	0.403439294676408
chr1	199226210	199226494	0.723881937878892	0.512535231757771	0.716490263230809	0.585931963777004	0.789449552996805	0.698111584626514
chr1	201184739	201184947	0.384406718646206	0.11509086228355	NA	NA	NA	NA
chr1	202339940	202340133	0.926699208264182	0.702513687111188	0.825439754297527	0.858863429193362	0.927622315243925	0.796276396851483
chr1	203428892	203429215	0.706893421595575	0.234911383751795	0.730798205178872	0.655850900623522	0.718016961942111	0.494665084972091
chr1	204420533	204420960	0.625409704270282	0.502847352147588	0.590533718344547	0.632430516947812	0.669034723469053	0.530691863426366
chr1	205294451	205294852	0.73418233007926	0.508990298407476	0.802581479962437	0.603160439333407	0.81439181701184	0.521665286819394
chr1	206469514	206469761	0.88522401263427	0.640371931246585	0.774934989507252	0.701012404058449	0.913096636260712	0.703777490669152
chr1	206481245	206481490	0.707745728812147	0.600616894957318	0.631137067557158	0.510114884880643	0.807526248709273	0.555879748856992
chr1	210213436	210213702	0.869915787978637	0.387142019146211	0.88008514970295	0.708612220613429	0.813932006294898	0.731637753082137
chr1	210400145	210400455	0.549079588646664	0.491044164253427	0.5013551794771	0.483226857513798	0.641931175192496	0.582472012337351
chr1	211259040	211259348	0.00221593098458106	0.00809900678984639	0.00572440272373349	0.00797568540656059	0.00258331611503218	0.0292728209463396
chr1	214044579	214044899	NA	NA	NA	NA	NA	NA
chr1	219574564	219575000	0.781937737429608	0.628777016877075	0.800308630499617	0.660961157390736	0.763461384423345	0.531145429173796
chr1	220733181	220733360	0.0588850223916945	0.0542508399101509	0.13454489160157	0.0878721136824484	0.0674785791774147	0.0657355264837881
chr1	228903078	228903247	0.181875546637618	0.167575232613837	0.298623448873037	0.129488315952058	0.234165235469111	0.218635565567411
chr1	230005148	230005392	0.745046385599748	0.438073791093009	0.663842636411025	0.801960324354712	0.74937613603996	0.519559058589026
chr1	232844873	232845082	0.829633749741284	0.836781298064584	0.868689047826654	0.870330162731081	0.85116099362884	0.887410516635397
chr1	233241884	233242084	0.0772704043186601	0.0850006558368198	0.0607935710220373	0.0633400209055431	0.069277432932099	0.0596095189945036
chr1	234608155	234608322	0.0043674679211914	0.00592510833669787	0.0069518518365326	0.0100530102835993	0.0100565708578072	0.0107280273697562
chr1	243215406	243215724	0.345128895472327	0.166528431873863	0.268235697624922	0.165027884143915	0.395766767003487	0.275065357524599
chr1	244863321	244863580	0.001883059629066	0.00305301213536171	0.0144827893008567	0.00335939218424359	0.001408906321161	0.00499454796704595
chr10	3126675	3126996	0.0262995242606798	0.0482552902587201	0.0273382621658835	0.0141446854261703	0.0249653078306772	0.0198412754636136
chr10	3373218	3373947	0.922773429656734	0.736612743999952	0.875748826346003	0.892702136040305	0.924014578289162	0.925895029070603
chr10	3835822	3836077	0.308632925358348	0.17646505144491	0.268584896965668	0.409818810837457	0.320480593302483	0.198646133334435
chr10	3853848	3854126	0.405095148169932	0.261136336277556	0.376962213360704	0.329983948570643	0.522144278617963	0.345433542455519
chr10	5692724	5692916	0.00291789289310394	0.00323561034666445	0.0183664279673676	0.00369662424388578	0.00509669993249123	0.00276178947439079
chr10	7302468	7302635	NA	NA	NA	NA	0.261169011326599	0.211718748711317
chr10	7363136	7363402	0.876051333576049	0.742868498454826	0.780178580223865	0.873718757731626	0.92612884125708	0.845448371189525
chr10	7691318	7691573	0.436822725497557	0.408412341728424	0.464699158382318	0.366861739717072	0.439652974141136	0.434437345138151
chr10	8416466	8416633	0.354741040405405	0.270658600463787	0.486149141943292	0.160114799692866	0.471498236928493	0.402634863805836
chr10	11123929	11124089	0.869383151833069	0.772849403335728	0.789134889994233	0.743221177419486	0.902831589434227	0.836465550867538
chr10	12707613	12707786	0.220833518611124	0.318197394193188	0.376047816606157	0.255100716776008	0.266837405639968	0.259652291458576
chr10	13100020	13100187	0.00141991509366345	0.00670027503404457	0.0100557732035863	0.0128895056892208	0.00234942640951085	0.000679620387679762
chr10	14009619	14009863	0.0280957657032099	0.0143620501464823	0.0770911226266411	0.0296158759875365	0.00758917397300661	0.00702404228592881
chr10	14049272	14049561	0.613226929064307	0.352441723565616	0.636778138938403	0.401471545740615	0.727095503440199	0.40119748418085
chr10	14991420	14991613	0.663488840935725	0.657541365175776	0.647139972262203	0.404978324867831	0.770870550630902	0.65697990684171
chr10	15523412	15523615	0.675138864864534	0.440135115356956	0.649808845381432	0.54987016763608	0.647776945731775	0.632515040581998
chr10	15850475	15850731	0.271854885318935	0.257120708849788	0.332993538767647	0.254831341857007	0.351903642994595	0.375304125628869
chr10	21525946	21526257	0.00140809279523335	0.00475735455110255	0.00475932259953725	0.00280041815374008	0.00240153317663969	0.00156610440700109
chr10	21818192	21818427	0.824723132563629	0.626155980010401	0.660099977507192	0.709688831656336	0.896408834617385	0.834150179161083
chr10	23274212	23274454	0.619571689755185	0.325960938132066	0.611451708933612	0.433497315146512	0.654173928037372	0.445073002349251
chr10	24383831	24384038	0.619436454438982	0.265443556970107	0.634358957945657	0.517860652664026	0.706666192872728	0.41540162215914
chr10	29254427	29254821	0.0411101344019992	0.0177131325925622	0.0527242000384041	0.0379961582550173	0.0151823897618463	0.00255773023640376
chr10	29621240	29621411	0.605465924627141	0.309021739728609	0.517672828940396	0.380834647706627	0.465948360463887	0.268789760190296
chr10	29659055	29659310	0.61584374854481	0.326522077121861	0.550839887628737	0.415365241188044	0.675218627905245	0.526008677190734
chr10	30433852	30434128	0.0077858266342925	0.0161831579981633	0.0273032528758561	0.00824373968904801	0.00164480615641811	0.00442946236417009
chr10	32214044	32214267	0.610702874241053	0.405384207152038	0.697790151735223	0.55085169511568	0.682858058025556	0.587028761211981
chr10	32219209	32219610	0.277457186693925	0.157908107001655	0.345398614709657	0.200416174877476	0.3127798429759	0.202427773692244
chr10	36725691	36725907	NA	NA	NA	NA	NA	NA
chr10	44973574	44973823	0.883154565162591	0.392810038493495	0.829159832331413	0.66064545086161	0.90784638035998	0.610174628215549
chr10	45710286	45710488	0.773828645645317	0.387110628010569	0.61033081825172	0.649904014598013	0.651624304943307	0.610793677811017
chr10	51113806	51114032	0.640241691373703	0.571973481489578	0.742525685759191	0.539457238062457	0.737366546804147	0.648479912794836
chr10	56538067	56538250	NA	NA	NA	NA	NA	NA
chr10	58256237	58256563	0.106226588184846	0.106316760548724	0.145777515394729	0.116702916043957	0.146067214321586	0.130887199000609
chr10	61815559	61815782	NA	NA	NA	NA	NA	NA
chr10	61835940	61836177	0.100450029392995	0.0724613238306455	0.142355114578554	0.0188077890657864	0.270737976652424	0.113723719011238
chr10	62055020	62055263	0.709969790077749	0.190105316777301	0.60569474339863	0.510079146179822	0.852574152932075	0.631932204169336
chr10	65501260	65501468	0.837251775543462	0.66825567554258	0.869513469267748	0.633149034562784	0.848318997948975	0.672288527308388
chr10	68871380	68871560	0.039553414443296	0.0375525112013338	0.116565743166385	0.0261208239096406	0.0607827421623385	0.0188147730316577
chr10	72173863	72174066	0.0315264342185937	0.0565590172626849	0.0358045289185915	0.0363481146983787	0.0918910802639328	0.0695830384513991
chr10	72245111	72245332	NA	NA	NA	NA	NA	NA
chr10	77287824	77288131	0.283314750076843	0.231816852142338	0.263188221194404	0.190687896928645	0.348765073273565	0.358621725250441
chr10	77291821	77292108	0.494055590641484	0.387449602616149	0.556395037779847	0.328105459794457	0.551157994136307	0.528680154236008
chr10	79331803	79332051	0.845636658703661	0.248316839049243	0.727621250519335	0.65297644365758	0.802536401012213	0.392715791841513
chr10	79520733	79521091	0.607913178327923	0.31109465364967	0.443938745618802	0.48208376762025	0.611882703643035	0.493534921369497
chr10	79529020	79529242	0.846775944660418	0.500860198014368	0.798929809676203	0.762045334728008	0.923173039548005	0.804028052485954
chr10	80231070	80231263	0.804906863704088	0.59961408344433	0.757832700000171	0.799597171560511	0.856990569040262	0.833060077052787
chr10	80239243	80239601	0.674594310814765	0.381029149961264	0.678385214947398	0.616323464130322	0.711783318068661	0.611898823146374
chr10	83934162	83934322	NA	NA	NA	NA	NA	NA
chr10	87651837	87652057	0.326607808992209	0.26427256104577	0.3226711980597	0.355102148434328	0.426899216178719	0.332053646400782
chr10	88994143	88994438	NA	NA	NA	NA	NA	NA
chr10	89620299	89620630	0.140676868336999	0.116151098288757	0.170871698110284	0.0837809893941061	0.133196671062274	0.142385568618127
chr10	90666427	90666635	0.40126241487478	0.513675805371332	0.461447002587954	0.384074231204575	0.541405025882828	0.470067003699945
chr10	93238544	93238789	0.710889924093552	0.698677306253436	0.725044432289937	0.775451048704669	0.76253779470644	0.646354088836284
chr10	94543852	94544038	NA	NA	NA	NA	NA	NA
chr10	95552706	95552921	0.773748537482498	0.336687620218792	0.681683246121315	0.446198653156912	0.90618142442592	0.378487778898413
chr10	97172279	97172485	0.622816579823278	0.608512176961559	0.734468505209246	0.63323614650634	0.721179173741186	0.686418955564208
chr10	97714291	97714520	0.000424788818730367	0.01902530044262	0.00215781391724864	0.00285595541502133	0.0024260895021352	0.00257889457577762
chr10	98647282	98647546	0.280372577900908	0.329873821499921	0.280337354470341	0.263931290221435	0.278585346677237	0.221874171043639
chr10	101454149	101454454	0.328553104320902	0.272378320711336	0.399282801150729	0.256423322406401	0.407508238909824	0.338302639811244
chr10	102394077	102394679	0.0103927297137582	0.0121256305236431	0.00529911510673455	0.00815036198638333	0.0108189216893672	0.00847475146697694
chr10	102395521	102395716	0.00283609440785509	0.00153019463454903	0.0137020292654455	0.0116387013049061	0.00295456111635812	0.00108592719557822
chr10	102627750	102628120	0.78608776260224	0.368633097145245	0.663439621124531	0.544527278632011	0.857310519763661	0.393366979656774
chr10	103135293	103135547	0.912759592625585	0.710142551098679	0.812573738044532	0.933521608311669	0.941126104129494	0.893843112926258
chr10	103678246	103678416	0.87206902427736	0.406465773092943	0.713198910795402	0.726656803475836	0.856565837792082	0.697168633674602
chr10	106652310	106652658	0.192678331453818	0.153151452642436	0.24512052157105	0.178649816101068	0.19533362903667	0.186271734789845
chr10	110395828	110396091	0.606780166851709	0.53986879567843	0.596048333642652	0.428400964078969	0.736401608596394	0.384140927479747
chr10	110496082	110496242	0.65957934150503	0.590491201114174	0.699879109007001	0.665464017928504	0.861045680314481	0.797282336528531
chr10	111341412	111341773	0.408877752285238	0.373102716220266	0.31079279394747	0.382940174494468	0.432044756798746	0.360463600724358
chr10	112952001	112952168	0.0174918812453525	0.008702787282961	0.00432659752893283	0.00227348596256914	0.000596058667509883	0.000982210741192995
chr10	113855091	113855274	0.0109981563263515	0.0231628541351	0.00870470116079967	0.00329613995786639	0.00166995155940515	0.00396944551890459
chr10	120981736	120981929	NA	NA	NA	NA	NA	NA
chr10	121500804	121501218	0.244642414809116	0.16321846830256	0.282509872722577	0.164911208881812	0.312259472816384	0.181677511420111
chr10	121503644	121503893	0.582437910556563	0.158281706838269	0.417266344441481	0.347648473089963	0.711257530206196	0.405820253896712
chr10	124006107	124006428	0.224363515089079	0.0628174413836225	0.262124645910854	0.0712202536744697	0.238186449450026	0.168528568503856
chr10	124092669	124092924	0.0143831210783903	0.000915542985119069	0.0100370717043207	0.00174869688366257	0.0002500096996381	0.000168903016280705
chr10	124095258	124095483	0.831487873172702	0.18125895927658	0.761327821235861	0.533507779154739	0.856571596161477	0.498392900007317
chr10	127346743	127346943	0.84870017004141	0.410989793642761	0.749021638248819	0.678311374423827	0.897627481722844	0.585452152576303
chr10	130108147	130108423	0.907394645007514	0.425243500226535	0.862424150095458	0.807069838219868	0.917682305245485	0.710340863446704
chr10	130117525	130117913	0.118933857684748	0.104657115260309	0.0902940905356947	0.0685597268490941	0.133491869554165	0.10827822892265
chr10	132453107	132453289	0.0319720581249407	0.0545204322121496	0.0821977554212755	0.0509776564452754	0.0294086424502354	0.0301465868278807
chr11	442089	442286	0.702838310463352	0.56620009634529	0.528266643756294	0.61619976733738	0.720747384448928	0.569267886247914
chr11	795065	795226	0.61884636650433	0.269057576171236	0.438734048511468	0.477678559641985	0.775761727592098	0.539130348549892
chr11	7677151	7677392	0.650121266761528	0.391196245138098	0.466037861576888	0.45907680380552	0.662516522742006	0.545780874582413
chr11	10884325	10884622	0.607541806198016	0.341932294543559	0.61177406422199	0.48821244450222	0.774187085895023	0.564718481749363
chr11	11622291	11622467	0.0354610466428063	0.0208418640257478	0.0354199999845642	0.0313747083996338	0.025699085747734	0.0319863527886468
chr11	15062715	15063490	0.670398211979612	0.171248189991962	0.691518688863675	0.643072007258559	0.827755751136477	0.726377532232868
chr11	15069741	15070022	0.788326250963954	0.339066858630944	0.76706805692053	0.806784699300994	0.846767606276004	0.828275816800241
chr11	19475529	19475698	0.747162375924723	0.553844828007014	0.682468952727346	0.545832557256181	0.746782138179525	0.635649315377418
chr11	27019277	27019500	NA	NA	NA	NA	NA	NA
chr11	27135876	27136341	0.147281189919807	0.188082485300718	0.176870908065126	0.107841017529412	0.130059936496095	0.149850315916028
chr11	27998518	27998844	0.791258817417597	0.756279777130405	NA	NA	NA	NA
chr11	30323182	30323416	0.00655662012006627	0.0121469974922989	0.020310759238345	0.00604432810444854	0.00652066528243036	0.0035763338447027
chr11	34234046	34234521	0.472041126646314	0.349756846686663	0.554499224225632	0.597062369713135	0.59168173760675	0.250981561663525
chr11	34243785	34244001	0.69852813310227	0.556837880122347	0.587336638109193	0.610118977817056	0.828865823376903	0.576026179417676
chr11	35621772	35621994	NA	NA	NA	NA	NA	NA
chr11	56827186	56827706	0.0640148613090024	0.105444091328827	0.121906898280299	0.142802856016168	0.070349606591083	0.098072099575063
chr11	60925918	60926112	0.609172385133451	0.279306541034541	0.677445665559123	0.581279417620473	0.649093985882109	0.466104582268938
chr11	61467748	61467943	0.744568711585787	0.579568161316818	0.697539151851205	0.689611861013779	0.837616873985842	0.793408586338043
chr11	63435696	63435866	0.310895173540749	0.283012299988484	0.490293406475268	0.432820305087678	0.360060860593873	0.266736394285452
chr11	63581325	63581662	0.344598523062592	0.126169234058558	0.552273054022497	0.340985444406119	0.701631547501188	0.332363020893128
chr11	64723760	64723927	0.0542961463414043	0.0607334515769614	0.0966301802232588	0.0477725038529719	0.0513697699412836	0.0496427715688108
chr11	66480720	66480896	0.0558904471208956	0.0694984217007189	0.0775305194985556	0.0784989055226086	0.0799270093184445	0.209110905652533
chr11	67583414	67583620	0.0239575983263805	0.0291039135193074	0.0470584524556151	0.0276212361530967	0.0380342480685516	0.0426934940844632
chr11	67979159	67979341	0.830822769760878	0.629678321302514	0.794315320603563	0.801286209551015	0.785649675255692	0.738926556479948
chr11	71589256	71589465	0.581457084362823	0.366220581014854	0.588952216117422	0.47933043238337	0.72251243238357	0.482106388606446
chr11	72814105	72814472	0.00107865358770577	0.00529517678230305	0.00893403790188938	0.00783908470361628	0.00620949960304195	0.00423527064964938
chr11	86925166	86925379	0.103321779343085	0.147060792167479	0.171398585461471	0.142430304804272	0.17287483173214	0.145251899668838
chr11	96343355	96343522	0.0347073291983971	0.0386909827330278	0.0222755815312635	0.0193646819457328	0.0540933548624365	0.0205324436016368
chr11	102317168	102317531	0.00487557882461107	0.00827477592087711	0.0567277513539375	0.00732691147012603	0.00819036401712018	0.00930469317716238
chr11	102346043	102346215	0.280453344895241	0.109017651434613	0.458560068514142	0.41473992393165	0.286768559209845	0.0912625952304491
chr11	102794520	102794710	NA	NA	NA	NA	NA	NA
chr11	106988354	106988655	NA	NA	NA	NA	NA	NA
chr11	110092693	110092874	0.00554689291653304	0.0095700455848912	0.0184200137508558	0.00620839044539018	0.00391394387569308	0.00256855869470541
chr11	114044092	114044311	0.506475450937069	0.405833962469544	0.464250237011714	0.368812084115115	0.550564072269681	0.599151623632901
chr11	115126503	115126764	0.775633935744423	0.685846289619622	0.837687734111814	0.734755415023343	0.772953215772757	0.712177907609624
chr11	118145540	118145731	0.0233974427251785	0.0327455228197828	0.0164088986882483	0.0131472426134029	0.0173265625796569	0.020171211137063
chr11	125410172	125410363	0.540670206685309	0.195501645319619	0.37237425450673	0.293929378086958	0.510032310675218	0.235983763689496
chr11	125514303	125514569	0.805835356881842	0.518533913778685	0.750307425936517	0.689103038844489	0.84372737480451	0.596236518008396
chr11	126339481	126339692	0.868194787084686	0.58789293177989	0.86956733993535	0.848160721282698	0.863499346374877	0.786861661185892
chr11	128999178	128999562	0.0201808559181047	0.03066790209413	0.0657983375316309	0.0291002251908312	0.0230103182963368	0.0174912193862973
chr12	2358052	2358212	0.853578117048426	0.372013435104749	0.766875653084073	0.480678220314176	0.856783656964821	0.627473620813764
chr12	2911922	2912135	NA	NA	NA	NA	NA	NA
chr12	5222004	5222273	0.670254045841314	0.666609186420618	0.685882857251381	0.642031944271286	0.705646685698052	0.656330104515269
chr12	7991579	7991824	0.904638984465172	0.623272331646777	0.858751620173929	0.692930517841891	0.91852548954776	0.825895283669547
chr12	10179830	10180126	0.87455159993323	0.37688265880369	0.890090505817106	0.825204899500567	0.869946042417804	0.582640991749634
chr12	10740224	10740396	0.779107640738168	0.673900176764064	0.735310127039714	0.751164874281805	0.848674418216465	0.79409402796595
chr12	11746167	11746342	0.884551646709224	0.558317822535569	0.920417595687464	0.845455009784272	0.881898554935213	0.711846456761724
chr12	11893285	11893497	0.853778042762256	0.695109071551378	0.821441692911846	0.810414288603178	0.84545841131746	0.876468697719997
chr12	13053579	13053959	0.726646042364719	0.371528372551742	0.724236109592272	0.533534276567983	0.838889510673023	0.532365644411837
chr12	14769081	14769265	0.508500225665255	0.303076223256173	0.385978106035683	0.540111027832761	0.51910489731341	0.382008705098055
chr12	15175622	15175782	NA	NA	NA	NA	NA	NA
chr12	15186639	15186945	0.815872556759247	0.756220491755148	0.857811898383028	0.852112917385536	0.91468569020063	0.843147837929338
chr12	23859275	23859568	0.809741640493711	0.583154520995679	0.8199845223216	0.612371429452397	0.782317606675021	0.679835255799234
chr12	24069476	24069810	0.188362288988619	0.113079389366261	0.105990401391577	0.119630370983811	0.39465226721124	0.238789750095607
chr12	25992405	25992610	0.683184354389639	0.489010755670532	0.547415560974393	0.632870576114686	0.622222426050009	0.579381346117546
chr12	26113981	26114199	0.0256802722311814	0.0102461940883448	0.0242661524540448	0.00687455974489564	0.0198138137879149	0.0111689498311165
chr12	29750802	29751014	0.729785190365221	0.635325752876274	0.646536253755643	0.568844795678619	0.815833991762438	0.620858543403721
chr12	31192769	31193016	NA	NA	NA	NA	NA	NA
chr12	31875397	31875589	0.801035304595121	0.414223942193777	0.773099485572662	0.552387635241398	0.867356708874413	0.578443425592024
chr12	32252600	32252775	0.837251282068013	0.41547853891584	0.908793471781711	0.712725531467399	0.883806257480641	0.512851429370151
chr12	41709609	41710209	0.735199223682585	0.23454123538775	0.810114490564257	0.46125288040855	0.835850705096429	0.340620382431013
chr12	45727520	45727769	0.0184115405419831	0.00267036475959517	0.00438019786866717	0.0823945132925872	0.00179806530497154	0.000921239039621399
chr12	47741265	47741512	NA	NA	NA	NA	NA	NA
chr12	48969224	48969453	0.833211337465271	0.600739888913707	0.634158484233989	0.703353392072666	0.8765083274347	0.793187915147348
chr12	49253083	49253271	0.87599940641763	0.360060994740165	0.838083635837075	0.811720788429137	0.929818785966542	0.506960425199789
chr12	54011439	54011631	0.10538582838357	0.0542965055483531	0.132772987507609	0.0287174964163122	0.127284541710772	0.0781227862178341
chr12	56443343	56443515	NA	NA	NA	NA	NA	NA
chr12	56882375	56882675	0.469757874129249	0.148687476802699	0.536355861771786	0.408944027484462	0.624437707731995	0.419296996401455
chr12	58207064	58207318	0.465192942596055	0.489091054807986	0.531737415218817	0.602794037064649	0.514583808348501	0.517963977308229
chr12	58695428	58695588	0.458437893005766	0.353237172857472	0.447095870777942	0.521397176459249	0.503433330276463	0.358180394029467
chr12	58953983	58954295	0.498620356996019	0.408947969086998	0.531896403540103	0.397804407207177	0.621219224132381	0.403943330456175
chr12	62602856	62603257	0.000956629042060644	0.0030368113783142	0.00778970757873279	0.00569873474003602	0.000581933418572076	0.0249841296144695
chr12	62848559	62848778	0.828878145561826	0.454470545423325	0.771483729483682	0.5414000458147	0.765728780049512	0.589964650958943
chr12	67572544	67572711	NA	NA	NA	NA	NA	NA
chr12	75457931	75458234	0.775338116199503	0.383546293777087	0.875382684338429	0.803349147346871	0.833931852805486	0.695704162807981
chr12	75591733	75591993	0.816591553028747	0.665238734877654	0.745235702012238	0.66074697252926	0.777306313103447	0.698358721431167
chr12	75706082	75706362	0.778765002062925	0.348493776180473	0.655138323824306	0.426727022454001	0.907596519321089	0.357998936528867
chr12	75986452	75986641	0.629223227014401	0.314121659021967	0.623735601917827	0.584706986406933	0.669858604763053	0.401357378436716
chr12	76083882	76084055	0.00214521441462014	0.00563264280897598	0.029227726708173	0.00833631243093748	0.00249617489545482	0.00152703713755618
chr12	76878783	76878943	0.00250855035764665	0.00759664984734195	0.00399886906233212	0.00364580117625656	0.00498372222602242	0.000596912036463001
chr12	78312794	78313121	NA	NA	NA	NA	NA	NA
chr12	89960282	89960521	0.694107619322269	0.524396606282808	0.696346306128381	0.636070293360164	0.697628955075093	0.588733033580165
chr12	91406975	91407194	0.640215702095518	0.754183132580609	0.655407561186829	0.737771156759876	0.713548691776673	0.709043832373811
chr12	94606697	94607153	0.259788837144548	0.0995770498090449	0.222365196267242	0.152945885330812	0.367130633812492	0.157919092785688
chr12	94706462	94706639	0.746545121730035	0.408905604863633	0.714712359685283	0.595705111895802	0.887432051873358	0.628265262287373
chr12	101877135	101877392	0.0342918478132914	0.127829591717417	0.0341842710403936	0.12060652281191	0.0462347409666891	0.0297535254750969
chr12	104520672	104520832	0.534904522209138	0.391695734928215	0.503293772561718	0.510549397321507	0.486233003577056	0.465288151506317
chr12	105095364	105095591	0.678435806121031	0.260164172051003	0.660205070513063	0.516601995222589	0.782517859640271	0.442654354196821
chr12	106022729	106022896	0.849576202947311	0.814675309022042	0.756633355762003	0.819586493264427	0.876387969244062	0.859079807008002
chr12	106248481	106248682	0.15790103061499	0.128183196287598	0.136032101023907	0.107629256497793	0.195614888986233	0.144695761179705
chr12	111304728	111304895	0.462976619272619	0.501219613803835	0.537719023365661	0.503588011309807	0.543897707200447	0.541463932741367
chr12	111404573	111404801	0.698282815094492	0.386974013516406	0.592245331365698	0.608265027565323	0.723483136028151	0.549714276636711
chr12	111411355	111411515	0.798067702383645	0.637869522385459	0.805873337470714	0.564551741764759	0.858668211176976	0.803683218386757
chr12	126772559	126772729	NA	NA	NA	NA	NA	NA
chr13	28586697	28586882	0.438027200912349	0.415145324554109	0.568652031605256	0.446001315908254	0.458934919369577	0.344467194679719
chr13	29455145	29455322	0.702490642925339	0.573021922658687	0.705127099050979	0.577062324721908	0.675149094994086	0.626019946019205
chr13	29488125	29488400	0.476513063694225	0.277240507107264	0.308980204135069	0.298017066978584	0.656926997403962	0.473175670413163
chr13	29674706	29674994	0.610764801324933	0.450628685064958	0.722359379027346	0.479064112805503	0.765467229389906	0.548728043378434
chr13	29743502	29743847	0.490700817438832	0.066496730683726	0.303021899934666	0.147048266104889	0.537825638694241	0.152504438513664
chr13	48207258	48207434	0.828546421898256	0.310143789993827	0.795342733631182	0.593282456428819	0.808424272440128	0.48239624568031
chr13	50125550	50125717	0.00288900467364921	0.0026636299569242	0.0272338881078157	0.00238884088436298	0.00171620951520316	0.00248516631508448
chr13	50800489	50800770	0.640087692778856	0.52316337621592	0.513468838969327	0.456150944002123	0.697506829442034	0.474046073704805
chr13	52309863	52310153	0.109997987959091	0.166344827329259	0.0853536430793624	0.129622138575504	0.131650460733398	0.159169542274593
chr13	54465515	54465856	0.658222827163665	0.521867515054424	0.723987552285862	0.668335129852795	0.672398319871854	0.657057933517519
chr13	58768188	58768392	NA	NA	NA	NA	NA	NA
chr13	58948213	58948524	0.668376393738371	0.373477114752767	0.720383668924793	0.670304525281074	0.793340627147643	0.61194254979697
chr13	58949435	58950060	0.17698079810593	0.208966430848029	0.149043949229876	0.210557557650176	0.261801549278013	0.219699481732641
chr13	58955879	58956065	0.848350455692861	0.396390413354725	0.880710794297871	0.759166483502814	0.83938352824886	0.760530322131564
chr13	65236952	65237306	0.72929433005954	0.398236621425631	0.750783433990592	0.796619822400162	0.760616541351812	0.718047731638261
chr13	70457630	70457790	0.61718569976115	0.520006562293063	0.41357256986175	0.435838859012224	0.530663192814614	0.542831196762246
chr13	73672768	73672935	NA	NA	NA	NA	NA	NA
chr13	75780072	75780382	0.712444454437533	0.447318256718864	0.700848225103411	0.580641500355665	0.775999753649857	0.647656683364936
chr13	84296479	84296657	0.344453259627365	0.277001408986642	0.265972023920198	0.470997091116246	0.32784450935767	0.268145918732558
chr13	91623299	91623467	0.780823821406898	0.470286080184673	0.766276887739961	0.702292490437893	0.77469316088199	0.660241466252071
chr13	93234084	93234419	0.562401515956609	0.395388833974432	0.34637187492603	0.380613938180799	0.562549310806252	0.60797980083419
chr13	95299760	95299934	0.860625998701821	0.751883737928343	0.692895550169094	0.724809349881933	0.915991972714105	0.788643796622374
chr13	110371933	110372094	0.915449968193082	0.628674651606635	0.858300837532175	0.862593416971577	0.919207524886076	0.786914753279896
chr13	110942332	110942553	0.736262865577579	0.62560116358405	0.679309297377012	0.700119487318678	0.822411633995349	0.832367691521795
chr13	112125623	112125866	0.909394535133316	0.595280744344105	0.855073151573068	0.888626462435985	0.863968124915983	0.810661954462414
chr13	112140329	112140532	0.381839425722157	0.409215841910084	0.386961163450954	0.299393761760191	0.480035335704682	0.243867020296986
chr13	112659122	112659392	0.818098293930832	0.501184123538573	0.771797097751115	0.67446007265789	0.815792262052789	0.701262755211745
chr13	113383230	113383406	0.0828797968543632	0.0529513393596564	0.107913271996083	0.0565248072774263	0.114164008832292	0.0964499417967937
chr14	19093276	19093519	0.55133256195918	0.657474950787729	0.592524683504953	0.756750205092318	0.79558201174734	0.693992506249121
chr14	19306456	19306776	0.828003325516112	0.862913774123552	0.663830870815721	0.886169200178298	0.91535470182202	0.914646131687944
chr14	21069621	21069834	0.288862254594335	0.179500813612357	0.326560103921474	0.198908812969463	0.401905538949703	0.25094013867622
chr14	22344219	22344545	0.682628652220089	0.567120901435695	0.728595366568937	0.596924018789702	0.677400437454672	0.645876472607816
chr14	24893443	24893610	0.591394667902608	0.38359471209046	0.45797200440862	0.454776990867357	0.56915423509906	0.48609266621447
chr14	27605307	27605570	0.267669274023828	0.225776954567891	0.214690181832602	0.208073374973375	0.259245454240909	0.216383823323138
chr14	35403718	35404304	0.0115329368406565	0.0709661978802653	0.0192095814355265	0.012482034528639	0.0123647698287675	0.0029705230654728
chr14	35404576	35405217	0.0114443924916795	0.00600985333532855	0.00561267141525187	0.00834318406098335	0.0109720016884359	0.00345886151048515
chr14	36798177	36798484	NA	NA	NA	NA	NA	NA
chr14	45281854	45282177	0.534441564382429	0.242907448317999	0.626458713851994	0.514499661571148	0.6421867921628	0.467775273871031
chr14	55601226	55601561	0.608002024952233	0.421195816695468	0.668676684573735	0.456338175948775	0.743144161540032	0.388251399847239
chr14	58777792	58777979	0.514429021502702	0.441650663637297	0.574363217588618	0.502704660182244	0.713624080724321	0.545419747363219
chr14	63223998	63224190	0.169499288630904	0.107666876478697	0.184646982216289	0.110441996355009	0.119746919459603	0.12777897074497
chr14	64708167	64708390	0.655813416711003	0.491906062048761	0.734510625144247	0.505994727336194	0.800012389481293	0.565330507346064
chr14	67131882	67132069	NA	NA	NA	NA	NA	NA
chr14	68232668	68232853	NA	NA	NA	NA	NA	NA
chr14	68795547	68796012	0.00257695942012833	0.0051596652294739	0.00438163351659684	0.00350312996434086	0.00450375638483196	0.0021375455410857
chr14	70947870	70948246	0.548046620423534	0.100520296544919	0.653380365860433	0.288117715473091	0.697311837460411	0.362263166273986
chr14	72154701	72154995	0.11368534839148	0.134346291464772	0.192445376014993	0.132681001877826	0.208385838096654	0.0894858311068309
chr14	73760331	73760511	0.0116219096331096	0.0584244169821511	0.021098304356597	0.0196592870209225	0.00969054103396002	0.0119118738759475
chr14	75540126	75540463	0.856539008857159	0.382424945034931	0.85372161537673	0.695637806805029	0.897441276656559	0.407688507484909
chr14	76486248	76486671	0.0372575822292552	0.05847252979314	0.0321733863669507	0.0459782564846883	0.0569100000398378	0.0331145947630087
chr14	77033919	77034161	0.00296508136515827	0.00121002726639214	0.00427331805531386	0.0273970502521753	0.0013806154780029	0.000735974108553915
chr14	92924346	92924510	0.521781174222974	0.24429531753172	0.540965450902041	0.435396778922364	0.530196941784798	0.448811425646201
chr14	93959360	93959698	0.431295814588772	0.194340865375736	0.421319709143349	0.276628683209156	0.528104044565381	0.186509697175441
chr14	94345889	94346734	0.652849580596292	0.202505570752493	0.646993558844111	0.598762554630551	0.594296978724506	0.295450926294932
chr14	94418023	94418187	NA	NA	NA	NA	NA	NA
chr14	94599086	94599350	0.797055037108568	0.535502596360338	0.741862765377138	0.707242906455135	0.749809058802907	0.66030672841527
chr14	98903819	98904238	0.384531710748264	0.11852975990001	0.129925069488696	0.195283323236913	0.360868314650853	0.112851767960633
chr14	102777367	102777618	0.0161491930897997	0.00435104911346571	0.0937742191152174	0.0306206334226228	0.000492877629666749	0.0127424945788014
chr14	103260570	103261007	0.444943478129898	0.207834746401423	0.440399529611417	0.386672406801004	0.38786670410514	0.214832720300725
chr15	22684861	22685055	0.611543590369126	0.401815757153871	0.498758765090117	0.293777996857538	0.661483882081069	0.553169252642296
chr15	30193471	30193633	0.721717097919762	0.43997133954384	0.710813991242468	0.641150576539494	0.731044094520166	0.68047001005126
chr15	31077170	31077447	0.749553993114896	0.598377739229964	0.849663490845386	0.607563113278645	0.868952456488916	0.593507464297161
chr15	32345024	32345222	0.737338190197542	0.646686356985004	0.676606397103657	0.597435596230146	0.754405345533451	0.724978028470978
chr15	56040592	56040844	0.2969394863161	0.29393116335962	0.347319166012256	0.373594325801561	0.412691416169928	0.283027823154227
chr15	62119581	62119802	0.784140501199134	0.47817273605597	0.680863327101234	0.704926089380267	0.768816296888956	0.70097579790703
chr15	62125891	62126120	0.462437976336091	0.471250095010216	0.386156057218236	0.367264137433115	0.518114153841705	0.488370087105873
chr15	62135482	62135993	0.272033728793278	0.234570311412936	0.501479174511214	0.311540421372345	0.377794758566152	0.204909659109457
chr15	65917115	65917419	0.773451607585095	0.586967405071899	0.722160178825768	0.607457557231551	0.752168159791883	0.50214457682966
chr15	70122398	70122660	0.765066564637478	0.766017416340718	0.76137888837632	0.752504465133718	0.860826347209996	0.749998856784171
chr15	70140592	70141033	0.831153549369895	0.226488311520363	0.807883160762215	0.494910037477934	0.831869786866625	0.264615921241468
chr15	70616377	70616602	0.591098330685484	0.507963656779506	0.436997792458418	0.50447548641964	0.615337159218805	0.529623302451702
chr15	70853300	70853460	0.356288063472324	0.0782614823100831	0.274995074819777	0.183646647617611	0.556829241148258	0.0828987702464446
chr15	71251863	71252340	0.260928351520402	0.112761455500298	0.269893569447824	0.118844337662312	0.451429136318285	0.272972313021441
chr15	73362953	73363216	0.792794958262104	0.53106931943537	0.670649943191415	0.690906412570512	0.815047662248504	0.684802221855228
chr15	74200503	74200748	0.676299184299769	0.707865175566699	0.648791293205728	0.59214646303192	0.828961971961639	0.721982202956326
chr15	76309684	76309911	0.637624924877627	0.224726760914557	0.665358175835709	0.587878198453635	0.783272028642678	0.46624184238389
chr15	80419700	80419894	0.667270670130394	0.344234260156035	0.601527718336871	0.616076298431754	0.704472647425505	0.485134150272139
chr15	80674284	80674444	NA	NA	NA	NA	NA	NA
chr15	80776435	80776687	0.555346947630464	0.560377155080323	0.577085425702068	0.621999131989696	0.275046735019491	0.261567945406408
chr15	81940480	81941017	NA	NA	0.0919230076253506	0.0545556840602501	0.261157443860962	0.201525406615655
chr15	82165984	82166213	NA	NA	NA	NA	NA	NA
chr15	85164877	85165079	0.691744828808219	0.504408074449081	0.773859946759549	0.760546827839479	0.800587129981458	0.636256251649638
chr15	85795736	85795916	0.609262055241378	0.277803543621569	0.676947910741446	0.490480699668301	0.769344574226499	0.488643402646351
chr15	86465561	86465897	0.0888267348180625	0.120649393772093	0.113969825807791	0.0799316779052779	0.140992202079919	0.11479089470969
chr15	87752602	87752806	0.0843429245323357	0.0965585206513951	0.102151468406321	0.0412422111927928	0.0465771930195978	0.0840242956606172
chr15	90854752	90854918	0.763385239772068	0.641596597017046	0.742250905228106	0.783347749188647	0.820534878037012	0.748098670882933
chr15	91940908	91941068	0.430439113630044	0.406157214997437	0.433074054214859	0.467136644141202	0.481793996145749	0.445651600436876
chr15	91953526	91953806	0.852889248190558	0.470151092788765	0.816356821202302	0.844325725217127	0.918430517829918	0.688382037722485
chr15	92642446	92642734	0.785125180185449	0.791161482812685	0.852084853908988	0.802866425171377	0.810958931262888	0.831331998034178
chr15	92663192	92663505	0.795406248076904	0.417879502195468	0.730210194219659	0.698931173464842	0.816042318946446	0.429130611028774
chr15	92665337	92665676	0.335236611581577	0.0397791215098786	0.39411590536695	0.265160137998155	0.527854742366996	0.215217033993798
chr15	92809530	92809697	0.00164731960822948	0.00573391136982473	0.0111986791665329	0.0022455859914331	0.00232552208868752	0.00597225893934898
chr15	96171013	96171180	0.0435338317674737	0.0348653942369096	0.0540539551156687	0.0526970482208885	0.0349521675035546	0.0540564170846774
chr15	99014829	99015361	0.0147581245114138	0.0202199636832724	0.0269532944886147	0.0126837753616094	0.00693758122943269	0.0169131296559613
chr15	101105363	101105563	0.714940173864683	0.312500104448905	0.63493109238613	0.730360139575769	0.768385494470756	0.545320556741841
chr16	2468951	2469145	0.00484295531663431	0.00332057853467643	0.0156604134158377	0.00605645558557997	0.00653242214005591	0.00664655693178321
chr16	2963309	2963607	0.101134553985937	0.0826025251852458	0.0863477960364882	0.076996882905682	0.0998594560946771	0.0673018801047638
chr16	3065203	3065433	0.705995434671071	0.395373120992828	0.635447441413561	0.456682794678403	0.731776518427517	0.403361641375914
chr16	3959335	3959495	0.791713222515504	0.458311340019395	0.722086591931999	0.668369944529516	0.836420402273187	0.705966316670703
chr16	14317472	14317718	0.912883470595007	0.773289391824502	0.726152639364128	0.793489790498787	0.931631356781374	0.808838165526294
chr16	20453708	20454027	0.288914490108003	0.348399899111362	0.354038773689956	0.200849085762933	0.311262065590217	0.292475849073979
chr16	20573860	20574144	0.218349928442839	0.140434173527642	0.127425683619188	0.0997160758656147	0.19751815705665	0.15339758138866
chr16	22899638	22899879	0.378502554900201	0.351535336224892	0.343101627820411	0.259890684783478	0.445617139829684	0.442574129530433
chr16	29288693	29289007	0.157111323930862	0.0552283092984627	0.216549405262218	0.155371921432794	0.31201834711085	0.161874016609665
chr16	29469877	29470132	0.736201161961848	0.555238716678641	0.652253943887202	0.573619346072604	0.730877732167797	0.71019753513639
chr16	29811297	29811640	0.000953196486286617	0.00110657078612085	0.00532112909586466	0.00187692153978421	0.00102958351228766	0.00175376973644659
chr16	30567282	30567527	0.826292477523682	0.558709869304803	0.777350477841246	0.719527546662021	0.891779458569481	0.700403838942502
chr16	31265398	31265698	0.836859822957294	0.301978812969845	0.834540448092704	0.449300637164028	0.846126135034383	0.353636719580505
chr16	48385855	48386049	0.0567117538784649	0.00650807585043959	0.0833635284845233	0.0673183375287064	0.0376369157687461	0.0349444000361621
chr16	50741908	50742110	0.00446715698209318	0.013684120166257	0.00496537347437845	0.16045595857382	0.00560742474006009	0.0194418055094902
chr16	53384661	53385052	0.110922954343008	0.115916104840494	0.119289503584629	0.107865099221331	0.128569050167121	0.115403961231095
chr16	72663046	72663218	0.537742209310312	0.221714826964466	0.591761467920579	0.497649428167354	0.702986726761674	0.58619504515503
chr16	75000907	75001087	0.888413779981739	0.519965605565021	0.885217885286689	0.663178539379131	0.906469474529065	0.610416282976344
chr16	88262681	88263000	0.184543716864573	0.125612095405809	0.126528346760377	0.0480397693401361	0.213982262269529	0.163726915543945
chr17	200322	200548	0.790427828265192	0.526964330052035	0.733677019020603	0.553497616480048	0.75499595710389	0.467508301159523
chr17	868138	868440	0.860524349411585	0.49530359328539	0.843214947367751	0.726007271195578	0.918735182907226	0.626929938038187
chr17	1081246	1081483	0.324778575149758	0.144803716483781	0.162961523168919	0.110225693726186	0.384105808098604	0.118379048578263
chr17	1111233	1111472	0.322366944928569	0.0767037540539852	0.365070932143962	0.305011780031303	0.479411361010984	0.221305253163715
chr17	1228326	1228533	0.00287659243762305	0.00285755625043581	0.00684118270547221	0.00401735311438917	0.00714565172621285	0.00325484124978746
chr17	4186433	4186690	0.806387248512137	0.377504771612234	0.72978295341791	0.816005034084132	0.871251001917819	0.643147321382133
chr17	7351724	7351932	0.00223017250891841	0.000263915567285401	0.00432482353076813	0.00135932461275164	0.00029805360438032	0.000356863357199572
chr17	7687393	7687695	0.00142656301402848	0.00171796351568546	0.0198649210381403	0.00994757497647066	0.00708671011580036	0.00621842769494065
chr17	8059331	8059534	0.480931848349011	0.158315749627197	0.390450143654728	0.321010938703589	0.483862665083461	0.446776030916049
chr17	9021128	9021367	0.0149083886910099	0.00554297111565862	0.0232650513182208	0.0181127737596385	0.00345078055927021	0.00404631543474404
chr17	9389118	9389392	NA	NA	NA	NA	NA	NA
chr17	9648020	9648187	0.44509274192205	0.377757504467317	0.218326394108615	0.122773511888632	0.688860887959634	0.569431384639364
chr17	15645605	15645844	0.189357641260088	0.0963040587992767	0.213273501696432	0.101402161205299	0.168527621721225	0.147652556692505
chr17	17691918	17692113	0.285101861949649	0.31743216419899	0.283648339034428	0.379952936867953	0.454384961879565	0.305782779078967
chr17	17782272	17782521	0.00249862787384303	0.00170743740989056	0.00993559294781577	0.00110785361216756	0.00134362703852884	0.00156585074741537
chr17	18719248	18719488	0.358617861331013	0.193932658891236	0.360454373975367	0.183659037772531	0.384374695892896	0.24514146464184
chr17	19063808	19064031	0.0104665152242908	0.00628284227908054	0.00226864564231339	0.00111800261557597	0.000928266747586603	0.00115339611222699
chr17	27104625	27104820	0.387610454381504	0.3964770370677	0.292564064137439	0.526264926065861	0.409722485756613	0.422352559378148
chr17	27686194	27686713	0.155122394561157	0.159993389917235	0.214905119931127	0.153181454790418	0.229807107016789	0.180173164700457
chr17	27689459	27690334	0.758770495497422	0.39139785852939	0.66349750558219	0.647504806145258	0.796324149027317	0.728001455147735
chr17	27695038	27695673	0.440817937796447	0.373550257829794	0.368336978136831	0.345752468819851	0.46396346029488	0.462134701564437
chr17	27856840	27857015	0.797199309411217	0.609271427663677	0.785168017890554	0.67698017966888	0.911913402353595	0.73227829123906
chr17	28216161	28216365	0.684989441942208	0.656428321546636	0.826373188907965	0.735548441463545	0.820415931331756	0.782375536481581
chr17	28728181	28728357	0.00501699206915259	0.00521490028734997	0.0161231045471265	0.00420947104651737	0.0026345300757857	0.00994437396474362
chr17	28887914	28888158	0.858279606974239	0.710262502902822	0.801809832058311	0.844005030350349	0.933624115730482	0.839541430204977
chr17	29149575	29149868	0.741720794129393	0.210727013757532	0.537082981641749	0.444058229733228	0.638583070284023	0.40080004949451
chr17	34235477	34235902	0.779617023397824	0.432221596211671	0.660125774272977	0.550538749990665	0.706173576382631	0.522696704796269
chr17	34238793	34239087	0.73876191496005	0.742444340506088	0.725474876352622	0.702721012584692	0.761558291702116	0.723012710614086
chr17	34252500	34252846	0.524177868497138	0.299598862273208	0.450377255694401	0.376164189552466	0.488357823220763	0.274035567239224
chr17	39864164	39864324	0.240611790367175	0.171656855506599	0.0919055321888166	0.125138608373647	0.192047482453829	0.254769287136902
chr17	39920818	39920985	0.772809116322098	0.569822621958692	0.773991659606545	0.721727103321829	0.853015845177117	0.736491923469855
chr17	40180263	40180437	0.546736216555794	0.21564110295567	0.630732695398855	0.464943945035567	0.707998706130102	0.262047669859936
chr17	41676425	41676614	NA	NA	NA	NA	NA	NA
chr17	42329058	42329332	0.845676721881735	0.346801223856623	0.899243073914329	0.699539987750319	0.862537724312526	0.353093511097865
chr17	42682410	42682577	0.0558006682786298	0.0253171906916766	0.0621917679659442	0.0191394078559043	0.0442616990037808	0.0157841859919677
chr17	43578749	43579145	0.274093353987983	0.0279746334505254	0.20269457751084	0.0866661951387873	0.42097641321068	0.0539850704047128
chr17	43656653	43656925	0.117716854365925	0.0859797294849738	0.098541590561165	0.103037198835702	0.207884915971259	0.110027655167553
chr17	43671108	43671405	0.158570034892037	0.0958713370846209	0.140512512052177	0.155381444539132	0.193845119454179	0.157782052490648
chr17	48111795	48112051	0.901074991456493	0.611183564579366	0.946684547201043	0.882930641736259	0.912026309618214	0.823541306978266
chr17	48407252	48407558	0.550997327796915	0.215438954870107	0.635865429421569	0.328796782600723	0.638289332663354	0.413912773541307
chr17	48491687	48491888	0.919822763136355	0.705156126230141	0.857204022032472	0.890129923267337	0.979705399708904	0.91621548591133
chr17	48871663	48871952	0.703718438845367	0.412130580394478	0.535503133043631	0.576376643245088	0.747924005888506	0.578546959360232
chr17	48873291	48873567	NA	NA	NA	NA	NA	NA
chr17	56653961	56654243	0.477611741497149	0.413860609102495	0.56123810423954	0.489879139928222	0.558868681917653	0.468625961718324
chr17	57533698	57533913	0.911056316274787	0.844236376371295	0.938618155570163	0.860269625012421	0.93727172816646	0.889115856837582
chr17	57987183	57987381	0.0042669773978958	0.00488487354097209	0.0169943272345373	0.0187818448091229	0.0044745166932305	0.00178098994771598
chr17	59093977	59094232	0.152563250564722	0.053833057592769	0.198224376112488	0.116461725789986	0.182799221953308	0.149929932154797
chr17	59832981	59833141	0.438836445087576	0.232738634774651	0.586778063990112	0.271527349593574	0.660898397719207	0.150109198780685
chr17	59846323	59846498	0.565984128260568	0.288967301516309	0.72121815634623	0.351390444414062	0.687134813620547	0.438188315059154
chr17	60030848	60031084	0.815020509225219	0.608093028042853	0.753105453395148	0.821895725054016	0.850176885241491	0.67609197949409
chr17	60115435	60115778	0.889100882588683	0.607778137038726	0.558895412583692	0.6852767801366	0.751946414126497	0.752164850559329
chr17	60160971	60161270	0.722748658140153	0.442277001624949	0.616938322432928	0.547446310655804	0.698564506319281	0.54923266730095
chr17	61494669	61494856	0.301132154823882	0.209791256283772	0.250466301877323	0.228182111372713	0.379167025517161	0.279157358532361
chr17	64965928	64966088	0.0249612254701033	0.0103833443996542	0.00985064452055343	0.0313473219532224	0.0236567736274419	0.0186994545807517
chr17	66985442	66985616	0.798775879828192	0.608174833918207	0.698016889851131	0.64319522783972	0.687883390075723	0.664742286695661
chr17	68290390	68290730	0.00777645992687499	0.0166027699003147	0.0149307303357908	0.0104448474599523	0.0191736428691598	0.013441141452825
chr17	72127007	72127233	0.761643612650225	0.560834932494306	0.685511476380059	0.599485402389519	0.856914624640227	0.563247491962006
chr17	72518989	72519358	0.229971783697969	0.0464336478382218	0.182573020775618	0.169231281638778	0.295022327064339	0.134636023066025
chr17	73166892	73167194	0.882709379711198	0.385288264185789	0.871548827397102	0.769420729130256	0.894269844219293	0.493739162572509
chr17	75877194	75877434	0.601470981981593	0.26844824856864	0.570585463772398	0.373984613115266	0.65030216541623	0.34249139996636
chr17	76498213	76498496	0.369380727282149	0.216203050472846	0.196593781491496	0.241861225537645	0.407058697973273	0.230908915309422
chr17	76565258	76565418	0.572554950067283	0.322906383020314	0.567526369732579	0.466464475918221	0.660890429978375	0.519646460170171
chr17	77961954	77962123	NA	NA	NA	NA	NA	NA
chr17	78477092	78477296	0.71006810548894	0.597916829292258	0.561598766815627	0.68683923940645	0.736087530352391	0.633689451599532
chr17	80155596	80155893	0.217727501112788	0.153878975573755	0.192633373803952	0.136077780644314	0.247747429686505	0.227784902221656
chr17	80260332	80260499	0.000125742380230057	0.000143023423844083	0.0075673275702828	0.000833009683767749	0.00024833941731548	0.000437126831018889
chr17	81405470	81405689	0.522040956160969	0.363336119722767	0.443227050293917	0.395278641661063	0.582122640827903	0.454334596231643
chr18	2847372	2847600	0.00105957827809181	0.00510190829028898	0.00237943154660585	0.0911435895937257	0.00166925201096598	0.000448984765497802
chr18	3003983	3004171	0.742156521710553	0.401800152545585	0.800664161589784	0.596892211805941	0.823645134268536	0.733041902765467
chr18	3771104	3771283	0.0395127601361992	0.0330169326237298	0.115007743094537	0.00405640863873586	0.0317769784707298	0.0326199754677933
chr18	10128989	10129226	0.707559367396035	0.39811603819696	0.82022591523458	0.552325472019246	0.72978457651616	0.516206205985749
chr18	22817990	22818175	NA	NA	NA	NA	NA	NA
chr18	24739984	24740171	0.771997791520972	0.586343512798174	0.741486697272999	0.736981212758777	0.841588477369074	0.630165992498641
chr18	24926732	24926968	NA	NA	NA	NA	NA	NA
chr18	31261808	31261993	NA	NA	NA	NA	NA	NA
chr18	31268172	31268430	NA	NA	NA	NA	NA	NA
chr18	34222364	34222591	0.00120283360762292	0.0355072137877102	0.00457074359552691	0.00571176866665538	0.00202542499808369	0.00256559147882232
chr18	34626852	34627050	NA	NA	NA	NA	NA	NA
chr18	35497934	35498226	0.0484292662781423	0.0451913574534626	0.0620498924650411	0.0457124345660206	0.0580148742258883	0.0392710361246961
chr18	35650441	35650601	0.820465765042186	0.600247907604771	0.779780573425897	0.767991349634862	0.897789492174788	0.879268786750566
chr18	38940799	38941154	0.443766961851527	0.484670417630336	0.440031442496585	0.66613346987248	0.435313125837289	0.453292474422745
chr18	43671515	43671755	0.57916252240216	0.634578206295475	0.572513962017423	0.523941462860179	0.625040086925072	0.547262547766157
chr18	44852969	44853237	0.844205311288565	0.586145294603473	0.867379806560169	0.729328147043767	0.857686125739646	0.729770833252962
chr18	44887207	44887612	0.845136955383033	0.472891190611323	0.837662259459455	0.709032684947348	0.881813590356301	0.715721529151358
chr18	48419357	48419538	NA	NA	NA	NA	NA	NA
chr18	48755251	48755411	0.892379707127806	0.253703978452216	0.860301613735397	0.914344177716589	0.91375349855596	0.74624612497448
chr18	58191636	58191944	0.759478985897289	0.325538787835117	0.691178052636978	0.753089636726193	0.78503838536204	0.568250411257449
chr18	58230908	58231180	0.434177142825751	0.256680743077378	0.428605941140693	0.223127773350528	0.588385763470812	0.191095328861101
chr18	59455310	59455515	0.0131617825717264	0.00269511672528887	0.0164993134653452	0.00353108295432349	0.0198607390761928	0.00232266449465962
chr18	59516439	59516630	0.210839283333146	0.349110074784184	0.255314711190025	0.333564630108407	0.193992160346014	0.175331401851913
chr18	59847217	59847710	0.83713749839498	0.518140816043454	0.884663209704133	0.812221196035078	0.896763730147466	0.693474719834465
chr18	63970531	63970764	0.00408061873202448	0.00792693720143344	0.0233891355227071	0.0118488460730583	0.00533637183307039	0.0317826610714678
chr18	65934942	65935205	0.424411939790544	0.415002416915683	0.539796985951623	0.505059647594314	0.295061785659101	0.356118956858803
chr18	77568192	77568500	0.504756042647142	0.128864776596796	0.501988232150631	0.36262017761381	0.721100169004583	0.341343214240485
chr18	80049101	80049555	0.841954027232833	0.581671858125612	0.755486517712086	0.841483288255046	0.885023810718341	0.841125486785312
chr19	2476600	2476803	0.00470656278419356	0.0199321393816659	0.00852231948344817	0.021937879468694	0.00520169094801759	0.00522572797105508
chr19	4229213	4229380	0.32709651168376	0.241426982454818	0.248974544236975	0.205222408077298	0.377191570147776	0.230762983167173
chr19	4831729	4831972	0.320927361511446	0.272770794653104	0.245950241495286	0.120410504840994	0.388940176866813	0.359581835629874
chr19	5457944	5458126	0.776579790952885	0.551031138392747	0.568740853543713	0.535315771396721	0.757757529545162	0.653192514131777
chr19	6661791	6662103	0.513053072306741	0.194885483043951	0.596133535197342	0.560340006545842	0.622160230586949	0.302979262911521
chr19	10219832	10220105	0.367897768480089	0.255223962955447	0.378745518267365	0.41955791618865	0.423116346340704	0.342583468562614
chr19	12788682	12788940	0.228338782002297	0.141686869699866	0.175198998880356	0.161108134768033	0.295983634966418	0.208904438278382
chr19	12793556	12793893	0.00483532325083448	0.00466438802832556	0.0098504183186885	0.0067551622228039	0.00657010564388435	0.00272486993559386
chr19	13843526	13843735	0.393640006794199	0.32166374463854	0.261039221727156	0.367990009873063	0.410720854529383	0.375339951305569
chr19	17931753	17931984	0.814942326588787	0.348301490836663	0.674581924599027	0.750328673163638	0.914896863403245	0.642252728322742
chr19	28590025	28590385	0.545969034903842	0.214542099556663	0.615571997133156	0.343361802364163	0.727873421986794	0.27064859438188
chr19	35013002	35013188	0.451447784631185	0.369480707563876	0.417733021590391	0.44863952377975	0.455897316527656	0.338637314190301
chr19	39941863	39942039	NA	NA	NA	NA	NA	NA
chr19	40920980	40921594	0.164817168701299	0.127280016818541	0.225083802432411	0.136977050042448	0.136320458861348	0.133390014932124
chr19	44747447	44747616	0.0038051946220277	0.00416610277247056	0.00687091974475539	0.0159951456518846	0.0120226675489191	0.0044617601359569
chr19	44748676	44748836	0.000378345290790164	0.000903335639644376	0.00771546875435106	0.00193750913517735	0.00597173826765559	0.0109018835732097
chr19	44753325	44753552	0.0403774635166852	0.0336639078478383	0.0250552390402484	0.0624768577165758	0.0518573444962035	0.0269814991819935
chr19	45642431	45642730	0.0276766731545406	0.0156846872858774	0.0186397169336717	0.0121977358131778	0.0158896901376056	0.00564871763493495
chr19	47227514	47227942	0.00428356417763477	0.00073522250717537	0.0695471674431593	0.0171496464809641	0.0158696758202591	0.00918423780279923
chr19	47231240	47231495	0.0110203957302661	0.034546542358519	0.0262249707307405	0.0346468860466599	0.0112788070663653	0.027098833608003
chr19	49897640	49898019	0.784060877723303	0.289587015585531	0.792606002716422	0.683959649175304	0.845234792366112	0.410810549661206
chr2	16400301	16400639	0.5055158634298	0.239652160683138	0.73426682985786	0.648375842050232	0.491287926553377	0.236823737408452
chr2	24360739	24360933	0.0661603371061975	0.0605426693425974	0.236976307320476	0.0463594306953834	0.0598246197445502	0.0436001147050532
chr2	25977895	25978084	NA	NA	NA	NA	NA	NA
chr2	30155311	30155478	0.84715437304956	0.163900216614421	0.890490593549254	0.721580289955502	0.917781362329889	0.619206613710736
chr2	31783587	31783898	0.459495100025692	0.55951819085891	0.521764725664678	0.53002729857282	0.507635346067473	0.447906310842477
chr2	34210423	34210614	0.122430988765381	0.170075992027031	0.117848631754345	0.0667685639950557	0.0610207182430373	0.0859527242212547
chr2	36492339	36492772	0.568574252920437	0.421115127048697	0.612224967142624	0.457722915611294	0.788047200750794	0.551345091600812
chr2	37417413	37417659	0.516318775330797	0.485440740902244	0.618996540778777	0.626625228278508	0.60033241763215	0.594322596249414
chr2	38201975	38202228	NA	NA	NA	NA	NA	NA
chr2	38438956	38439197	0.787423019884941	0.331086077110716	0.887748387817616	0.531490273910743	0.887268790706365	0.498733000954706
chr2	39790219	39790747	0.00176255900371617	0.0553420217312898	0.126718046959159	0.0584552564892917	0.00771663482140116	0.00490055362966318
chr2	43226069	43226406	0.00146571917290331	0.0049232018897179	0.00239531834667824	0.00204327154482688	0.00214025170209217	0.00154390777093112
chr2	46642776	46643183	0.14324185655019	0.0984867713474808	0.233917092694483	0.192748349249157	0.183254300518038	0.164348854595715
chr2	53424224	53424401	0.666517083396538	0.482109027552024	0.671134231433435	0.508756688002992	0.629764546690944	0.623531197072346
chr2	54629967	54630206	0.818368192231089	0.25553472974503	0.662113593918285	0.537304483823883	0.886338504763875	0.477957561619544
chr2	56971407	56971885	0.201627496118746	0.221095036820546	0.183163727946881	0.207423150506452	0.268469380937157	0.264051949447989
chr2	60881446	60881618	0.000797861316498238	0.00360973381430847	0.0041574873128632	0.00200932152395382	0.000691385850032058	0.000348059041091048
chr2	61950002	61950310	0.171650543259694	0.17745395965542	0.245445134950259	0.162523501809185	0.248459094946344	0.21770477805675
chr2	64204267	64204553	0.903000449250514	0.312109929282474	0.866406642391588	0.843793467058649	0.924582400886424	0.522498878332782
chr2	64686345	64686523	0.804362579814442	0.726400640495551	0.770098690358212	0.791338092425399	0.865204637768472	0.81240172670894
chr2	64699825	64700051	0.869329627365126	0.588789496879107	0.796697290894164	0.795137978444908	0.877317339587305	0.792618485767456
chr2	64727906	64728219	0.0555711965445506	0.044592527819489	0.0316265873491242	0.0233299656630947	0.0740063485242573	0.0361591312581317
chr2	64768457	64768762	0.182675873048696	0.0731691987152673	0.172827329551085	0.10692946948677	0.217271638022282	0.100044786028055
chr2	64831350	64831612	0.116558408798539	0.0800512994221735	0.0963921026134921	0.0540545373831994	0.158076314937352	0.0643283726593243
chr2	65991214	65991715	0.389004402482012	0.300048530232189	0.353972334596776	0.356743301267895	0.462830990901065	0.464727216764989
chr2	66067954	66068125	0.867878792649738	0.614448794927737	0.854997407271286	0.867005852562608	0.865701466744629	0.787186942558925
chr2	66080188	66080366	0.307981899214121	0.320071981361981	0.405408501564899	0.312997441540178	0.255124919029016	0.278818799328541
chr2	66170737	66171147	0.669875800465398	0.472788581254105	0.589380041003297	0.522950561817993	0.704769551723028	0.514145232638146
chr2	66171602	66171850	0.385348108956577	0.26082495342537	0.36401608322544	0.300080053687868	0.479843093512203	0.366545832191392
chr2	66535666	66535908	0.290985735552972	0.244385446643444	0.190385846817342	0.298585680985751	0.374406538386047	0.263616640152093
chr2	66574685	66574877	0.0885674163329289	0.0222315104339718	0.0844582040015181	0.0050799612289347	0.0745059996593375	0.0312476947732587
chr2	68427280	68427503	0.903551285530103	0.682310391283194	0.838485441692916	0.784799492100816	0.908046140813192	0.795715552714702
chr2	68467415	68467582	0.0015774893681418	0.00187136818138646	0.00115374264773201	0.0117954927445544	0.000581242776634971	0.00113192785758403
chr2	69260174	69260362	0.309284393522809	0.218827727736279	0.35511472105619	0.354964321433872	0.431386490862238	0.322926712552465
chr2	71023634	71023834	0.764801542171016	0.428762077426063	0.693136793031387	0.514154435659817	0.743177084016554	0.538257950460057
chr2	71049755	71049997	0.925904715113473	0.756972688144463	0.838842589399588	0.814974304143377	0.930916322925802	0.842620078672096
chr2	73984760	73984927	0.00670312273179321	0.0141646240821627	0.0127460953684232	0.00348785912125853	0.0101976150166474	0.00420083189511824
chr2	76930088	76930331	0.795761281436079	0.652032182438801	0.82947365153075	0.686936129299911	0.799136982486575	0.802946528619504
chr2	95345184	95345377	0.282385655275969	0.115387060145848	0.233689249688291	0.202628983453102	0.329742894096926	0.218020823926386
chr2	96505364	96505539	0.623086663769641	0.25316090053469	0.615904629304729	0.334902111123569	0.608982928993997	0.286301681977204
chr2	99181022	99181255	0.000463168215490409	0.00410721346300538	0.0151866406425667	0.00325983179483099	0.000409485292750852	0.0058399142757348
chr2	100105140	100105318	0.0667080070797046	0.0482858058799737	0.0510388237449852	0.0342875997514282	0.0338492366850916	0.0390340220825953
chr2	100365275	100365673	0.437427431681479	0.174712378681141	0.317548391087109	0.268690898736002	0.442375928879247	0.331904640898308
chr2	100743022	100743184	NA	NA	NA	NA	NA	NA
chr2	101596354	101596596	0.760266562997394	0.407645486118217	0.745027182217178	0.724809398874234	0.820687110931402	0.533566315277397
chr2	104852450	104852729	0.00440859831928182	0.00816165197710939	0.0102749529001326	0.00877650451972404	0.0250062484759811	0.00137044558702367
chr2	106107593	106107838	0.880271149929676	0.512280738494312	0.75377703382595	0.81019192061789	0.91709819405818	0.561889027176018
chr2	108377537	108377720	0.850902230214748	0.62000274815243	0.797950925721582	0.79402827607055	0.852666988153502	0.756625225078367
chr2	108617935	108618124	NA	NA	NA	NA	NA	NA
chr2	128458237	128458397	NA	NA	NA	NA	NA	NA
chr2	133435171	133435421	0.168237992875718	0.196949888292705	0.348420691106458	0.183410297754251	0.220793634741196	0.119450197180995
chr2	138426132	138426482	0.2462722182277	0.178303533177957	0.224748430091524	0.180434628432258	0.274215014536883	0.230966319882581
chr2	142142679	142142903	0.781771419747445	0.389539077788387	0.747968454523233	0.69999760818206	0.778714922118427	0.580312773986099
chr2	142165844	142166025	0.490007923426261	0.481262253936319	0.543884831761995	0.588624176315886	0.521778238806412	0.511557248183691
chr2	153663996	153664298	0.272177775913168	0.226929760130718	0.451870487830312	0.352752801022957	0.345467881515387	0.233733382793597
chr2	158885397	158885612	0.867569402106642	0.698139053517381	0.946653924823056	0.823111555458022	0.917555879357859	0.689335861733037
chr2	158967897	158968408	0.00191786765800907	0.0159960586353025	0.0122997285896272	0.00281201946170333	0.00101474589461806	0.00200193595654664
chr2	158994997	158995354	0.266539874820553	0.168021401037953	0.295408031612018	0.199539747636354	0.267413431816341	0.212749785221102
chr2	169748989	169749200	0.797186101869763	0.65377970668013	0.695007575389812	0.75125913679969	0.808918103529082	0.797655742625945
chr2	172095394	172095722	0.00165271333058317	0.0743505447485338	0.0188680853843981	0.00210657851552269	0.00170487674173118	0.000958919112424654
chr2	172097244	172097484	0.00876262869347748	0.00365959473850951	0.0117537398681787	0.0162945531424476	0.0220073637642363	0.00767870924208657
chr2	172097970	172098175	0.296298446226999	0.0498406950967289	0.176717456470996	0.174750935023043	0.415770840817911	0.237816480361802
chr2	172099071	172099340	0.00142110083889383	0.00140811940073877	0.00367624547349966	0.0011542532178908	0.000199170158120803	0.00154655903153812
chr2	172525736	172525988	0.425294250872071	0.149779794400857	0.502993625656892	0.527867898373871	0.317357726338464	0.123480436261049
chr2	176107025	176107236	0.0679922681359017	0.00386419814067692	0.00753716213216215	0.00271447390633942	0.00216342816461053	0.000672091372125111
chr2	177038911	177039136	0.00476312041245054	0.00489619494895464	0.0435682043784446	0.0151616428536099	0.00837816870156661	0.00658922457866362
chr2	180467786	180468086	NA	NA	NA	NA	NA	NA
chr2	184407054	184407430	0.137796772744505	0.119460156965742	0.587897691903704	0.221255573245593	0.208521766043811	0.120923438878158
chr2	185160511	185160730	NA	NA	NA	NA	NA	NA
chr2	186544338	186544659	NA	NA	NA	NA	NA	NA
chr2	190718810	190719024	0.610858404237161	0.502668111527514	0.564118391985665	0.489157637856313	0.730335215036628	0.528291578008144
chr2	191063486	191063698	0.558880826013336	0.478612080117417	0.450934024517753	0.394855360701599	0.585571371679602	0.485378539084419
chr2	201118535	201118736	0.00300090155432363	0.00867581840283883	0.0136376959825714	0.0114214473818445	0.00115445206602526	0.00243599120213555
chr2	202173034	202173277	0.833151906019598	0.435590902826734	0.809468226582046	0.80125632460905	0.833898889362881	0.600510484067913
chr2	207529549	207529751	0.00472584248648966	0.00217499455378657	0.018445254735244	0.00220138353568309	0.000598157038829948	0.000647772561673049
chr2	214895151	214895319	NA	NA	NA	NA	NA	NA
chr2	218324078	218324396	0.11839349488619	0.0538901450977677	0.175922973877915	0.0718483990933132	0.0842174779367014	0.030626967385706
chr2	218799165	218799356	0.275358624382703	0.215724534580425	0.25002880685836	0.259541574309706	0.204964898707689	0.153342533980916
chr2	218805651	218805934	0.253745588663449	0.322337818276524	0.30430281661547	0.204030336830152	0.205773294251985	0.165875535989366
chr2	218892260	218892953	0.108366620956261	0.0557589740719134	0.138407305927354	0.130225741024204	0.167162912546477	0.0631282976189213
chr2	218896350	218896836	0.124422107484699	0.0304795531133904	0.129284533052226	0.0306292566879168	0.173585105679523	0.0381331323831021
chr2	219126706	219126978	0.385037749910662	0.141470087714183	0.210484622807147	0.200262559917418	0.676457213359228	0.346995768402812
chr2	222423615	222424046	0.502037250939457	0.0124867723981785	0.467213924205745	0.230645900643914	0.53385053448302	0.0268741751899014
chr2	222448928	222449131	0.691667149573341	0.399469802339363	0.823882560007358	0.657823125888727	0.781245196484225	0.458028195264392
chr2	231405594	231405802	0.310708570605048	0.170605855059389	0.225851018217085	0.33134801740043	0.293810614002867	0.223613742572041
chr2	235706547	235706722	0.887616439647449	0.60851969428643	0.75748955619318	0.77409494116954	0.916124499913701	0.789725679722529
chr2	238077392	238077648	0.836012989208374	0.403080895054809	0.749422074398493	0.684373722564881	0.884106872389881	0.546724434981694
chr20	9072939	9073171	0.763919548906353	0.534820857446471	0.790426576643177	0.709613502700616	0.883275575446593	0.527754408726606
chr20	11267532	11267745	NA	NA	NA	NA	NA	NA
chr20	20869461	20869658	NA	NA	NA	NA	NA	NA
chr20	20872567	20872788	0.861798668551196	0.269890546632913	0.915235947988468	0.752511712706045	0.847995973815951	0.570941165961396
chr20	34345060	34345251	NA	NA	NA	NA	NA	NA
chr20	45348382	45348679	0.0099495543328937	0.00526889991484012	0.0364151856764281	0.00821478463650484	0.0138387733456647	0.00782551871475951
chr20	45359782	45360019	0.853461623633977	0.349685756747772	0.892031903984847	0.495704393895653	0.842403471758608	0.475787582419681
chr20	56520791	56521397	0.175259247997756	0.0880041430037102	0.161850599273439	0.0597232308010492	0.367870800422513	0.117782939695139
chr20	57006721	57007139	0.232095668776812	0.14299790067754	0.267227449455181	0.141466296469108	0.262103926368697	0.0855017934712685
chr20	61436775	61436997	0.520979466892315	0.173380424709681	0.475837587478102	0.398132899070459	0.651327382678373	0.33679750578373
chr20	63698901	63699065	0.711670341031433	0.402168855559553	0.674079401524214	0.632568185594548	0.743920091567844	0.599632532359661
chr21	5089025	5089242	NA	NA	NA	NA	NA	NA
chr21	8212974	8213156	0.542964223209843	0.531114038703741	0.509004345066299	0.548821815946717	0.532914400166373	0.531863666861055
chr21	8400535	8400801	NA	NA	NA	NA	0.0610859467465433	0.0169603917140995
chr21	8442093	8442260	NA	NA	NA	NA	NA	NA
chr21	8444779	8445016	NA	NA	NA	NA	NA	NA
chr21	18096400	18096764	0.239596390414775	0.301171413416154	0.375530819659202	0.268433995033722	0.270395624305899	0.298179638353021
chr21	18245761	18245995	0.0273306312300583	0.0277119237566945	0.0472450049385323	0.0282788983555442	0.0284537092555206	0.029686875425156
chr21	25639387	25639589	0.00461048988112585	0.0061162079871738	0.0156529336634491	0.0222995320127192	0.00250327105492775	0.00873370428746123
chr21	30710607	30710839	0.278145917698755	0.292187389054355	0.386062048790158	0.358498504577005	0.346672811309446	0.371580429085802
chr21	33403194	33403457	0.00912124890357383	0.0088058360202744	0.0194096399880231	0.014738536746819	0.011340146315236	0.00895484750952177
chr21	34844598	34844880	0.44059420480845	0.230824408598516	0.472621591064549	0.265894383584963	0.5457608218835	0.280828455941313
chr21	37346912	37347198	0.810729296226746	0.45412489680362	0.733879716726674	0.742463714299972	0.818776968535335	0.74774782418223
chr21	41601719	41602214	0.753521738010796	0.296032298253449	0.697504794029551	0.647646963269424	0.795533155639653	0.578832417292295
chr21	43771682	43772114	0.0339825436794836	0.012568286916242	0.0293166537890507	0.0131712900219788	0.0844218418177823	0.0494199149449043
chr21	44170932	44171188	0.757801858252122	0.111583096988313	0.866701554026738	0.751902896831083	0.88961681054773	0.529807540442286
chr21	44172744	44172983	NA	NA	NA	NA	NA	NA
chr21	44785670	44785998	0.434322312273966	0.0480284217419919	0.447794112507322	0.185738662818321	0.658023036099234	0.240835742057905
chr21	45104566	45104842	0.533682825144033	0.406703820295763	0.432940907846536	0.408871875359245	0.676064112362678	0.507619899867756
chr22	15815824	15816100	0.750747374000767	0.68249333472863	0.717005299729741	0.75295989992141	0.823178096567656	0.840685344006499
chr22	17781753	17781923	0.733487428183466	0.371225501520607	0.670266999702145	0.563578234184177	0.831425590537031	0.524611267687579
chr22	21095607	21095767	0.903977349892185	0.485904255874567	0.941196669527426	0.86064761929928	0.841803569691635	0.719923102975874
chr22	23182557	23182797	0.0103267706909538	0.0143204472755407	0.0205589744928037	0.0174433016675917	0.0198888046273712	0.00927661611155328
chr22	30196189	30196424	0.248056996523263	0.0420308885101466	0.160375383077878	0.0780087224892041	0.525368737110702	0.215348066888752
chr22	35257310	35257556	0.00161775977549554	0.0212602250508345	0.00734972261305957	0.0120074891063692	0.00824002379136633	0.00579088646036856
chr22	37676693	37676882	0.207115876275824	0.115035229130829	0.343227659619292	0.286400066284101	0.317060165725515	0.181777745144504
chr22	38218635	38218905	0.853106983480935	0.301789591433365	0.738502504645609	0.380459414291827	0.889855546078108	0.16503684913849
chr22	40274178	40274430	0.923029168543051	0.284233162929958	0.853883393551513	0.845626554809665	0.940207455577213	0.642434014056519
chr22	42274131	42274312	0.724186951073354	0.45915659160343	0.745500961842547	0.627266194662692	0.806443182692856	0.572660192100718
chr22	42437970	42438162	0.0819087149080801	0.0795823124020096	0.149743858375518	0.0594094702787523	0.0701327028584616	0.0502029783682005
chr22	46545427	46545634	0.459418450039091	0.259813525151506	0.359358288840651	0.337117565311466	0.333665199308272	0.231750392818109
chr22	49962033	49962649	0.0022303262232216	0.00332719011121902	0.054748759268611	0.00298580771787542	0.0256357541713959	0.000918214793954239
chr22	50008241	50008407	0.230247561913457	0.14068134260975	0.228886265309256	0.217767154674711	0.313787593918967	0.15900096621579
chr3	5023388	5023649	0.160846654499766	0.127127125074244	0.160999033788422	0.102831149306363	0.249564015027271	0.192764828401897
chr3	5026593	5026830	0.0184729356014744	0.0161716992017965	0.0105211483613355	0.00705797234636075	0.0125489240173645	0.00695345573165209
chr3	8504416	8504591	0.598422374734852	0.430777251942549	0.660287847392405	0.526213542271137	0.723854345981482	0.636033521667315
chr3	8682998	8683240	0.829792868500223	0.512400638703647	0.73490449879094	0.699246156807478	0.804546552864998	0.647025221299084
chr3	8975556	8975723	0.787118072178772	0.726198854290456	0.755489710720243	0.78107294591902	0.82421829613981	0.738315452406978
chr3	10169163	10169485	0.300548672477885	0.165321456348819	0.219802112563101	0.22502695562849	0.391220873600048	0.117816023830842
chr3	10192166	10192419	0.786088249920577	0.268974365586284	0.729483693908219	0.469182836444682	0.843232826221514	0.211945006340593
chr3	10292810	10293015	0.756317885222287	0.483193725855972	0.771005743407457	0.641033326896908	0.862923635878116	0.70003006834471
chr3	11631800	11632018	0.420571831154996	0.130279621488619	0.431263766757413	0.158678634579462	0.580577075898096	0.267346567904968
chr3	15738722	15738908	0.0455761133018795	0.0272075402365378	0.0309902625676613	0.0491192228255534	0.0521166188840909	0.025971722097606
chr3	16146181	16146396	NA	NA	NA	NA	NA	NA
chr3	16399527	16399748	0.520259893898804	0.334714506965256	0.584720665466536	0.394629636081774	0.628777266872758	0.462182842249959
chr3	16477165	16477368	NA	NA	NA	NA	NA	NA
chr3	23162101	23162466	0.528332758803505	0.248835145719914	0.620341372241381	0.385130061860032	0.621858932258459	0.387422731904331
chr3	23668331	23668877	0.498733220418552	0.153879957727343	0.61775111282838	0.303224036576507	0.520508242474455	0.342429703304865
chr3	29393805	29394249	0.243882502520564	0.145822650253317	0.376086750741611	0.202219093129748	0.152793490046519	0.209716643706583
chr3	42120877	42121044	NA	NA	NA	NA	NA	NA
chr3	45204248	45204436	0.702237422441365	0.517997273048065	0.681757028932844	0.714960799356531	0.822435281992006	0.714943757157875
chr3	46065238	46065577	0.141830520415143	0.107679364347307	0.248541769526713	0.0913547343761787	0.113508419943254	0.128382440571182
chr3	55607813	55608142	0.846336431749703	0.352036119682725	0.82243351620986	0.801016738846978	0.860769001802853	0.564950270254716
chr3	55623820	55624107	0.641332986407422	0.594062214768751	0.727520829025221	0.781561315120628	0.665367855420158	0.568893296160635
chr3	67386544	67386725	0.798135206725582	0.767876033351226	0.933749644822001	0.917199466624993	0.875453552247384	0.817942508266732
chr3	69297633	69297896	0.771757938907994	0.56860427489332	0.833366967378184	0.802710539067542	0.818492443608822	0.706878167265657
chr3	72075875	72076102	0.52335870095573	0.396058093872905	0.495418892972804	0.421489590415782	0.697063163476623	0.534116226936684
chr3	72659622	72659801	0.618752716046118	0.502522575855036	0.6813737263977	0.527540815868336	0.751979716319815	0.549757706302687
chr3	72973106	72973595	0.769823721270892	0.167873612378276	0.767232498280863	0.381314130389279	0.813597276542443	0.121506397720978
chr3	75362503	75362669	0.752086884478255	0.693833319188898	0.66288021224474	0.759382650436526	0.765122763739113	0.709205012646797
chr3	78849001	78849230	0.713112369137566	0.438962416970638	0.591814631351277	0.503869523952958	0.813627652538676	0.539496698344666
chr3	78872318	78872515	0.538545683125903	0.469161326100846	0.85388818414304	0.599582950383787	0.731288077653707	0.525572533964077
chr3	78981709	78981953	0.801823087603004	0.652578529793005	0.779172574593618	0.803282445312746	0.85304767218962	0.841942123751861
chr3	79052154	79052476	0.645885062434843	0.481182703327632	0.729880902948488	0.705805336266906	0.810360914984012	0.635406246758418
chr3	79477302	79477491	0.695522462755551	0.492424870950885	0.641078663166251	0.823665333540965	0.684352383875014	0.720590012846291
chr3	87333210	87333572	0.606005686007874	0.491072367859439	0.619004074632988	0.586112924663755	0.699283508622111	0.509689210966524
chr3	96416897	96417102	0.772054895069902	0.863174470193625	NA	NA	0.796799003492608	0.846513243229772
chr3	101827649	101827907	0.027124008526164	0.0157873262815054	0.177669009718114	0.0514340350943469	0.0402289019979939	0.0100096677042209
chr3	104764154	104764382	0.724666850886128	0.549988495656299	0.768503981521914	0.640255887246029	0.787713853201939	0.683344108526106
chr3	109082013	109082271	0.207998401737659	0.301291680870202	0.264152689611635	0.22654602030716	0.213871056474766	0.184783367576452
chr3	113472192	113472359	0.76191742139828	0.557344450096051	0.677681754180313	0.615475361614183	0.838732811529202	0.691264865937957
chr3	119323116	119323291	0.00640494994421743	0.0088870277820153	0.0312336221195701	0.0323835593818583	0.014368832781828	0.0194711037589384
chr3	120831068	120831342	0.688511895316053	0.481982949654022	0.766962082797522	0.628928055432734	0.800102299656996	0.625847336126366
chr3	125698076	125698344	0.89748442147867	0.774615705934151	0.78051044464582	0.889170298025015	0.902884104539667	0.803326817163684
chr3	125720328	125720545	0.715749702774781	0.680654428753527	0.772858230753125	0.642729654549611	0.707141696349834	0.655288440953798
chr3	125742921	125743161	0.813034268242008	0.764797326705483	0.723400059251168	0.713226877226161	0.85524446994309	0.835345778014298
chr3	127860363	127860560	0.672258924643744	0.424012601450088	0.562071256863695	0.459813763650927	0.699996384528433	0.567392112004844
chr3	129534783	129534992	0.380083898872977	0.0912696056000305	0.538438235962387	0.355666247984889	0.449857318466985	0.268462886841596
chr3	130408180	130408599	0.0754640811949399	0.176812129951678	0.231047356288622	0.138395845433391	0.0808825012864128	0.270968535409709
chr3	130596536	130596825	0.726438205984433	0.444556803685237	0.608814539788068	0.615964131412402	0.769148014254422	0.591130076488475
chr3	131731811	131732103	0.769998064590419	0.816076803569725	0.68813248845562	0.73854818789388	0.835822355514045	0.782984932810548
chr3	135957262	135957474	0.767996370662032	0.541372604940526	0.738554103442436	0.694974669345327	0.787521333792979	0.704408533056695
chr3	148344708	148344886	0.523318631427364	0.683094167051137	0.739641949229925	0.679790912642391	0.758682773886472	0.60442530324694
chr3	156161372	156161658	0.639358061820936	0.467704972169593	0.590173978652667	0.544106572305676	0.730981676561288	0.672812724758422
chr3	157160751	157160937	0.0152795647738324	0.0321689484124161	0.0683708799952942	0.068643204421296	0.0190816772142909	0.00925696825002661
chr3	157370079	157370306	0.324553725175112	0.273955856889519	0.520149976863229	0.61366452667727	0.391040737250429	0.310552555827242
chr3	169309008	169309177	0.673815028215736	0.39026697026001	0.543690487858185	0.427893767812107	0.732486828939749	0.6390402944173
chr3	172607404	172607574	NA	NA	NA	NA	NA	NA
chr3	177197081	177197253	0.00122840122137232	0.00991437071625853	0.00855513128641732	0.00313233016161787	0.00583975575390427	0.00412204858640208
chr3	179175001	179175173	0.705297567744191	0.424894783962741	0.556753633592239	0.418418955072758	0.891518978212012	0.600896972226271
chr3	189710761	189710941	NA	NA	NA	NA	NA	NA
chr3	194134801	194135208	0.00105787880782352	0.00332788299013863	0.00379866006041102	0.0026402830925813	0.00572905511726073	0.00222700803017067
chr4	2206182	2206392	NA	NA	NA	NA	NA	NA
chr4	18970754	18970958	0.610298333636629	0.390892075197277	0.641496470338117	0.588140297925584	0.742711381685339	0.629554110464746
chr4	24433414	24433581	0.571368326893056	0.517836239872539	0.601211457416399	0.459206743473486	0.722295820615459	0.616003940919975
chr4	24471059	24471350	0.00242745046157718	0.00322321377473113	0.0237770477166122	0.00401950813931914	0.00103681257837509	0.00177365698914434
chr4	38319032	38319209	0.024752396105109	0.032201996260341	0.0475336076061586	0.0245960357768622	0.0147798144888726	0.0142328922325915
chr4	63169935	63170161	0.331998733531053	0.232199506998804	0.43713189639015	0.228409725288928	0.390203078616245	0.348853337436318
chr4	69034458	69034663	NA	NA	NA	NA	NA	NA
chr4	72568958	72569189	0.00107040008330594	0.0126095428834051	0.0177485073024435	0.00251337184823972	0.00129272583942536	0.00253148114364993
chr4	73740360	73740586	0.342554444010153	0.25490819974354	0.437999603922943	0.305632383305537	0.354425575150778	0.306599944642644
chr4	73869249	73869416	0.0159600803524152	0.0108437452780961	0.0426645794029265	0.013382898668517	0.0133506112148144	0.0149502711806166
chr4	74039443	74039624	0.0667738404762529	0.170041554746606	0.158528379852057	0.0466372260631953	0.0712639468745709	0.0813622443269233
chr4	74099158	74099355	0.00320379863565119	0.0100973595133513	0.00708594627342973	0.0100064020341419	0.0101766356664209	0.00542923462163945
chr4	76023475	76023731	0.720604784003439	0.444082495264339	0.774075192655895	0.697492591984572	0.701913928916631	0.514226159036699
chr4	76850108	76850343	0.739239934089669	0.654036411887534	0.838809641965593	0.691157482818951	0.82121028011254	0.706132627305849
chr4	77650882	77651102	0.563620939414572	0.447397336473627	0.640527595242664	0.698737151148705	0.685530688171943	0.537466043743062
chr4	78252804	78253125	0.771195172407548	0.25194977717872	0.719563578035302	0.664533818438186	0.868926183413047	0.446220080363969
chr4	81550040	81550220	0.807522478491974	0.340098996218659	0.738746908581839	0.449826539262014	0.853092687159704	0.455971025411183
chr4	81573991	81574196	0.828392487963002	0.508446315283322	0.828050970677402	0.821004384250588	0.901596835003618	0.731025322817976
chr4	81577511	81577708	0.760668514176626	0.693377224321103	0.718592857560509	0.840967579033003	0.817665214325584	0.765591554451735
chr4	81839505	81839961	0.756046085397549	0.536778275748248	0.835838812880971	0.698898831706279	0.778827880213762	0.68560022960066
chr4	88304646	88304862	0.729726599317476	0.589939202788126	0.641089983363563	0.623695020611699	0.831156949434153	0.619595473883433
chr4	91267581	91267913	NA	NA	NA	NA	NA	NA
chr4	102501118	102501427	0.00339896339838423	0.00561503025189028	0.00645526555279481	0.00398309892392825	0.00129446418186848	0.00192628924905228
chr4	102718910	102719275	0.378305687217108	0.229920212281304	0.467791166435202	0.271570846934105	0.604075604963618	0.250450389918146
chr4	112073317	112073641	0.72582061843299	0.162660671912718	0.661842912222101	0.562912015769923	0.741440585340223	0.167139968862077
chr4	112284974	112285254	0.00574070653378227	0.021382400487177	0.00757727308373566	0.00796616059457011	0.00469761125341614	0.00108728471561488
chr4	120948318	120948725	0.633230944597312	0.277396147863255	0.670757586100831	0.481033559331475	0.65108207201597	0.49713730935738
chr4	121072165	121072468	0.00922920651353462	0.0119368486627899	0.0113709183908413	0.0286904743909765	0.00332028045740625	0.00115394079140847
chr4	128265509	128265882	0.12426019272959	0.144237081235763	0.157295160480789	0.163428946402704	0.105741267306367	0.0835219115843869
chr4	131496232	131496497	0.68300885332289	0.324274285337516	0.690541091209284	0.524864938091418	0.77887327792032	0.653625919536438
chr4	140870465	140870674	0.716328446703779	0.476900153466318	0.72843629758367	0.712410607126471	0.817524357804224	0.700426271358185
chr4	141855579	141855854	0.626331073454383	0.639618340253009	0.688769822974352	0.588513113723444	0.639408236543276	0.585737142020417
chr4	155891090	155891298	0.629808603149703	0.546461997601535	0.490267408786154	0.460886326879277	0.735119238878622	0.661827720011756
chr4	155900548	155900778	NA	NA	NA	NA	NA	NA
chr4	155906990	155907157	0.388477473034898	0.502070397991858	0.560075959301468	0.366408911454781	0.354547625881877	0.295889865953412
chr4	156941993	156942176	0.347926251661849	0.330300665484166	0.437467241222802	0.403367168740339	0.315421744578898	0.313495602014451
chr4	158821488	158821762	0.599971203413164	0.624212707047516	0.635471083949614	0.629875737658121	0.709397899477915	0.678291990981212
chr4	171985278	171985529	0.430350860386655	0.28474920091401	0.313323821299739	0.445605377344906	0.485918576199372	0.39173366038722
chr4	172736094	172736298	0.556937900394093	0.567727920479705	0.633298574874928	0.732686481707709	0.735115710036941	0.677106751193648
chr4	173117467	173117658	0.640256165388522	0.762015839585402	0.740999777040837	0.735868386718261	0.750061419747093	0.739633386514872
chr4	182978566	182978768	0.727063606750866	0.412943750212484	0.719872744274352	0.808373033871194	0.733149430534083	0.477170148046785
chr4	184275872	184276063	NA	NA	NA	NA	NA	NA
chr4	185556317	185556572	NA	NA	NA	NA	NA	NA
chr4	185857668	185857951	0.488677346275155	0.261053516539271	0.37805497631507	0.370429258967772	0.631833053221813	0.432855867569809
chr5	1081925	1083415	0.765096447262405	0.597880108952298	0.653065269674813	0.774750542524504	0.775395285455898	0.747109510398447
chr5	1105610	1105770	NA	NA	NA	NA	NA	NA
chr5	1118254	1118460	0.45733905856626	0.273578348123234	0.442612700315072	0.27039576060537	0.567654206353913	0.396934785487578
chr5	1783176	1783391	0.167162739782518	0.125755843203494	0.289025680922032	0.243583008206565	0.337252988852252	0.256737220354153
chr5	1889598	1889899	0.593005895940752	0.245630110996125	0.662010870421243	0.387362287426417	0.667284560977589	0.434612868800795
chr5	10508760	10508927	0.883638442897063	0.726400239455973	0.847696302746462	0.880746144381012	0.937178458209671	0.799848031555759
chr5	10563689	10563929	0.0250953485890668	0.0220826153729767	0.0770153313868244	0.0663932994699684	0.0271646845972082	0.0245936735520868
chr5	10564134	10564311	0.00260662396176644	0.00180838480733812	0.013382375207525	0.00533800708958566	0.000761510945245509	0.00114068468199734
chr5	14036037	14036316	0.225879299960001	0.191711481994632	0.292760655129929	0.22729008718125	0.250078238041676	0.184158712501142
chr5	17056093	17056315	0.843046950100776	0.625505203895826	0.762479711613089	0.748776492535871	0.898097654256008	0.859398684070244
chr5	26846968	26847424	0.228257110045066	0.160955257746352	0.293679201617699	0.14791209373296	0.152667765741241	0.131135124931284
chr5	31638919	31639130	0.00386516292319674	0.00420275819760234	0.00183307993457828	0.00369363867979569	0.0032897275627916	0.0117534937855011
chr5	31975229	31975417	0.76733419602551	0.777880360632576	0.68487659492929	0.695685457745523	0.874679181022902	0.857138041831963
chr5	36723936	36724132	NA	NA	NA	NA	NA	NA
chr5	36739984	36740200	0.435891250291581	0.114768175370833	0.322106794103929	0.187973145951308	0.398559511398816	0.136740313491841
chr5	42036489	42036824	0.435153562701326	0.42565617345142	0.462699033349584	0.483717958668508	0.37737758428413	0.398042683859993
chr5	42108616	42108846	NA	NA	NA	NA	NA	NA
chr5	50564242	50564405	0.754909900709826	0.684414232998218	0.767207817456956	0.809933939609651	0.826651675001999	0.75523131411419
chr5	50667699	50667928	0.00173062534979009	0.00671642010524254	0.0150259770767702	0.00734758626661511	0.00240817497771358	0.00184174426666599
chr5	55903430	55903607	0.82076188019244	0.333807313862362	0.869350562926034	0.527691698913516	0.770109697027748	0.632272275006948
chr5	55994508	55994762	0.00246720832836697	0.00626520345148537	0.00830197143189991	0.0109951322324857	0.0030770147543419	0.00113979911227657
chr5	57173440	57173785	0.00681876040123506	0.0171737521341478	0.0129798038648765	0.0276549788275	0.00206143637033921	0.0145175993958974
chr5	58259697	58259930	0.44280246935899	0.562137605716257	0.538531567519012	0.322089864308094	0.651968891399284	0.471044161119816
chr5	59209918	59210148	0.772805195103475	0.579232025550743	0.710434157486154	0.709332441614468	0.894459082164732	0.728631841532204
chr5	59303323	59303633	0.313825132807512	0.333113140326152	0.289443783793029	0.478275182600642	0.25308544706392	0.281773945703852
chr5	59317191	59317364	0.125201620202239	0.140371727607178	0.0846621085997105	0.115656965215282	0.119518153669015	0.103081734956351
chr5	59329103	59329423	0.783790306594304	0.473386639066237	0.771545561544126	0.649118807701418	0.80393536136049	0.603276211234425
chr5	64566579	64567075	0.791613720436426	0.372051851545121	0.700405925986236	0.552397059780573	0.81394026904363	0.577162864247552
chr5	67073424	67073607	0.712257145513109	0.383329268692985	0.642921041328744	0.646330845269483	0.840046947242686	0.347250073445177
chr5	73437207	73437446	0.0179799846640982	0.0189482292599863	0.00599540559060101	0.0116866302672447	0.00458440139181036	0.00458365171213587
chr5	76831203	76831393	0.833830780524846	0.415044183058976	0.79791492304886	0.682821168996349	0.903392118226695	0.55985537477516
chr5	77722363	77722620	0.679426005477082	0.555528649638176	0.742001280617335	0.784105439601029	0.821468657953758	0.663680892714848
chr5	77770374	77770651	0.838029711675166	0.607546775242227	0.693328534056744	0.765270470023879	0.871171361261958	0.768892303287206
chr5	77958148	77958495	0.00331712790802571	0.00298284187340067	0.0273763051018895	0.0105513162668169	0.00645342473332474	0.00917084143521588
chr5	78076269	78076635	0.874571751137712	0.676794595281573	0.836505319002011	0.813163668212828	0.851545049724391	0.817506404015541
chr5	80011031	80011214	0.79987403382653	0.761251830328224	0.781092182309428	0.834508551831116	0.810296680564621	0.808973450735274
chr5	84435863	84436308	0.273876865835513	0.186510095170108	0.388461865753017	0.41738751944794	0.278904969271413	0.224698889894475
chr5	87029875	87030168	0.786779213513347	0.689927556954597	0.874105804416728	0.742086724662229	0.794193735121383	0.677231115977281
chr5	87048994	87049353	0.806068648202857	0.577633054785594	0.720043682008234	0.73534785345101	0.788235253751506	0.710680850120886
chr5	89313846	89314094	NA	NA	NA	NA	NA	NA
chr5	91079175	91079364	0.778307540621606	0.636953120999743	0.787170865759649	0.688144800777631	0.72305494095777	0.770880742493735
chr5	92795518	92795849	0.861531575635133	0.776966100857982	0.874756724208636	0.820963562218537	0.867238733258974	0.852221178308357
chr5	93677414	93677648	0.211200933191074	0.144896309233118	0.0715971829627925	0.237648838624545	0.148848747740583	0.147902362948134
chr5	94478395	94478597	0.831987318717331	0.899902709538731	NA	NA	0.903748904541238	0.920027618175672
chr5	103918623	103918880	NA	NA	NA	NA	NA	NA
chr5	104265949	104266116	0.723960381630203	0.840266901882605	0.824248833675226	0.819640982112525	0.846828442122907	0.853252695265556
chr5	107533923	107534224	0.331743081566189	0.324434728111457	0.250855171095436	0.330025299127597	0.28719499124346	0.276432104543169
chr5	111518030	111518239	0.8981625694779	0.701716233976077	0.824678909684263	0.788847513921826	0.934996380156039	0.752035246812077
chr5	112388740	112389096	0.429107127701884	0.160532991575865	0.179851257325113	0.104392709476585	0.625577608558786	0.431810190725332
chr5	113266343	113266541	0.594394122764643	0.31318135414326	0.448136914789897	0.553714818614633	0.60834010088376	0.47156296056378
chr5	122561369	122561833	0.394696103433087	0.175432475455405	0.398606022117294	0.319759728446556	0.566060438944971	0.297313363606668
chr5	122723778	122724092	NA	NA	NA	NA	NA	NA
chr5	124655840	124656255	0.00749108656202884	0.0129441712182992	0.0729916298102327	0.0170135834874941	0.0288184473171714	0.0297216097260853
chr5	124935957	124936288	0.85714677739634	0.609090851778893	0.839497358801102	0.682433871322815	0.955370667566624	0.570426724503857
chr5	125668977	125669222	NA	NA	NA	NA	NA	NA
chr5	126395444	126395637	NA	NA	NA	NA	NA	NA
chr5	126483238	126483426	0.612338125450375	0.472016163994453	0.540835704794802	0.456966097115351	0.716325769995634	0.531229131657904
chr5	129077497	129077727	0.544776023224513	0.241544239035674	0.591389591583456	0.30237310541638	0.690438477885474	0.473025810846019
chr5	132490827	132491102	0.00156360529389153	0.00457524431627826	0.00514015265344043	0.00153481518380257	0.00227172037542759	0.00139686203240071
chr5	134262605	134262964	0.0720450836665564	0.0941773590680171	0.148788015251008	0.0736457799175959	0.118753060188094	0.111157378465505
chr5	134284411	134284760	0.595790372668158	0.224925218512351	0.482436802259118	0.587200664866541	0.601929153196476	0.454026536246311
chr5	134554820	134555083	0.729738342578641	0.413081714731772	0.734442325245399	0.742682531346327	0.8648489477239	0.647003501127826
chr5	136953751	136953921	0.290422515920247	0.346777710669231	0.265416483606393	0.441015170121297	0.340332304366599	0.331550322706643
chr5	138603684	138603851	0.762169589605189	0.668172613462562	0.814540195781296	0.785328062627975	0.840867645162769	0.685506044784574
chr5	142223772	142224001	0.102337958148549	0.0395400386883146	0.184294076326901	0.114104193448807	0.0980353879966616	0.0712386929278347
chr5	142857593	142857764	0.821524055870301	0.463839410611835	0.781640278598091	0.681288308253497	0.879947899472733	0.553671057122123
chr5	143142566	143142915	NA	NA	NA	NA	NA	NA
chr5	143183047	143183207	0.327131509947402	0.222360583584608	0.550560802571554	0.329162806373542	0.618794813715725	0.358780022149525
chr5	143806637	143806875	0.759788980035395	0.709945102690234	0.794847109552328	0.747071474360622	0.851113088098717	0.68345361007444
chr5	144189891	144190102	0.251645511010938	0.128487402104531	0.191750990198396	0.234570515593388	0.344736992315067	0.23277991240818
chr5	149780864	149781024	0.872772849088669	0.592886161910044	0.870376179055837	0.815151273149422	0.880226578277737	0.767700223007204
chr5	150600092	150600361	0.631645565655334	0.278437859221471	0.627422587550436	0.460064745093212	0.468213752596756	0.210887626399109
chr5	151080994	151081247	0.000827930972893963	0.00207093321494903	0.0025650163449496	0.00853563045193265	0.0146783361496853	0.00203570351427026
chr5	151087099	151087350	0.90651490939736	0.454380890429865	0.853685688899952	0.812133424433081	0.910226436253414	0.414490945897458
chr5	151729559	151729959	0.291127646127547	0.197491236152086	0.320903794287419	0.263715725980781	0.418128706815623	0.276645026207318
chr5	151773037	151773214	0.00282147956969524	0.0147547123512477	0.0432261786107805	0.00927980070206489	0.0142910899177701	0.0011806346256643
chr5	154141630	154142005	0.568581191559117	0.588236468383017	0.624416741623372	0.507906296366053	0.359493892195183	0.412466577648369
chr5	154482564	154482913	0.0205425432394906	0.0209709665731463	0.0138329447202068	0.00994762124905525	0.0379540070666245	0.0359396243454468
chr5	156090618	156090806	0.0264648121713172	0.0777490467472267	0.0792364610336246	0.0340272344342224	0.0417087544792964	0.00527540315831079
chr5	159900029	159900266	0.579286291225564	0.317395600179031	0.56255455949131	0.512427964620348	0.687560695673582	0.513064446390775
chr5	159961418	159961666	0.775174977221689	0.756161117819366	0.733543951955594	0.687716851563787	0.900466227355588	0.817855040794894
chr5	163434534	163434743	0.707827862629563	0.431156014898235	0.704819334942396	0.555887995520386	0.786311025702801	0.522349835432281
chr5	164327079	164327500	0.00151750673068574	0.0211990145887021	0.0458269336348972	0.0234482951671434	0.0124336858313456	0.00983841138454381
chr5	168289948	168290168	0.83781766973494	0.654734148331441	0.782820899526008	0.770230551821231	0.930970842055574	0.792126569283437
chr5	170151566	170151766	0.316233144157027	0.193443087174071	0.408929264904043	0.232620256365235	0.441214471872074	0.224666560641236
chr5	170803034	170803298	0.746872911210361	0.606143853167572	0.790009316393137	0.741009153957928	0.823811146141805	0.711132335377837
chr5	172397087	172397385	0.097048328636294	0.114650484999396	0.121491840973878	0.0483387771741657	0.136651919594423	0.103391319658903
chr5	173144334	173144537	0.0100863447324462	0.0285699276373159	0.0619123682772163	0.0134251169747232	0.0191188082185318	0.0272793192201767
chr5	174829297	174829905	0.305744923213894	0.133538346298736	0.27100197733432	0.159281548751315	0.40407666466411	0.158083024561559
chr5	174832115	174832427	0.669467369517862	0.506966361100283	0.742199895443046	0.635211999925406	0.738403521499964	0.594676478904082
chr5	175344583	175344801	NA	NA	NA	NA	NA	NA
chr5	175378455	175378765	0.145289424811255	0.0982237441355258	0.155409362365962	0.17281751921037	0.111426371024184	0.107745969377244
chr5	175760089	175760249	NA	NA	NA	NA	NA	NA
chr5	177537799	177538052	0.775436437482919	0.303564959219567	0.707608239487043	0.430072849513536	0.824623113991001	0.304218364042898
chr5	178626426	178626640	0.000698283053138301	0.00207375947029095	0.0178997923489907	0.00225767498897777	0.000380069320796144	0.00014104040241425
chr5	179818984	179819306	0.0476183857778177	0.0538844530286498	0.0654131618867013	0.0389433011341266	0.101103065553645	0.065789790589966
chr6	1701962	1702153	0.0778993999482706	0.0725346852153899	0.0487679255726302	0.0319165231400257	0.187776474587732	0.0917784975814064
chr6	1856475	1856651	0.571058703962708	0.41116772515053	0.560679597907623	0.529951161552115	0.642809096436106	0.529262887394342
chr6	3209550	3209781	0.459640393989704	0.178489785071772	0.402379472818456	0.397607117303175	0.564685922131415	0.267205915057722
chr6	3520651	3520831	NA	NA	NA	NA	0.894595485838166	0.830619793005276
chr6	4182030	4182303	0.805041224963953	0.618050565736627	0.773367689534844	0.719507891729186	0.817373232766815	0.677285735219933
chr6	4334180	4334430	0.0171992837116673	0.00570864996546116	0.0226471530383607	0.0149208817816854	0.0144488516854396	0.0124604705619078
chr6	4336821	4337081	0.831807102036584	0.350598212278136	0.776798384274004	0.430810430817103	0.928988971057736	0.431193125673671
chr6	8706563	8706903	0.549340142754138	0.306300983131258	0.777261828639387	0.780620203183316	0.619461472616297	0.432783775910251
chr6	10355397	10355681	0.615184686676392	0.221104999457315	0.51743391438745	0.288139509156756	0.706978335742423	0.339807592478188
chr6	10419065	10419254	0.264326020159167	0.272696764950048	0.291732937997725	0.323910378085087	0.317445014725495	0.245072854117019
chr6	10423380	10423647	0.0147283317423132	0.0221669572712801	0.0237382402453682	0.0203987004157597	0.0135698489022443	0.0267891153982224
chr6	11785610	11785932	0.341627213416725	0.17612823546537	0.217796085422777	0.178730560728232	0.39663405726496	0.269694262289696
chr6	11806634	11806810	0.781969766027134	0.297756337892678	0.813451249812884	0.756979382548762	0.78235423469618	0.51288592964752
chr6	12011242	12011442	0.00414220502028738	0.00388011014905575	0.0058491143518951	0.0136901149525036	0.00245106074873125	0.00456477127898212
chr6	12013125	12013348	0.00568829609755452	0.0148163079389106	0.0156361012508689	0.0113762485850888	0.00774101991405462	0.00194845291276596
chr6	12479938	12480119	0.747228359791557	0.689975242638159	0.875788530934588	0.716094070261722	0.794924022722896	0.755540648286336
chr6	13873411	13873616	0.138191446599478	0.0271205535408767	0.0743964863857496	0.0517480944552741	0.108342277936596	0.0670814868289195
chr6	14117635	14117861	0.00407623408285656	0.00377915658246665	0.00423426473499407	0.00182252635470815	0.00127927282838247	0.00118984124061703
chr6	15344221	15344439	0.547418115808687	0.39563473282075	0.508300973786115	0.564209262499886	0.796955615578473	0.442235584468353
chr6	17042867	17043088	0.338110897952822	0.358488686529052	0.467178345099751	0.463166801125764	0.369001526435833	0.334664896911749
chr6	17705899	17706179	0.00737870318465572	0.0120576621271645	0.0151937319215875	0.00583991836826272	0.0027671018859319	0.00060736089674897
chr6	19247081	19247266	0.414808005783465	0.413450198527445	0.323630564410384	0.415738860739071	0.397335085435175	0.352707946720046
chr6	21200562	21200815	0.762569979743373	0.379086849555443	0.771769573730136	0.483952708569503	0.862748646973662	0.535738549745497
chr6	21948247	21948556	0.566062285777759	0.196875707690812	0.623626793783207	0.351569968559326	0.692321829840983	0.527063743977663
chr6	21954631	21954835	0.376681801646591	0.256947159524565	0.42836791047894	0.323836546625645	0.469560767561048	0.234161018792842
chr6	22071394	22071562	0.792167273548831	0.78070532482851	0.877772079264396	0.836757749241971	0.878289635051557	0.790667889858556
chr6	22888129	22888503	0.521642259747872	0.278453460332388	0.499588360784396	0.334152593882348	0.529121374398246	0.425741992712528
chr6	29559655	29559822	NA	NA	NA	NA	NA	NA
chr6	29561088	29561390	0.828967728402474	0.811216384302893	NA	NA	0.858199161976168	0.76197144571664
chr6	30742701	30743019	0.00146211157132403	0.00418406293729316	0.0212563072340988	0.00539459282944199	0.00189596446593514	0.00116054836369024
chr6	30744526	30744847	0.0179695548741656	0.0103856066887946	0.0370084644582284	0.0332101775363225	0.0250333723830156	0.031002514511799
chr6	30869271	30869821	0.0272022364979041	0.0571237648729144	0.121064975981404	0.0413670527016443	0.0304109215928957	0.029980244066434
chr6	30882475	30882965	0.601644507750939	0.0682761447883185	0.556940819983147	0.401454694073822	0.715206644124692	0.169649680275546
chr6	31578311	31578751	0.740394482711382	0.344239676843554	0.677889625668696	0.504343014867471	0.675312975898056	0.265881893469412
chr6	32718958	32719118	NA	NA	NA	NA	NA	NA
chr6	32853649	32853834	0.00284323595570872	0.0033220146341204	0.00331036016328366	0.00230077556749087	0.000313618221892113	0.00213879484666428
chr6	32861214	32861467	0.545120365076348	0.0808964608867144	0.524396445737155	0.362884937420459	0.714897542396259	0.176363066183138
chr6	33101210	33101454	0.321584815043022	0.406043237828972	0.407853594818962	0.383700121850864	0.377882819472479	0.38170532989817
chr6	33314038	33314568	0.0445845907551646	0.0063453586450042	0.0308971016521035	0.0311119611320297	0.0361335112075982	0.012566342801469
chr6	35107267	35107437	0.720108967000666	0.21904702501311	0.592036343567415	0.682463947984317	0.785356843899319	0.578639668582746
chr6	41545580	41545977	0.00548507542932868	0.00547195216241373	0.0189000666254242	0.00431199142783453	0.011379546277071	0.00216260298733747
chr6	44219615	44219796	0.0105784651950372	0.0197308440673662	0.0216580378247324	0.00880497855643854	0.011853103467034	0.00845201486726229
chr6	44735624	44735918	0.837379301850561	0.360252869915027	0.804034393973017	0.57008180971241	0.807789837206995	0.283409581729816
chr6	45590293	45590471	0.719274106613909	0.509901679411271	0.797475381868389	0.665461162110985	0.865733370832408	0.642113959516039
chr6	46842341	46842703	0.494252037509355	0.467838527952809	0.325133891227762	0.330388522405677	0.635002787966346	0.40076227806338
chr6	52199887	52200469	0.0144392243975417	0.0488910809956136	0.0416157385878184	0.093007574641709	0.0157625062378079	0.027204186615004
chr6	52243148	52243679	0.254767421634347	0.101621428263521	0.192753585659972	0.0908170338508105	0.23141105008023	0.271585725170134
chr6	64776972	64777196	0.309131281020171	0.499787603754739	0.208343296372166	0.21526623124063	0.604704427484967	0.552880582522862
chr6	68085706	68085878	0.249096067493031	0.248174772093513	0.336508298382744	0.367280161647402	0.270402526073908	0.283549303584446
chr6	69867154	69867447	0.00181559953617687	0.00242688838854753	0.00250194137569856	0.00379093355869474	0.00137839535243855	0.000911845096784344
chr6	71407469	71407790	0.70607084842777	0.626373596488968	0.735281200978551	0.556130385009485	0.769831595149874	0.821313655541374
chr6	72901370	72901537	0.672760853267947	0.403152902591093	0.596832610792883	0.37106356169069	0.815450089432135	0.669940971993032
chr6	75157428	75157681	0.645624570167679	0.51861416523286	0.526819848553736	0.582823279875949	0.583012345192801	0.631412726015857
chr6	76490421	76490611	NA	NA	NA	NA	NA	NA
chr6	76495814	76496176	0.273485365188367	0.287485642581554	0.249704299092584	0.361641464275697	0.208094321578139	0.21848648916473
chr6	77561924	77562211	0.301552883826429	0.293258500409658	0.382582963949717	0.28862201890855	0.427162062800504	0.352581694067743
chr6	84492868	84493035	0.755743296620091	0.569413507634464	0.691078738622934	0.685645545816492	0.773803253107593	0.731433082168584
chr6	91299617	91299930	0.449051841612699	0.493819359967961	0.490850655484128	0.526613942852765	0.494023793180046	0.546809561198809
chr6	96795077	96795246	NA	NA	NA	NA	NA	NA
chr6	99501780	99502065	0.826829053149683	0.374903154573505	0.899225139396015	0.920638299297326	0.891803941707489	0.655098306855703
chr6	103367249	103367514	NA	NA	NA	NA	NA	NA
chr6	108684718	108685047	0.213748946784184	0.124677317783168	0.241589953789451	0.158198827616777	0.313480738679128	0.18596478794923
chr6	113630446	113630719	NA	NA	NA	NA	NA	NA
chr6	121797717	121797903	0.845361750996478	0.77550023062913	0.896463629489262	0.883029039861345	0.832313966260305	0.828016346499874
chr6	126807654	126807824	NA	NA	NA	NA	NA	NA
chr6	128507814	128508031	0.589817718897502	0.469869459042001	0.583337227620463	0.581784453705162	0.645661847610714	0.508626358044908
chr6	132320107	132320326	NA	NA	NA	NA	NA	NA
chr6	137707771	137707931	0.290923402943002	0.125885354747453	0.178562585528634	0.183496691102845	0.274894030392421	0.197790603630011
chr6	137849584	137849751	NA	NA	NA	NA	0.688487747259736	0.591263972647792
chr6	137866907	137867486	0.00163609068631255	0.00369878116026201	0.00357356055157066	0.00425757950774492	0.0031550465947223	0.000810093136373664
chr6	137873388	137873687	0.884495305214433	0.0407227338269672	0.903232582905954	0.648207249645616	0.884171983446038	0.268676635688367
chr6	138017433	138017607	NA	NA	NA	NA	NA	NA
chr6	142375373	142375556	NA	NA	NA	NA	NA	NA
chr6	142885256	142885625	0.242440734880033	0.239070971601302	0.28841851512919	0.239910397600019	0.327541895027483	0.301579879606628
chr6	142945134	142945355	0.000577834043960163	0.0229404337849441	0.00403512433981965	0.00411922497648346	0.00105482489321164	0.00162654920696581
chr6	150141184	150141472	0.908024565278674	0.415733367226036	0.786919128184166	0.640359226745993	0.948460387121227	0.68582124269012
chr6	150403525	150403806	0.244932965187841	0.210360519392874	0.296924690627727	0.210092999417766	0.193719244859875	0.194755494414391
chr6	150528817	150528996	0.763046282593047	0.402732762890415	0.583529852459328	0.534377710090843	0.805217617995007	0.429247079493245
chr6	157461030	157461272	0.662195111374428	0.330494766336274	0.581728404155577	0.518154735609375	0.744487226119612	0.402366873328669
chr6	158040419	158040679	0.280457283723091	0.154956932133089	0.228441735735392	0.0788293943014746	0.275961740215965	0.230113546460256
chr6	158300416	158300616	0.719874067304203	0.283893373286092	0.68004497974873	0.506445364220155	0.760661851962148	0.558331426932878
chr6	158468031	158468248	0.118404591110731	0.0968559453112929	0.216485574365186	0.0975020687659241	0.218803148661909	0.169381885860205
chr6	159929965	159930169	0.678049844757797	0.521221836784229	0.532533808215005	0.586963375244036	0.620313786444426	0.553490942254698
chr6	168092988	168093204	0.681217533716065	0.485827418267738	0.722795162954366	0.573468153902012	0.728427348381633	0.608852356994698
chr6	168168568	168169025	0.866325395371131	0.74013455131884	0.842181872265392	0.918015690657686	0.918177705161647	0.900582509238518
chr6	168247513	168247735	0.0184819451554688	0.0157996128634946	0.0458721778111092	0.0226895770787506	0.0341746504999998	0.0169777594264001
chr6	168286991	168287193	0.800931886656994	0.388525389514502	0.686988525708997	0.57669532530977	0.787389066409233	0.574061997151809
chr7	452876	453053	0.813993004569635	0.430109004696187	0.609784631421979	0.71631613634397	0.847333490191494	0.616023682746253
chr7	651453	651767	0.918036550031422	0.872191883216492	0.891163264928665	0.864870945322814	0.935609049050644	0.945594842464085
chr7	1359099	1359301	0.637999807260055	0.533380525219419	0.617189823881198	0.484934650066307	0.652014414804115	0.511686729928183
chr7	3862133	3862293	0.714184900615364	0.517072691411302	0.734872570823247	0.585585550915438	0.789549442824736	0.661958005279542
chr7	8290765	8291215	0.298260989624995	0.291408991229226	0.289902437281948	0.342473101928434	0.358443316319346	0.353561881254762
chr7	11267698	11267858	NA	NA	NA	NA	0.663929680692522	0.732358972864036
chr7	16591685	16591866	0.717766667304618	0.637078613815662	0.792530262375329	0.735544091157983	0.789583000166472	0.752334048551864
chr7	26156394	26156654	0.717996675394912	0.326846876586219	0.726323863305337	0.524437881433712	0.785733958906677	0.382502372016747
chr7	27098879	27099169	0.0158808367133607	0.00686336674448108	0.0201908489896413	0.0312960627430241	0.185371257203845	0.124396519720253
chr7	27110748	27111069	0.10267040011818	0.0428372542580153	0.0954609591264592	0.053079440905876	0.0656115880529096	0.0320447798745156
chr7	27111671	27111936	0.0864534893034351	0.0344358818386559	0.0494608404402793	0.0712580539517605	0.0425674498096426	0.0624240739656708
chr7	27606437	27606657	0.106091573147645	0.0796972372340926	0.0528692675243071	0.0286763272235941	0.203593757848573	0.182321097335598
chr7	28530910	28531228	0.692776309046631	0.238240395249894	0.653282674910741	0.442815358430932	0.80739539404319	0.399140586280312
chr7	33729002	33729348	0.317011633419855	0.104014402969544	0.245230987782811	0.0848308858251574	0.801704116523477	0.703694477326847
chr7	33734219	33734465	0.00696076599944794	0.0136370895299013	0.0231729556266728	0.00911186990264408	0.0132897750322064	0.00860505766572271
chr7	36258544	36258711	0.0733032271113369	0.0657000412710504	0.276194362416758	0.106801321068008	0.106145305631782	0.0777049978867197
chr7	37944528	37944950	0.779915739657471	0.509216378766236	0.676224310308818	0.734165837707667	0.823352457174068	0.707814367407451
chr7	39589675	39589963	0.167238133871898	0.19784660318975	0.284142320413399	0.202618138554576	0.305124904086328	0.212835371244848
chr7	40986540	40986807	0.243982573633059	0.223303054124894	0.201307374250043	0.200347729910252	0.217732038800546	0.165155639831794
chr7	42392613	42392850	0.882028476850485	0.778632477553676	0.864151234271827	0.870137377233704	0.888595212943354	0.828435464793018
chr7	43825443	43825706	0.0738697521147089	0.0365322407784013	0.107907194951222	0.100015808683067	0.146156605240009	0.0516613583735011
chr7	46154175	46154406	0.433100788280232	0.40207776854562	0.367098590501289	0.478885037685401	0.448386831130288	0.439151026082677
chr7	46206493	46206984	0.718831339738695	0.415147034871748	0.55981371152692	0.582862954022936	0.722158464382464	0.589054527807038
chr7	47528759	47529066	0.772995036081787	0.273106941328584	0.734478757776401	0.578598167583414	0.812761455906246	0.533536563327668
chr7	55065216	55065380	0.666238688891754	0.370404070192661	0.651116679547355	0.359575001506834	0.75059105884177	0.461688789858863
chr7	55127726	55128050	0.341226157865795	0.32492791061169	0.260316115950847	0.413077204311301	0.343561661509278	0.201488803300603
chr7	58770003	58770174	0.643676622695795	0.495770939949998	0.689146804701436	0.550859288355213	0.777254738529574	0.681925124411834
chr7	69007109	69007348	0.518707637437837	0.346147718428809	0.489108263637295	0.299644344118434	0.436324447892599	0.396373589465722
chr7	69682940	69683112	0.919271320270334	0.691160568411755	0.92594903974529	0.833621217187174	0.916097063139694	0.887892674720154
chr7	70668623	70668896	0.888149983997062	0.359948307730234	0.781515841405506	0.502975874049922	0.858350614120699	0.446587916324663
chr7	72682842	72683009	NA	NA	NA	NA	NA	NA
chr7	74284689	74285116	0.444625025821576	0.206328729975715	0.380608946077297	0.277098813619045	0.597414664319685	0.322792274441736
chr7	78099787	78100070	NA	NA	NA	NA	NA	NA
chr7	81299172	81299353	0.137756137705221	0.139525816786322	0.116344569566576	0.0809246559175039	0.18500114987437	0.164874446554704
chr7	83537316	83537476	0.781521977178354	0.776511308615334	0.819756254076133	0.853756089042705	0.81292991524465	0.80170950369947
chr7	86548149	86548309	0.764833240434879	0.781248696273441	0.761636507967228	0.741140593479876	0.757009257702826	0.765362570183229
chr7	88759479	88759704	0.0146129485640957	0.0205296357573249	0.0121543133528958	0.0121412623157126	0.0114079789886246	0.0106622750425841
chr7	89583989	89584323	0.168794831914247	0.218019166160529	0.21072697665828	0.274905470056291	0.155547018965116	0.269665219904833
chr7	90838616	90838792	0.763843699880373	0.516230503574223	0.781142638743912	0.746594482918566	0.836407250421589	0.607400215546165
chr7	92634992	92635244	0.449357954475731	0.369631754659079	0.583096986091122	0.48497341927677	0.526794457646422	0.35445148278705
chr7	92945963	92946179	0.604688845633025	0.230647683113669	0.688785900649666	0.632699536839849	0.78041853128893	0.490197032895718
chr7	92955207	92955424	0.643715753705518	0.461406615777515	0.591035579157911	0.430721123557943	0.709366033722533	0.551027450181196
chr7	94022623	94022831	0.717550739618307	0.725721956955408	0.811489657217612	0.640803539313301	0.77125350007153	0.719075709580343
chr7	95067212	95067379	NA	NA	NA	NA	NA	NA
chr7	96599825	96600089	0.75762773731201	0.576958017660338	0.668698868100405	0.570044590067146	0.863099060688475	0.696609785640086
chr7	100450471	100450688	0.0116031209755253	0.0169552514730572	0.0179845897466532	0.0196032984931697	0.0180517760758582	0.0242141704280272
chr7	105012522	105012682	0.00237734836121193	0.0107214930180951	0.00682768470441147	0.00545932781331771	0.00108318053857448	0.00217324501502332
chr7	106425050	106425273	0.652512286833404	0.493741054599778	0.638398964452713	0.426296306066601	0.761501853939764	0.371289396901917
chr7	111113643	111113858	NA	NA	NA	NA	NA	NA
chr7	111562335	111562591	0.0167541009049318	0.066449412386283	0.0258959565040731	0.0228158091959223	0.0137615275813988	0.015932614596518
chr7	116230310	116230541	0.674464960866206	0.575760138379101	0.661741003536893	0.622586646168884	0.749068148782009	0.681649390285597
chr7	117020024	117020260	0.139214852228533	0.158895817557401	0.113539520085433	0.146865595270239	0.127235664821381	0.126149337226331
chr7	123190214	123190459	0.787499362961628	0.532844252869049	0.754585398423273	0.665992589609699	0.794510435989549	0.461521544829554
chr7	124103420	124103626	0.805121310996141	0.755805073309276	0.825659688505382	0.815301421176597	0.846790759125708	0.811050479744551
chr7	124536356	124536651	0.666539196870976	0.494263033964299	0.620242647382676	0.553056283231643	0.673532932686557	0.688962724734738
chr7	128476467	128476756	0.0144187637044022	0.0652792545881101	0.0389486651991637	0.0156122652243469	0.0156818181706036	0.0141031855619901
chr7	129953137	129953395	0.286586937761369	0.137519377554666	0.190842967494275	0.180887400853661	0.271851386665825	0.169263337654386
chr7	133389809	133390021	0.909398486325941	0.779563081534343	0.799277479596323	0.89383249583724	0.916448974127365	0.888063552419243
chr7	135170712	135171000	0.0130259583088315	0.0118362941374421	0.00600245908929562	0.00879850322189984	0.00812651105592278	0.0116737720589511
chr7	146639376	146639547	0.465009581106039	0.320230923602054	0.506701591204288	0.351934021768148	0.718734061916295	0.477255544006348
chr7	152574864	152575436	0.369943482543245	0.0899906305256314	0.368826898684186	0.141620453107556	0.528213502077624	0.152834418370811
chr7	154965060	154965227	0.770110314669819	0.582604054761325	0.712473098897916	0.627842924456798	0.813953165529953	0.734677946279288
chr7	155408924	155409244	0.0684204060508394	0.0580014850935858	0.0739927492266981	0.0626818465138486	0.0799740814725923	0.0773178640594624
chr7	155496312	155496557	0.851142572232307	0.622223558148406	0.776044442382789	0.786681347942065	0.88184264242316	0.779802492928048
chr7	155682005	155682184	0.874528002380642	0.74216954296267	0.851950732917187	0.876606513464586	0.923857107247022	0.872579695142758
chr7	155815334	155815618	0.109722236562801	0.11913782200682	0.0885848851750289	0.091501829470892	0.12488929684295	0.106694994354673
chr7	158173531	158173772	0.0430583814865561	0.027929481133497	0.210875032376742	0.0430402733658451	0.0372812275244396	0.051107010070447
chr8	7248579	7248808	0.497154349075657	0.554522085761014	0.893041849633147	0.548895175597624	0.413138407208412	0.672131586983865
chr8	7590748	7590991	0.865872115727996	0.65828493832517	0.822815067376292	0.83819474032959	0.780181475024171	0.842289928592931
chr8	7707087	7707339	0.704245418175008	0.891016472677862	NA	NA	0.998208473352534	0.611985610943051
chr8	8390039	8390213	0.663092515051957	0.325237521307242	0.703103905576055	0.583644354008961	0.707883774213356	0.482030479013605
chr8	8872165	8872513	0.0368238373027275	0.0220985256569087	0.104696407633879	0.087436184315674	0.0226112077499154	0.0234141857903381
chr8	8889218	8889388	0.0814069357055452	0.0469667210417934	0.133164837277722	0.0157904534914128	0.082593410030951	0.0566896764808871
chr8	11466469	11466733	0.0026928514560455	0.00312783977025945	0.00592431454949939	0.00931800284754078	0.00267642828129731	0.00211343199084954
chr8	17052406	17052935	0.403714858823538	0.171708115901181	0.332906419688899	0.278717793018182	0.53080216952434	0.156583206352391
chr8	17053225	17053671	0.287354991906086	0.149039252774128	0.240197573087535	0.229667013251538	0.497091034960904	0.169496841685697
chr8	17113037	17113281	0.485370624715558	0.271601675752642	0.645405588870978	0.389000655515175	0.592921513393811	0.394349089950394
chr8	21697749	21697946	0.730346464891012	0.486768975937986	0.480051518199231	0.488892619513782	0.765877107883996	0.576366926619861
chr8	22392501	22392792	0.111451094996841	0.026064621997569	0.0773733848604793	0.0422289510478872	0.12297567142018	0.0606546995449686
chr8	23074703	23074948	0.67993280157313	0.434590695990916	NA	NA	0.858536572303125	0.658886585588517
chr8	26480122	26480318	0.763478858509153	0.54027114680421	0.673139296204689	0.713499552343694	0.78916299906823	0.589950946398525
chr8	26587705	26587872	0.890862194172439	0.656952837664909	0.765511516411626	0.823460834870967	0.912644370177389	0.837972036645377
chr8	37329574	37329754	0.0301262163818304	0.0514818379946628	0.0317820326857231	0.0524386646500382	0.0681064333111283	0.0474644046687978
chr8	37566801	37567092	0.837434236160834	0.393841126055972	0.855995776857203	0.66112174339817	0.86095872391475	0.423599470749023
chr8	38985417	38985681	0.509000570074552	0.394803179986177	0.434065540937436	0.242585991938831	0.616244363835556	0.480045217414831
chr8	41828455	41828652	0.000226849259694986	0.00193188010362998	0.00169435567093079	0.0147740680676009	0.00179427480100692	0.000740743647552111
chr8	42020318	42020552	0.149083092708024	0.0505747794571556	0.157961170081628	0.0677906132629902	0.505939875643975	0.179398860297742
chr8	42270888	42271120	0.0167078671333042	0.0177698529845141	0.0385072502102052	0.0230582648340506	0.00970299326230776	0.00526668905418999
chr8	47218317	47218543	0.679185333150773	0.685549091541477	0.655773108737647	0.632183689445928	0.616381995474008	0.695467199352052
chr8	47729955	47730230	0.870698163441351	0.721285806305682	0.777006437893236	0.88899455685796	0.889398049474324	0.833036805804655
chr8	48380339	48380781	0.00385336810225906	0.00780125116866058	0.0134040687010905	0.00371918959387216	0.00718386380580539	0.00296115895722628
chr8	54328270	54328529	0.798684558872021	0.283383289201392	0.698110724332204	0.393690122532567	0.777819514653338	0.491006688539605
chr8	55545124	55545485	0.772549848392667	0.548830987260658	0.777484864310123	0.747409584568249	0.822849940636194	0.693454590641526
chr8	58196037	58196293	NA	NA	NA	NA	NA	NA
chr8	64756865	64757032	0.646627333061105	0.425920725223667	0.631926652336567	0.574388782794024	0.615821001462052	0.366069026246106
chr8	69179048	69179212	0.72638752800187	0.728498796388022	0.806150133704031	0.795049694644082	0.805133766623276	0.773159777359365
chr8	70184240	70184554	0.432751755677882	0.455816039364384	0.556210759177148	0.45684447979557	0.752065696135919	0.534498140166428
chr8	72536643	72537087	0.00102014567125629	0.00591223454221598	0.00738123231891723	0.00184887181161958	0.0104738267746239	0.00129125308337167
chr8	72537582	72537976	0.00158637662725363	0.00745053668853512	0.00718204485346643	0.00697976621277889	0.00355283105848874	0.000583824419528222
chr8	75460504	75460681	NA	NA	NA	NA	NA	NA
chr8	76641483	76641728	0.482029155917034	0.332900204278364	0.50882276703047	0.520481156917559	0.636345105403847	0.389891637222435
chr8	90858855	90859198	0.729176417948763	0.563137858999977	0.832640264034506	0.685462377164575	0.801152049893975	0.509845171256183
chr8	96610797	96610961	0.346796986575285	0.222859696902606	0.514137362371349	0.397921137287498	0.663130844687553	0.406463566363896
chr8	100900516	100900694	0.248612521007266	0.245892736172306	0.355815237479423	0.281102625747186	0.180831483505883	0.22082744056637
chr8	102788995	102789214	NA	NA	NA	NA	NA	NA
chr8	102806753	102807116	0.000956399764607174	0.00655186416029875	0.00299514171530293	0.00378937638079382	0.00341971691058696	0.000600140125463504
chr8	103626854	103627135	0.766914062372655	0.520806748293806	0.800141345471542	0.715941386169962	0.745647603685446	0.613996255214346
chr8	105404919	105405114	0.734807361466935	0.664889371507926	0.681119215452384	0.697989291508759	0.794988685236748	0.798308118196043
chr8	107489787	107490001	0.6242269622121	0.381864201821577	0.593705788860374	0.467021789939608	0.720194346859982	0.547762057282454
chr8	108939530	108939805	0.497471290759855	0.468313398298519	0.509813677709278	0.564897193171269	0.64801671607406	0.594577105645742
chr8	108942406	108942831	0.35331660257055	0.244675583983302	0.320067600573025	0.303205170439658	0.395710842676826	0.354826771828764
chr8	110798504	110798849	0.150231405788995	0.191353334667583	0.13707535380582	0.0974347328037415	0.115443569178271	0.0924591667213582
chr8	117955322	117955586	NA	NA	NA	NA	0.86025665787483	0.827285497038283
chr8	120298912	120299078	0.820413161028293	0.812101053651526	0.89242852105512	0.839864452910553	0.872453940333733	0.867203061618145
chr8	121822840	121823007	0.599062908945974	0.394369414173086	0.519912063517782	0.584937745840147	0.601368438685899	0.608361490253786
chr8	122835940	122836107	NA	NA	NA	NA	NA	NA
chr8	122970600	122970893	0.745642810681932	0.15713091825754	0.719914676597664	0.61175313675838	0.865069175293292	0.514018093124408
chr8	124759920	124760461	0.745014329985884	0.525492057299636	0.736582862619745	0.765062550695712	0.844617158529143	0.760790771369072
chr8	126501033	126501308	0.388751362880334	0.381047859346485	0.419884596408974	0.394479354242139	0.441346319610178	0.42173112802881
chr8	127640740	127640984	0.564817130914404	0.509688000166036	0.502813925996753	0.394870789462314	0.504839372594834	0.511947645068343
chr8	127668185	127668539	0.464671659555072	0.173186891087578	0.420710371789107	0.343668683309893	0.44055429866475	0.280754090723059
chr8	135417172	135417388	0.273390478122185	0.35563295240515	0.330717496170233	0.303497276576166	0.321805210347949	0.237299726672405
chr8	139705898	139706096	0.0661046727384245	0.0306344105285948	0.0293898815400999	0.0332937354861727	0.0386213243791844	0.0452263729097473
chr8	140790755	140791181	0.145667857339634	0.151043826327156	0.136016347406564	0.122987491786817	0.154274134095342	0.140953672027498
chr8	140956079	140956241	0.788945493789887	0.459118307322078	0.827254383664752	0.662776134961584	0.860877743096214	0.690976951788238
chr8	141406162	141406381	0.771470513582904	0.375181387132973	0.711454121415204	0.780992343476914	0.830346345865506	0.64947228715563
chr8	143041067	143041325	0.143334155862593	0.0749023424431252	0.084438202745485	0.0538092096396536	0.270373359856883	0.16336378295749
chr8	143285388	143285548	0.806988752662671	0.685743193869177	0.793487754649224	0.781960970034551	0.849033836563603	0.773966430009395
chr8	143431516	143431709	0.101130657276465	0.0822657011002714	0.100893989530831	0.151497332519086	0.10140926278942	0.0738914427744767
chr9	3508587	3508790	0.379541345501858	0.272734466647153	0.360371844942567	0.370593752675792	0.426351510349223	0.398918685226326
chr9	3513422	3513744	0.501634801462926	0.255923026698233	0.774535080300222	0.59935768983832	0.5683414082324	0.380631700849933
chr9	13979693	13979952	0.398765602268097	0.226036976991158	0.534002328635446	0.377421812577588	0.452710483851681	0.29706705082269
chr9	19128790	19128973	0.545698223738781	0.338158203136063	0.401294165721681	0.444642861983168	0.477352256818316	0.497727075116934
chr9	22005004	22005173	0.0636881835810365	0.0711002523754079	0.143823159107538	0.0447008997326027	0.0616060856247332	0.0125451072167321
chr9	22240764	22240946	0.461621661328183	0.431023746939214	0.467266694736483	0.366738391581226	0.546434741859584	0.437624701645418
chr9	33186619	33186790	0.753097865079246	0.707627413612427	0.563261870697623	0.778668518017398	0.834311848594163	0.781668080242877
chr9	38319117	38319324	0.732840344152934	0.220823875562194	0.639332712404571	0.433545973267857	0.828190100548368	0.27017172527504
chr9	79189669	79189955	0.471332067020166	0.355060786066629	0.725748886505634	0.463252094385619	0.699646864861212	0.342405002549947
chr9	81376644	81376821	NA	NA	NA	NA	NA	NA
chr9	86508652	86508841	NA	NA	NA	NA	NA	NA
chr9	86585947	86586114	0.192645224710138	0.221705941423192	0.263060215704774	0.203548283180199	0.333101870250891	0.287322806956704
chr9	90226876	90227100	0.372248253592612	0.305389336589454	0.309327556047348	0.430357158705489	0.407401822992674	0.363088203151002
chr9	90755856	90756023	0.345565557411663	0.267811499455698	0.343470909728586	0.269498889778445	0.423443805688215	0.283204592193733
chr9	95581985	95582230	0.817661203850856	0.483159272411545	0.669855849779127	0.731027257847842	0.935036673788484	0.799240718059665
chr9	97511176	97511348	NA	NA	NA	NA	NA	NA
chr9	107039518	107039720	0.594553303080385	0.535477564935355	0.630348590134944	0.545150234320335	0.656492064282768	0.526407932828932
chr9	111401437	111401749	0.0583851409876496	0.0246768051087466	0.0714447486075896	0.111912508676423	0.0723894847773278	0.0543691475557373
chr9	111511639	111511868	0.560599430284911	0.359342427760609	0.567959331113196	0.586179158226146	0.769155736278343	0.312515425918624
chr9	112028852	112029038	0.817146773590844	0.675855173712791	0.804550947927259	0.844629976335247	0.885841077008254	0.788874263461355
chr9	112030051	112030314	0.727383357394812	0.531458618619276	0.688797480618992	0.583047467089169	0.710443097819863	0.665301521294571
chr9	113350387	113350604	0.094559411354841	0.0615865664275518	0.0920055700410175	0.0314206905178686	0.157982472778743	0.0762745317708625
chr9	120928423	120928591	0.615791392186175	0.347488617482582	0.530894013395308	0.512841971332044	0.587361113135556	0.466638032362895
chr9	123678826	123679032	0.0056340983867509	0.0343128673914302	0.0420295822437366	0.0081619327353433	0.00959709254153374	0.012779684708071
chr9	123996705	123996927	0.806534758527345	0.0985949271322326	0.68027139481609	0.422989418647492	0.874782306865649	0.284994111515497
chr9	124010331	124010648	0.748744467053956	0.213292384855186	0.554790490743289	0.53823835482128	0.87761042062408	0.499425625702896
chr9	124102071	124102296	0.817945650849051	0.396704819580822	0.706279479969343	0.677758017636896	0.858171209136101	0.597662000780757
chr9	127627223	127627443	0.583841118264129	0.49838352450999	0.642589525610576	0.427474176515946	0.669877938508923	0.377019448318157
chr9	129173831	129174188	0.034762809292109	0.0493133844967791	0.0508834189481961	0.020793416377353	0.0352944686616857	0.0226308791462525
chr9	129752334	129752527	0.774877882533408	0.299332029275323	0.727185121616669	0.643401079922001	0.809377640156355	0.703425629449786
chr9	130073511	130073696	0.781091109531107	0.640697414299045	NA	NA	NA	NA
chr9	130314941	130315118	0.631259758440922	0.423052205788157	0.540018676882798	0.599010649610606	0.698207075835868	0.534081784291898
chr9	136483871	136484031	0.0572572042196676	0.0111342415325244	0.0629059227179516	0.0483958118917953	0.0498067352483106	0.0438832520018994
chr9	136902460	136902730	0.867430137430772	0.178962177352303	0.775000126332173	0.296243904975907	0.877237046000526	0.197567055277571
chr9	137299193	137299353	0.537684747942167	0.273423815918819	0.318399066261435	0.303777507632331	0.685488016525532	0.468051500718745
chr9	137302449	137302744	0.0101115208925664	0.0259218419494613	0.00898602497400773	0.0269037921652951	0.00748674727787278	0.00364478109475907
chrX	1328029	1328209	0.6204683391259	0.427635620282192	0.58251099760459	0.624324177612273	0.6749028099565	0.540962080958859
chrX	9462858	9463256	0.0114679360864422	0.0121383697032309	0.0223196807478867	0.00992170349158006	0.0110703657396358	0.0283455642261067
chrX	10691819	10692154	0.308073553339969	0.267090572950515	0.313588894685661	0.234329388636936	0.366243041215392	0.32151917485595
chrX	13573083	13573265	0.556323719071939	0.18001349527322	0.608398245939599	0.419992592162938	0.643252815599574	0.461311032241515
chrX	13599505	13599859	0.593433355786199	0.473814951019658	0.721368465782437	0.560234625781057	0.604257590682906	0.551292721959336
chrX	13669206	13669497	0.188296331667302	0.0959611099882248	0.11160238883047	0.104746491850035	0.250644795375076	0.127393109942296
chrX	27115808	27116114	0.0566661505347909	0.104969748126358	0.117989119745853	0.0433109716479691	0.0430292172340336	0.0398033163742911
chrX	31070265	31070469	NA	NA	NA	NA	NA	NA
chrX	40012948	40013124	0.314139756194221	0.25223773945435	0.225719154123114	0.265242576397973	0.382400345113042	0.343225254639523
chrX	40100701	40101253	0.085424840311918	0.0152390556231568	0.0458496598918781	0.017399862700015	0.0950345486049481	0.0625757686745224
chrX	40104634	40104931	0.00159951376156973	0.00581590256171165	0.0127709575082005	0.00744165994682666	0.00340648997211265	0.00107641106998614
chrX	40109675	40110020	0.00584965821427865	0.0230874543764254	0.0124178483139977	0.0112947574126799	0.00461052985446318	0.00845301224434006
chrX	40169593	40169801	0.00935639109453605	0.02350267526579	0.0180176893241492	0.0220557979204999	0.0048985863588974	0.015817087682794
chrX	40174063	40174515	0.00895423378775005	0.00859846589598163	0.0575951575479814	0.0176342211374266	0.0133685414722957	0.0202265977169172
chrX	40175115	40175336	0.162761177419882	0.160642633881039	0.152688292981908	0.24058184240389	0.228094034574307	0.249862322534062
chrX	40871377	40871612	0.846746962153456	0.439623384743562	0.796307916265849	0.738725595719713	0.79442314588238	0.647780014502561
chrX	41301587	41301776	0.812064066025015	0.461347789318798	0.811200148221124	0.671847138937959	0.89749365630192	0.747106559965401
chrX	41302403	41302731	0.38765502808861	0.211711118510352	0.293050077944016	0.480960377685115	0.402918444348274	0.327648511768982
chrX	41442157	41442336	0.0506509502936239	0.0689443906213641	0.0967899551369577	0.1052711701115	0.068722989848276	0.0398454767409944
chrX	42143958	42144144	0.328120770241688	0.57581567441161	0.562731558135331	0.455203991268724	0.433308003128421	0.419626094809435
chrX	42161600	42161958	0.336772380495765	0.156066035645908	0.20623136866612	0.171585459893818	0.459173721472535	0.327259070781657
chrX	44664560	44664844	0.879700613754576	0.81487038719382	0.798927764888731	0.850875677754637	0.850977051594841	0.873002440627911
chrX	46205124	46205291	NA	NA	NA	NA	NA	NA
chrX	46710445	46710618	0.542950372609523	0.383071178567923	0.649281481131851	0.487162601574067	0.547542284846551	0.465538002431606
chrX	68901529	68901805	0.756023337656135	0.535102731821535	0.782515702351017	0.472419810302894	0.768352591310789	0.560072094212487
chrX	69027699	69028003	0.832181973313622	0.423621468885461	0.804377608187369	0.837905056215391	0.858422463742321	0.572574245382262
chrX	69324920	69325160	0.777115803084247	0.494099348380056	0.691660183673191	0.611316295517879	0.785482600331222	0.645865878255328
chrX	71989931	71990146	0.684359091220141	0.310113876826707	0.730987201203426	0.703124483491458	0.689555028196116	0.517808797933496
chrX	74179506	74179933	0.000420622730599769	0.0129379800769461	0.0261902693323862	0.0230445262864618	0.0183585274718627	0.0062191656770841
chrX	74242148	74242421	NA	NA	NA	NA	NA	NA
chrX	74423967	74424168	0.837769124939483	0.615008134331874	0.801464228785949	0.759909643990957	0.895239335493938	0.861116592746199
chrX	74506548	74506792	0.71076917420403	0.630144514242424	NA	NA	0.749315512914728	0.739681228226217
chrX	86171415	86171670	0.43103854716144	0.432352565738656	0.552305371560638	0.461672560177676	0.438278760183337	0.491879784678032
chrX	105636788	105636948	0.405274317457844	0.302412795427778	0.297015853735216	0.35903074583852	0.376102192060892	0.400617967089191
chrX	107593344	107593629	NA	NA	NA	NA	NA	NA
chrX	107729626	107729869	0.322761492094444	0.210922396740594	0.373642686304047	0.297903826594724	0.402561175002907	0.299058831136642
chrX	110320558	110320844	0.658045108466032	0.43781581483688	0.524112474582965	0.510602027829302	0.657688668231937	0.578025487719549
chrX	123819588	123819854	0.842401073845362	0.547285145322819	0.769573803007107	0.600058737375161	0.884041718861374	0.75515830696531
chrX	127968195	127968522	NA	NA	NA	NA	NA	NA
chrX	134718083	134718606	0.237509423578015	0.375132880337064	0.512646348660953	0.288655910920997	0.265202847892628	0.153726105976936
chrX	136072456	136072718	0.910872572317454	0.68032758820809	0.954852544138427	0.927083995477207	0.941188014286022	0.87570108233805
chrX	154955733	154956072	0.335417072567491	0.355952613251235	0.365465665221449	0.353664772505518	0.36270701385953	0.357648935374874
