# Supplementary material for: Sustained TNF-α stimulation leads to transcriptional memory that greatly enhances signal sensitivity and robustness
Source: eLife. 2020 Nov 6;9:e61965. doi: 10.7554/eLife.61965 (PMC7704108; doi:10.7554/eLife.61965)
Supplement: Figure 4—source data 2. [file elife-61965-fig4-data2.txt.zip]

Archive with 1 entries (1 files):
- Figure4sourcedata2.txt
