# Supplementary material for: Sustained TNF-α stimulation leads to transcriptional memory that greatly enhances signal sensitivity and robustness
Source: eLife. 2020 Nov 6;9:e61965. doi: 10.7554/eLife.61965 (PMC7704108; doi:10.7554/eLife.61965)
Supplement: Figure 4—source data 2. [file elife-61965-fig4-data2.txt.zip › Figure4sourcedata2.txt]

-70	454.166664123535	110	344.166664123535	5
-300	376.717170715332	399.044013977051	-22.3268432617188	6
375	546.11111164093	487.499998092651	58.6111135482788	8
-453	90.9090881347656	85.7142868041992	5.19480133056641	1
130	594.754684448242	338.809523582458	255.945160865784	7
486	333.333335876465	330.303028106689	3.03030776977539	5
-279	435.064937591553	306.761295318604	128.303642272949	5
241	623.560604095459	581.428569793701	42.1320343017578	8
250	661.666664123535	506.349206924438	155.317457199097	7
238	368.888885498047	106.666666030884	262.222219467163	4
23	260.69574546814	117.089093208313	143.606652259827	5
397	133.333332061768	64.2857141494751	69.0476179122925	3
199	350.303028106689	114.285714149475	236.017313957214	4
-197	434.603176116943	195.952380180359	238.650795936584	6
-359	266.666664123535	260	6.66666412353516	3
-444	14.2857141494751	0	14.2857141494751	1
439	240.909088134766	207.5	33.4090881347656	3
233	347.222217559814	310.833335876465	36.3888816833496	4
227	481.409722328186	286.594518661499	194.815203666687	9
-158	581.532348632812	211.904760360718	369.627588272095	7
28	928.792592048645	234.498205184937	694.294386863708	12
-489	469.940475463867	417.135643005371	52.8048324584961	5
-94	507.142857551575	229.285714149475	277.8571434021	7
-170	645.707061767578	385.970703125	259.736358642578	7
25	486.75111579895	29.1666660308838	457.584449768066	9
-109	290.476188659668	95.7142868041992	194.761901855469	3
197	300.266662597656	136.923076629639	163.343585968018	5
-84	677.777770996094	135.714283943176	542.063487052917	10
47	543.686863899231	154.545455932617	389.141407966614	8
118	160.227272033691	61.538459777832	98.6888122558594	2
-245	510.179733276367	359.642860412598	150.53687286377	6
-321	281.818183898926	203.333335876465	78.4848480224609	3
-420	517.867645263672	437.777778625488	80.0898666381836	6
-287	273.214286804199	245.714286804199	27.5	3
-462	460.087715148926	424.444442749023	35.6432723999023	5
451	275	300	-25	3
358	329.492443084717	275.714286804199	53.7781562805176	5
244	562.688949584961	429.704609870911	132.98433971405	8
194	232.335964202881	184.375	47.9609642028809	3
477	361.805549621582	258.441559791565	103.363989830017	4
263	567.916664123535	388.80952835083	179.107135772705	7
-17	686.578273773193	14.2857141494751	672.292559623718	11
-107	262.103172302246	185.714286804199	76.3888854980469	3
171	565.806274414062	384.523811340332	181.28246307373	7
-195	279.166664123535	178.571430206299	100.595233917236	3
158	704.080089569092	507.437107086182	196.64298248291	9
70	127.792206764221	33.3333320617676	94.4588747024536	6
-95	302.689075469971	0	302.689075469971	5
-96	383.865997314453	145.3571434021	238.508853912354	6
443	236.58009147644	192.5	44.0800914764404	4
240	183.333335876465	50	133.333335876465	2
-264	256.926410675049	163.57142829895	93.3549823760986	4
-421	237.5	188.095237731934	49.4047622680664	3
212	262.5	197.777778625488	64.7222213745117	3
329	589.880954742432	512.857147216797	77.0238075256348	7
279	874.213562011719	758.535351753235	115.678210258484	10
-50	136.561260223389	139.428573608398	-2.86731338500977	3
-343	345	327.777778625488	17.2222213745117	5
-381	622.169593811035	593.333335876465	28.8362579345703	7
-72	362.305193901062	99.1666660308838	263.138527870178	6
498	230	183.333335876465	46.6666641235352	4
-203	330.909088134766	283.333330154419	47.5757579803467	5
108	526.090766906738	120	406.090766906738	7
297	772.138801574707	630.833336830139	141.305464744568	9
-88	287.559265136719	98.4188041687012	189.140460968018	7
325	491.69108581543	385	106.69108581543	6
-283	199.404764175415	200	-0.595235824584961	3
-81	613.690479278564	53.3333320617676	560.357147216797	8
-377	272.888885498047	288.888887405396	-16.0000019073486	5
253	679.654253005981	419.801593780518	259.852659225464	9
473	467.621917724609	342.698408126831	124.923509597778	6
-56	584.70418548584	105.714286804199	478.989898681641	9
284	743.665157318115	538.134922027588	205.530235290527	9
-231	506.182147979736	404.761903762817	101.420244216919	6
-310	392.063492774963	336.940830230713	55.1226625442505	5
-181	363.736267089844	241.538459777832	122.197807312012	4
-57	395.178250312805	102.539684295654	292.638566017151	6
449	585.119052886963	580	5.11905288696289	7
-79	600.322456359863	176.34920501709	423.973251342773	8
150	288.705234527588	237.074827194214	51.630407333374	4
-44	773.210144042969	219.440992355347	553.769151687622	10
298	706.169387817383	660.634925842285	45.5344619750977	9
-493	84.2105255126953	100	-15.7894744873047	1
330	490.053699493408	360.952382087708	129.101317405701	7
34	159.5149269104	110.924373626709	48.5905532836914	4
-482	289.423080444336	265.714286804199	23.7087936401367	4
-278	320.769226074219	254.761905670166	66.0073204040527	5
-182	285.714286804199	173.809522628784	111.904764175415	3
-119	90.9090881347656	37.5	53.4090881347656	1
219	271.428573608398	210	61.4285736083984	4
246	587.450977325439	469.285714149475	118.165263175964	7
71	387.142860412598	80	307.142860412598	5
133	692.004104614258	160.714285850525	531.289818763733	10
-241	404.487174987793	361.25	43.237174987793	6
399	333.116878509521	290	43.1168785095215	5
123	286.904764175415	240	46.904764175415	5
134	563.076728820801	315.000001907349	248.076726913452	9
-137	249.450550079346	148.888885498047	100.561664581299	3
-208	408.888885498047	305.833335876465	103.055549621582	5
406	564.423080444336	523.636363983154	40.7867164611816	7
-330	395.941558837891	297.8571434021	98.084415435791	5
58	494.08368396759	251.587301254272	242.496382713318	8
392	602.936508178711	484.393936157227	118.542572021484	7
29	522.199848175049	167.201426506042	354.998421669006	7
216	312.976190567017	167.738092422485	145.238098144531	7
-402	273.216781616211	191.666664123535	81.5501174926758	3
430	530.591625213623	388.214287757874	142.37733745575	7
-339	608.333335876465	468.095237731934	140.238098144531	7
94	442.863250732422	85.7575750350952	357.105675697327	6
-151	410.524475097656	425.707069396973	-15.1825942993164	5
192	389.582640171051	220.549450874329	169.033189296722	7
-148	584.117645263672	250.595238685608	333.522406578064	6
-273	557.82967376709	362.738096237183	195.091577529907	8
-424	603.571899414062	550.858585357666	52.7133140563965	7
157	628.046394348145	424.458877563477	203.587516784668	8
-334	236.645965576172	232.1428565979	4.50310897827148	3
-89	510.937950134277	157.738092422485	353.199857711792	7
262	272.307693481445	202.8571434021	69.4505500793457	3
-451	356.818183898926	360.714286804199	-3.89610290527344	4
292	674.052619934082	520.68376159668	153.368858337402	8
196	509.047613620758	332.380952835083	176.666660785675	8
-39	256.818183898926	76.6666660308838	180.151517868042	3
200	510.066787719727	220.086578369141	289.980209350586	7
-121	484.166664123535	209.523807525635	274.6428565979	6
-167	495.837787628174	332.380950927734	163.456836700439	6
382	589.378882408142	578.214283943176	11.1645984649658	9
303	260.714286804199	157.142860412598	103.571426391602	3
164	445.822509765625	68.5714282989502	377.251081466675	6
-38	286.057693481445	60	226.057693481445	4
-185	457.09956741333	290.714287757874	166.385279655457	6
-347	536.474361419678	473.589752197266	62.8846092224121	7
168	540.681816101074	199.811164855957	340.870651245117	7
441	915.105316162109	735.130722045898	179.974594116211	11
-379	794.522151947021	579.047616958618	215.474534988403	10
-361	384.03360748291	323.809516906738	60.2240905761719	5
-120	278.888885498047	145.779220581055	133.109664916992	4
249	509.137535095215	448.262803077698	60.8747320175171	7
403	547.696418762207	517.380954742432	30.3154640197754	7
156	361.355857849121	132.575752258301	228.78010559082	6
-360	217.460313796997	151.818183898926	65.6421298980713	3
-315	175.909088134766	135.714284896851	40.194803237915	3
159	250.386823654175	208.757766723633	41.629056930542	4
-145	369.230766296387	265.714287757874	103.516478538513	4
-51	450.376647949219	234.390544891357	215.986103057861	6
-323	426.491230010986	236.363636016846	190.127593994141	5
112	497.093822479248	330.701755523682	166.392066955566	6
-63	396.169679641724	160.107818603516	236.061861038208	6
-42	597.174431800842	72.8571443557739	524.317287445068	10
-366	406.259963989258	318.333335876465	87.926628112793	6
252	578.730160713196	438.888885498047	139.841275215149	8
-108	390.720394134521	78.3333320617676	312.387062072754	5
383	353.963539123535	283.888885498047	70.0746536254883	5
-45	772.794567108154	166.468250274658	606.326316833496	10
260	172.222221374512	180	-7.77777862548828	2
131	350	190.27777671814	159.72222328186	5
144	242.651519775391	90	152.651519775391	4
98	355.436508178711	201.904764175415	153.531744003296	4
226	742.415699005127	598.445835113525	143.969863891602	9
-159	602.063491821289	403.92857170105	198.134920120239	8
-122	382.936508178711	270.476189613342	112.460318565369	5
381	500.826843261719	405.906593322754	94.9202499389648	6
-293	485.071594238281	396.031745910645	89.0398483276367	7
319	387.702301025391	240.694446563721	147.00785446167	5
-491	542.328315734863	538.095237731934	4.23307800292969	7
-486	285	355	-70	4
190	424.075302124023	202.587062835693	221.48823928833	6
-271	237.5	272.222221374512	-34.7222213745117	5
-258	696.507935523987	644.761909484863	51.7460260391235	9
380	221.702899932861	175.833335876465	45.8695640563965	3
162	509.204544067383	340.317455291748	168.887088775635	8
285	449.318183898926	415	34.3181838989258	6
-296	787.5	555.158725738525	232.341274261475	8
-217	328.214286804199	290.634922027588	37.5793647766113	4
-32	512.551895141602	237.5	275.051895141602	10
-21	470.129203796387	102.626260757446	367.50294303894	8
-74	582.081817626953	200	382.081817626953	7
225	346.706789016724	315.347080230713	31.3597087860107	6
480	225.714286804199	263.333335876465	-37.6190490722656	3
-126	691.048957824707	561.309524536133	129.739433288574	8
-101	359.85294342041	111.111106872559	248.741836547852	5
-288	180	98.5714282989502	81.4285717010498	2
-254	507.525245666504	351.388885498047	156.136360168457	7
110	595.854156494141	144.200912475586	451.653244018555	8
-22	638.214710712433	155.083055496216	483.131655216217	11
-304	607.72346496582	418.452381134033	189.271083831787	9
202	489.590404510498	402.106225013733	87.4841794967651	6
282	463.888885498047	268.658004760742	195.230880737305	6
-415	637.587043762207	651.984130859375	-14.397087097168	8
117	295	128.57142829895	166.42857170105	4
-20	266.017316818237	16.6666660308838	249.350650787354	4
-337	198.75	197.420635223389	1.32936477661133	3
361	565.69263458252	486.031745910645	79.660888671875	6
-23	257.1428565979	99.9999961853027	157.142860412598	5
257	342.844570159912	143.516484260559	199.328085899353	5
-64	451.255764007568	278.396151542664	172.859612464905	7
312	318	288.095237731934	29.9047622680664	5
-76	349.116161346436	0	349.116161346436	5
401	589.841262817383	522.5	67.3412628173828	8
-169	491.687549591064	295.283882141113	196.403667449951	6
448	512.307693481445	443.809532165527	68.498161315918	6
372	676.825397491455	564.692119598389	112.133277893066	8
195	667.682067871094	445.158729553223	222.523338317871	10
69	432.378975868225	154.761903762817	277.617072105408	7
204	431.195346832275	179.30735874176	251.887988090515	5
-498	479.999996185303	449.523811340332	30.4761848449707	7
-270	421.212116241455	343.968532562256	77.2435836791992	5
-162	501.309520721436	196.666664123535	304.6428565979	6
-338	728.443214416504	627.777772903442	100.665441513062	10
488	242.997200012207	249.206352233887	-6.20915222167969	3
221	328.030303955078	246.111110687256	81.9191932678223	4
258	416.137566566467	386.835441589355	29.3021249771118	6
396	746.658889770508	569.913415908813	176.745473861694	9
-267	347.916664123535	294.285714149475	53.6309499740601	6
-440	404.456657409668	390	14.456657409668	5
77	335.753968238831	89.6825370788574	246.071431159973	6
-223	462.087905883789	281.785714149475	180.302191734314	5
-351	266.964286804199	163.333332061768	103.630954742432	3
390	423.232322692871	256.666667938232	166.565654754639	5
-422	448.888885498047	361.904764175415	86.9841213226318	5
222	398.000203132629	270.750988006592	127.249215126038	7
425	554.16667175293	454.285717010498	99.8809547424316	7
-386	582.039072036743	490.119042396545	91.9200296401978	8
-164	362.727272033691	232.539684295654	130.187587738037	4
494	476.282051086426	423.333335876465	52.9487152099609	5
337	836.968593597412	709.913166999817	127.055426597595	11
-449	343.33332824707	210	133.33332824707	4
136	743.148624420166	311.111106872559	432.037517547607	10
-244	141.208793640137	160	-18.7912063598633	2
48	598.13916015625	67.2316360473633	530.907524108887	10
-429	449.059823989868	450	-0.940176010131836	6
41	837.703964233398	286.825397491455	550.878566741943	11
410	143.571430206299	164.285713195801	-20.714282989502	2
290	400.54280090332	359.583335876465	40.9594650268555	5
393	250.476192951202	329.285714149475	-78.8095211982727	5
-27	787.719295501709	197.301589012146	590.417706489563	10
19	425.714286804199	65.4545440673828	360.259742736816	6
-69	369.999996185303	80	289.999996185303	6
-477	382.651515960693	409.047622680664	-26.3961067199707	5
-403	577.777778625488	424.523807525635	153.253971099854	6
83	401.19047164917	114.285710334778	286.904761314392	6
408	326.960781097412	333.928573608398	-6.96779251098633	5
-262	133.48416519165	95.8333358764648	37.6508293151855	3
-127	421.312019348145	260	161.312019348145	5
420	337.5	305.7900390625	31.7099609375	4
-364	506.60427570343	384.444452285767	122.159823417664	7
-275	550.259742736816	307.1428565979	243.116886138916	7
-376	236.666664123535	133.33332824707	103.333335876465	3
-73	544.805206298828	16.6666660308838	528.138540267944	9
418	673.412689208984	654.523807525635	18.8888816833496	9
-371	814.972526550293	610.129867553711	204.842658996582	9
-14	357.081809997559	112.5	244.581809997559	5
-438	647.655113220215	557.103172302246	90.5519409179688	7
-446	532.82967376709	417.5	115.32967376709	6
464	375.555557250977	348.383834838867	27.1717224121094	5
366	652.768016815186	518.333335876465	134.434680938721	10
-286	455.524475097656	369.047622680664	86.4768524169922	5
76	340.674602508545	106.666664123535	234.00793838501	6
13	372.510443687439	40	332.510443687439	7
489	674.458038330078	641.666660308838	32.7913780212402	8
-265	501.785713195801	420.833335876465	80.9523773193359	6
-12	557.778373718262	89	468.778373718262	10
-225	247.777774810791	119.166664123535	128.611110687256	4
198	459.697979927063	332.4358959198	127.262084007263	7
-187	253.131309509277	125	128.131309509277	4
-103	133.33332824707	120	13.3333282470703	2
407	586.666664123535	508.928573608398	77.7380905151367	8
36	361.630321502686	97.777774810791	263.852546691895	7
74	582.261910438538	181.474361419678	400.78754901886	11
-65	358.397682189941	189.404760360718	168.992921829224	5
388	443.333335876465	265.833332061768	177.500003814697	5
-342	378.409088134766	295.833335876465	82.5757522583008	4
301	490.202018737793	318.571429252625	171.630589485168	8
-196	280.357139587402	207.5	72.8571395874023	3
-118	371.418130874634	89.6825389862061	281.735591888428	5
26	496.10587310791	190.529064178467	305.576808929443	7
40	637.630150794983	250.694442749023	386.935708045959	10
172	169.318183898926	71.1111106872559	98.2070732116699	2
128	269.444435119629	51.7857141494751	217.658720970154	4
385	248.333332061768	231.818183898926	16.5151481628418	3
-190	283.333335876465	269.880952835083	13.4523830413818	7
379	550.386211395264	360.256406784058	190.129804611206	7
-457	725.686279296875	569.913421630859	155.772857666016	8
-312	267.460311889648	180	87.4603118896484	3
56	415.297618865967	70.8513689041138	344.446249961853	6
-261	107.142857074738	88.8888854980469	18.2539715766907	2
220	204.615386962891	140.247254371643	64.3681325912476	3
193	635.382396697998	404.155847549438	231.22654914856	9
106	506.027503967285	213.333332061768	292.694171905518	6
177	125.925922393799	78.7878761291504	47.1380462646484	3
184	184.065935134888	109.090908050537	74.9750270843506	3
8	840.426240921021	386.825398445129	453.600842475891	12
294	413.416728973389	284.6875	128.729228973389	5
-221	309.681434631348	269.780223846436	39.9012107849121	4
487	230	180	50	4
-399	258.333335876465	211.428573608398	46.9047622680664	3
223	561.884998321533	261.310680389404	300.574317932129	8
-4	552.611726760864	199.047618865967	353.564107894897	9
-47	653.75	348	305.75	9
-468	618.571426391602	559.642860412598	58.9285659790039	7
-131	532.178932189941	235.757575035095	296.421357154846	6
-492	500.170936584473	439.404766082764	60.766170501709	6
-149	165.034965515137	16.6666660308838	148.368299484253	2
363	708.33332824707	701.269836425781	7.06349182128906	9
234	358.504272460938	205.714286804199	152.789985656738	5
103	355.238094329834	126.666664123535	228.571430206299	6
-291	425.454544067383	260.317459106445	165.137084960938	5
-75	320	140.909088134766	179.090911865234	4
-165	541.742420196533	288.57142829895	253.170991897583	7
-34	356.282051086426	113.888885498047	242.393165588379	4
291	412.885150909424	305.592990875244	107.29216003418	7
460	287.5	261.111114501953	26.3888854980469	3
-251	266.66667175293	105.714286804199	160.95238494873	3
426	634.040397644043	571.428581237793	62.61181640625	7
-297	532.738090515137	420	112.738090515137	6
306	436.510940551758	355.988697052002	80.5222434997559	6
421	583.095237731934	458.928573608398	124.166664123535	8
57	265.075752258301	77.1428565979004	187.9328956604	4
-19	510.177051544189	68.6956520080566	441.481399536133	7
304	219.355251312256	81.5053768157959	137.84987449646	4
-201	806.379543304443	467.435066223145	338.944477081299	10
-106	221.44766998291	88.8888874053955	132.558782577515	4
153	362.15092086792	182.1428565979	180.00806427002	5
119	146.710525512695	53.8461532592773	92.864372253418	2
-46	166.795867919922	82.3188400268555	84.4770278930664	3
-211	530.303031921387	444.523807525635	85.779224395752	7
6	856.956994056702	443.142674446106	413.814319610596	12
-484	180	163.888885498047	16.1111145019531	3
-447	698.957427978516	534.502166748047	164.455261230469	8
87	606.996187210083	199.183336257935	407.812850952148	9
179	540.945167541504	303.683708190918	237.261459350586	7
38	406.998558044434	0	406.998558044434	6
-350	193.333335876465	180	13.3333358764648	2
189	479.960313796997	288.690479278564	191.269834518433	8
-7	201.818181991577	182.222221374512	19.5959606170654	4
469	262.545783996582	250	12.545783996582	3
402	572.81135559082	529.131656646729	43.6796989440918	7
-465	222.5	223.214286804199	-0.714286804199219	3
215	213.214286804199	40	173.214286804199	5
376	465.521980285645	407.380958557129	58.1410217285156	5
65	272.023803710938	101.190475463867	170.83332824707	5
-478	707.916664123535	735.158721923828	-27.242057800293	9
491	828.174598693848	735.158725738525	93.0158729553223	11
254	653.562091827393	571.428569793701	82.1335220336914	8
395	668.630481719971	615.272277832031	53.3582038879395	9
492	465.641021728516	460.833335876465	4.80768585205078	7
209	181.428573608398	99.9999961853027	81.4285774230957	3
139	306.825401306152	160	146.825401306152	4
82	365.233515262604	77.1428551673889	288.090660095215	8
138	295.151516914368	82.5	212.651516914368	5
251	728.383834838867	590.753971099854	137.629863739014	10
438	513.682846069336	540.317459106445	-26.6346130371094	6
454	361.723110198975	240.95237827301	120.770731925964	5
-58	76.6666660308838	16.6666660308838	60	2
384	174.736839294434	91.3461532592773	83.3906860351562	2
-476	470.151515960693	435.833332061768	34.3181838989258	6
457	69.2307662963867	66.6666641235352	2.56410217285156	1
186	358.571430206299	123.212669372559	235.35876083374	7
280	875.865802764893	662.745313644409	213.120489120483	11
261	193.333335876465	92.0634927749634	101.269843101501	2
125	327.380946159363	226.15079498291	101.230151176453	6
242	849.047618865967	753.94660949707	95.1010093688965	10
-320	250.000003814697	280.000001907349	-29.9999980926514	4
-282	360.833332061768	208.253967285156	152.579364776611	5
149	376.308521270752	253.235290527344	123.073230743408	6
-54	554.864253997803	199.999996185303	354.8642578125	7
-229	838.158336639404	626.666660308838	211.491676330566	10
154	395.4079246521	205	190.4079246521	6
75	382.307693481445	206.666667938232	175.641025543213	6
-392	688.528141021729	563.809524536133	124.718616485596	9
-6	1003.88889122009	629.253242492676	374.635648727417	16
417	390.952377319336	411.111114501953	-20.1587371826172	6
-43	841.296627044678	179.365075111389	661.931551933289	14
-341	218.571429252625	134.920635223389	83.6507940292358	4
-309	184.615386962891	200	-15.3846130371094	2
-472	264.824714660645	283.333335876465	-18.5086212158203	3
476	417.380950927734	400	17.3809509277344	6
347	626.800331115723	613.809520721436	12.9908103942871	7
409	548.888885498047	456.190479278564	92.6984062194824	6
278	374.794395446777	327.655679702759	47.1387157440186	5
59	484.992202758789	193.292350769043	291.699851989746	7
217	447.069602966309	226.190473556519	220.87912940979	5
-401	457.754013061523	379.404764175415	78.3492488861084	5
437	784.743026733398	565.952388763428	218.790637969971	9
-99	88.8888854980469	0	88.8888854980469	2
11	375.71248626709	54.8728828430176	320.839603424072	8
370	404.444442749023	306.666664123535	97.7777786254883	5
-369	352.142852783203	306.623374938965	45.5194778442383	6
475	537.619042396545	495.555549621582	42.0634927749634	8
-194	543.463478088379	317.424243927002	226.039234161377	7
-144	307.07070350647	275.833335876465	31.2373676300049	4
-335	572.509014129639	485.142365455627	87.3666486740112	7
-407	815.83332824707	655.002495765686	160.830832481384	11
-471	566.28246307373	605.897430419922	-39.6149673461914	7
-132	385	267.095958709717	117.904041290283	5
-193	167.5	126.666664123535	40.8333358764648	2
-391	531.297971725464	598.635530471802	-67.3375587463379	8
228	374.54545211792	293.506492614746	81.0389595031738	6
-454	76.470588684082	70	6.47058868408203	1
500	363.636363983154	238.095241546631	125.541122436523	5
95	416.687473297119	64.2832164764404	352.404256820679	7
129	360.139854431152	158.571426391602	201.568428039551	4
-35	603.455467224121	214.264595031738	389.190872192383	8
-259	744.14529800415	671.064426422119	73.0808715820312	9
-87	348.506492614746	0	348.506492614746	7
493	123.529411315918	108.333335876465	15.1960754394531	2
-432	432.523315429688	446.111106872559	-13.5877914428711	6
318	573.708251953125	486.394557952881	87.3136940002441	7
170	424.545455932617	217.02380657196	207.521649360657	6
109	540.264217376709	159.649124145508	380.615093231201	8
-226	269.230768203735	92.8571395874023	176.373628616333	4
-146	574.63370513916	518.571430206299	56.0622749328613	7
-174	335	136.666666030884	198.333333969116	4
245	443.398693084717	251.577739715576	191.820953369141	6
-124	458.97435760498	293.253971099854	165.720386505127	5
-437	283.75	237.777778625488	45.9722213745117	3
459	628.787883758545	479.404762268066	149.383121490479	7
143	113.846153259277	20	93.8461532592773	2
-307	301.42857170105	171.666666030884	129.761905670166	4
499	554.346391677856	467.532470703125	86.8139209747314	8
-176	353.636360168457	292.8571434021	60.7792167663574	4
-28	562.89501953125	242.515686988831	320.379332542419	10
-188	390.22435760498	164.444442749023	225.779914855957	5
433	545.707069396973	427.5	118.207069396973	6
-55	457.640693664551	72.5	385.140693664551	7
-168	497.857147216797	273.809522628784	224.047624588013	6
-344	618.052238464355	604.679485321045	13.3727531433105	8
-105	397.037036895752	90.8333320617676	306.203704833984	6
-5	1065.20775604248	436.760459899902	628.447296142578	17
105	207.081809997559	107.1428565979	99.9389533996582	3
-385	244.696971893311	227.380952835083	17.3160190582275	4
-97	607.806537628174	235.119046211243	372.687491416931	7
341	271.818183898926	238.095237731934	33.7229461669922	3
-467	955.524467468262	921.338386535645	34.1860809326172	11
-242	515.912700653076	408.831171035767	107.08152961731	8
274	631.767065048218	552.640693664551	79.126371383667	9
456	718.381614685059	632.551898956299	85.8297157287598	9
-284	308.33332824707	273.333330154419	34.9999980926514	4
-160	442.418830871582	282.500001907349	159.918828964233	6
55	440.830062866211	145.161289215088	295.668773651123	6
-461	449.242408752441	401.666664123535	47.5757446289062	5
-408	209.022553443909	181.818183898926	27.2043695449829	3
-125	781.463539123535	378.611106872559	402.852432250977	10
-235	261.190473556519	233.928574562073	27.2618989944458	6
-252	363.333332061768	131.944442749023	231.388889312744	5
-263	259.761905670166	251.111110687256	8.65079498291016	6
-406	770.079357147217	686.255409240723	83.8239479064941	9
-442	805.151519775391	714.706962585449	90.4445571899414	10
478	405.312744140625	330.476184844971	74.8365592956543	6
151	149.543796539307	122.614379882812	26.9294166564941	2
-380	484.615384101868	331.428573608398	153.186810493469	7
235	578.982677459717	401.025639533997	177.95703792572	8
-140	579.603172302246	345.151515960693	234.451656341553	8
479	574.246025085449	513.333335876465	60.9126892089844	7
-150	166.666664123535	80	86.6666641235352	2
96	373.579023361206	73.5714282989502	300.007595062256	9
-306	399.198722839355	307.936508178711	91.2622146606445	5
-375	159.615386962891	150	9.61538696289062	3
-327	274.089073181152	196.923080444336	77.1659927368164	3
-24	565.151514053345	25	540.151514053345	7
230	262.538696289062	194.6428565979	67.8958396911621	3
63	142.222221374512	40	102.222221374512	4
80	452.020198822021	42.8571424484253	409.163056373596	6
481	293.928573608398	215.833332061768	78.0952415466309	4
432	743.190734863281	764.6428565979	-21.4521217346191	9
147	372.222221374512	210.909088134766	161.313133239746	5
-41	367.567623138428	173.214286804199	194.353336334229	6
275	727.415215492249	609.6428565979	117.772358894348	10
287	746.000537872314	720.790962219238	25.2095756530762	11
-349	306.127201080322	219.6428565979	86.4843444824219	4
-52	512.929290771484	235.952382087708	276.976908683777	6
-91	860.4416847229	272.74169921875	587.69998550415	10
-16	568.823951721191	98.1818180084229	470.642133712769	8
316	264.484125137329	140	124.484125137329	4
360	703.027389526367	694.393936157227	8.63345336914062	9
-234	474.572094917297	323.492063522339	151.080031394958	8
340	460.621692657471	401.07142829895	59.5502643585205	7
30	354.709197998047	62.5	292.209197998047	7
-236	392.070707321167	352.380951881409	39.6897554397583	6
-409	608.928573608398	420.317459106445	188.611114501953	7
-222	464.999992370605	425.714286804199	39.2857055664062	6
60	242.463184356689	105.269184112549	137.194000244141	3
120	298.109241485596	66.6666641235352	231.442577362061	4
-171	399.722221374512	315.555557250977	84.1666641235352	5
-348	392.142852783203	361.428570747375	30.7142820358276	6
-362	320.788772583008	287.1428565979	33.6459159851074	5
342	243.492065429688	132.738092422485	110.753973007202	4
-15	406.390281677246	0	406.390281677246	6
-100	200	25	175	2
205	501.799556732178	317.606610298157	184.192946434021	6
-243	250	119.047616958618	130.952383041382	3
333	660.671148300171	528.571432113647	132.099716186523	9
67	288.095235824585	86.6666641235352	201.42857170105	5
-268	629.719306945801	476.785714149475	152.933592796326	10
-153	508.168496131897	456.42857170105	51.7399244308472	9
-112	787.786682128906	402.023807525635	385.762874603271	10
20	415.488399505615	50	365.488399505615	6
-192	458.663005828857	403.760681152344	54.9023246765137	6
-474	378.888885498047	387.5	-8.61111450195312	5
-136	730.196077346802	410.227272033691	319.96880531311	9
368	561.538459777832	436.031742095947	125.506717681885	7
293	405.256408691406	375.714286804199	29.542121887207	5
-215	444.465830802917	241.904760360718	202.5610704422	7
169	710.954624176025	195.74829864502	515.206325531006	11
187	704.360416412354	340.218067169189	364.142349243164	10
-397	884.212783813477	768.968254089355	115.244529724121	11
-238	287.612384796143	165.476188659668	122.136196136475	4
490	740.277778625488	626.269844055176	114.007934570312	9
-123	412.409811019897	227.261905670166	185.147905349731	7
-227	432.361110687256	438.214282989502	-5.85317230224609	7
174	194.615383148193	192.1875	2.42788314819336	3
-155	383.982685089111	306.547618865967	77.4350662231445	6
-428	397.402599334717	338.461536407471	58.9410629272461	5
-290	122.727272033691	30.769229888916	91.9580421447754	2
-325	332.91259765625	270	62.91259765625	4
-340	250	220	30	3
276	347.622798919678	248.237384796143	99.3854141235352	5
231	655.824172973633	465.353530883789	190.470642089844	8
-8	273.792633056641	159.999996185303	113.792636871338	4
-326	256.595367431641	140	116.595367431641	3
191	302.976188659668	165.330188751221	137.645999908447	6
-463	178.333335876465	157.575752258301	20.7575836181641	2
214	367.5	165	202.5	5
314	422.435894012451	384.07142829895	38.364465713501	7
35	329.722215652466	116.666666030884	213.055549621582	6
-11	391.666664123535	134.285714149475	257.38094997406	4
-419	290.322578430176	256.547622680664	33.7749557495117	3
-59	224.682535171509	0	224.682535171509	5
-40	301.207730293274	95.0965242385864	206.111206054688	5
-104	441.477272033691	186.666666030884	254.810606002808	6
-247	416.607139587402	274.285715103149	142.321424484253	5
450	643.154762268066	563.1135597229	80.041202545166	7
-394	258.333335876465	200.219779968262	58.1135559082031	4
4	93.75	25	68.75	1
-412	458.207069396973	346.060607910156	112.146461486816	5
178	253.888885498047	168.181818008423	85.707067489624	4
-445	116.666666030884	100	16.6666660308838	2
-460	349.084245681763	322.261909484863	26.8223361968994	5
-311	575.865387916565	375.714286804199	200.151101112366	8
-130	439.144378662109	319.642860412598	119.501518249512	5
86	637.879296302795	101.372547149658	536.506749153137	10
296	726.060600280762	605	121.060600280762	9
-175	251.225490570068	280	-28.7745094299316	4
78	200	110	90	3
14	348.733896255493	48.3870964050293	300.346799850464	7
-317	712.732530593872	544.16667175293	168.565858840942	10
114	235.714286804199	134.285717010498	101.428569793701	3
-418	442.286018371582	460.952377319336	-18.6663589477539	5
-466	737.559524536133	626.428569793701	111.130954742432	8
-110	329.901954650879	175	154.901954650879	4
81	311.911419868469	14.2857141494751	297.625705718994	7
444	165.178573608398	87.5	77.6785736083984	2
-152	501.896434783936	315.021366119385	186.875068664551	9
436	635.227275848389	574.6428565979	60.5844192504883	8
-269	383.97435760498	283.492065429688	100.482292175293	4
335	544.871788024902	420.238092422485	124.633695602417	7
-455	187.5	116.666664123535	70.8333358764648	2
331	474.575164794922	371.125545501709	103.449619293213	7
424	646.079170227051	595.238094329834	50.8410758972168	8
-388	423.412689208984	367.8571434021	55.5555458068848	5
466	547.91125869751	539.444435119629	8.46682357788086	7
-135	192.222221374512	140	52.2222213745117	3
66	472.115386962891	70.9523801803589	401.163006782532	7
93	401.340087890625	63.3802833557129	337.959804534912	6
268	208.781513214111	192.307693481445	16.473819732666	3
467	435.833335876465	414.761909484863	21.0714263916016	5
-228	575.151519775391	485.778388977051	89.3731307983398	7
389	246	203.809520721436	42.1904792785645	3
-430	563.997489929199	563.333335876465	0.664154052734375	7
-414	507.115211486816	361.385272979736	145.72993850708	6
327	433.252166748047	310.555557250977	122.69660949707	6
79	393.686866760254	189.090909004211	204.595957756042	5
311	494.550724029541	417.407402038574	77.1433219909668	6
-475	315.811973571777	334.920635223389	-19.1086616516113	5
288	102.424244880676	88.5714282989502	13.8528165817261	2
-500	280.909088134766	216.666667938232	64.2424201965332	3
404	465.89591217041	396.031745910645	69.8641662597656	7
310	713.787880897522	544.348991394043	169.438889503479	9
-452	206.593410491943	240	-33.4065895080566	3
-80	494.543647766113	130	364.543647766113	6
160	251.428573608398	85.7142868041992	165.714286804199	4
142	690.236534118652	373.750001907349	316.486532211304	10
-249	713.76050567627	557.281742095947	156.478763580322	10
148	589.320316314697	328.428573608398	260.891742706299	9
-353	539.48412322998	376.666660308838	162.817462921143	6
68	718.020172119141	250.109889984131	467.91028213501	11
-233	203.174599647522	62.5	140.674599647522	3
315	373.636363983154	278.991594314575	94.6447696685791	5
267	255.725357055664	135.397932052612	120.327425003052	3
-219	648.611110687256	370.454546928406	278.15656375885	9
-473	326.140525817871	327.5	-1.35947418212891	5
-367	532.857149124146	476.666667938232	56.1904811859131	8
-177	426.388885498047	331.024534225464	95.364351272583	5
-191	530.396827697754	409.206346511841	121.190481185913	7
91	837.929281234741	107.619046211243	730.310235023499	11
-439	947.420635223389	884.620101928711	62.8005332946777	11
-189	308.45237827301	175.714286804199	132.738091468811	6
-202	690.909084320068	503.333335876465	187.575748443604	8
52	292.738092422485	100	192.738092422485	5
-416	339.398098468781	271.428575515747	67.9695229530334	5
-220	422.715614318848	268.055557250977	154.660057067871	5
272	533.835514068604	387.8571434021	145.978370666504	7
371	798.917743682861	659.34342956543	139.574314117432	9
-246	681.052932739258	411.315885543823	269.737047195435	8
247	667.155075073242	544.285720825195	122.869354248047	8
185	346.332093238831	111.666667938232	234.665425300598	6
415	276.666664123535	236.428573608398	40.2380905151367	4
-93	463.560604095459	292.8571434021	170.703460693359	6
46	0	0	0	1
455	603.174598693848	528.293651580811	74.8809471130371	8
51	333.186813354492	183.333332061768	149.853481292725	4
99	427.84992980957	119.999998092651	307.849931716919	5
458	563.333335876465	409.166666030884	154.166669845581	6
-37	503.012264251709	135	368.012264251709	8
-161	100	0	100	1
-495	351.240985870361	299.999996185303	51.2409896850586	6
440	486.111106872559	422.857139587402	63.2539672851562	7
-230	608.333335876465	376.212121963501	232.121213912964	7
152	330.252521514893	215.476192474365	114.776329040527	5
338	646.071430206299	518.761910438538	127.309519767761	9
-212	511.385284423828	338.333332061768	173.051952362061	7
386	251.428573608398	223.809520721436	27.6190528869629	3
31	202.58048248291	67.2268905639648	135.353591918945	4
15	480.85728263855	202.767945289612	278.089337348938	9
229	330.402935028076	250	80.4029350280762	4
497	370	324.117645263672	45.8823547363281	4
7	954.783128738403	574.880951881409	379.902176856995	13
400	504.660217285156	441.944444656372	62.7157726287842	7
-61	187.5	61.1111087799072	126.388891220093	3
256	668.997665405273	619.523805618286	49.4738597869873	9
-434	166.666664123535	163.333335876465	3.33332824707031	2
-9	145.858587265015	70.0680274963379	75.7905597686768	4
-481	478.227905273438	443.650789260864	34.5771160125732	7
-178	404.444442749023	331.269842147827	73.1746006011963	6
201	55.5555572509766	16.6666660308838	38.8888912200928	1
224	646.922433853149	418.80952835083	228.112905502319	8
-239	242.307693481445	186.666664123535	55.6410293579102	3
-26	1078.68326950073	258.174596786499	820.508672714233	15
-53	441.346153259277	33.3333320617676	408.01282119751	6
355	324.150718688965	307.15686416626	16.9938545227051	6
-156	524.567016601562	259.166666030884	265.400350570679	7
271	810.097297668457	520.919912338257	289.1773853302	10
353	582.030750274658	424.646462440491	157.384287834167	9
-329	256.07142829895	204.166666030884	51.9047622680664	4
-470	168.75	144.444442749023	24.3055572509766	2
-281	171.666664123535	95.8333320617676	75.8333320617676	2
343	332.727272033691	213.333332061768	119.393939971924	5
463	459.807693481445	397.142860412598	62.6648330688477	6
-285	294.191917419434	226.388885498047	67.8030319213867	4
-464	443.181818008423	425.833335876465	17.348482131958	6
-487	159.027778625488	185.714287757874	-26.6865091323853	3
-497	372.801114082336	356.060607910156	16.7405061721802	7
-410	418.629577636719	397.500001907349	21.1295757293701	6
165	583.797706604004	327.500000953674	256.29770565033	8
423	370	271.111110687256	98.8888893127441	4
122	183.333332061768	53.3333320617676	130	3
-443	830.256416320801	704.444442749023	125.811973571777	9
-382	780	662.254684448242	117.745315551758	10
-128	301.1544008255	120.303030014038	180.851370811462	5
-200	380.158729553223	228.333335876465	151.825393676758	4
236	709.913421630859	532.553098678589	177.360322952271	9
137	553.223247528076	260.476192474365	292.747055053711	9
265	367.083335876465	310.555557250977	56.5277786254883	6
16	498.609027862549	90.2777767181396	408.331251144409	9
307	830.42866897583	733.725715637207	96.702953338623	11
474	304.166667938232	315	-10.8333320617676	5
-209	250	95.5555572509766	154.444442749023	3
-363	656.225437164307	571.626985549927	84.5984516143799	8
-372	522.5	450.238090515137	72.2619094848633	6
-354	345.555557250977	310	35.5555572509766	4
-71	781.291206359863	182.380952835083	598.91025352478	10
-490	743.01587677002	743.492065429688	-0.476188659667969	10
359	555.205499649048	497.380947113037	57.8245525360107	9
-456	300	288.888885498047	11.1111145019531	3
-216	569.246025085449	396.388885498047	172.857139587402	7
-114	155	40	115	3
-232	452.942611694336	295.833335876465	157.109275817871	5
-141	379.807693481445	307.5	72.3076934814453	4
-280	308.333335876465	132.222221374512	176.111114501953	4
286	639.172031402588	619.212451934814	19.9595794677734	9
394	172.727272033691	107.5	65.2272720336914	3
281	392.269113540649	365.744253158569	26.5248603820801	7
429	872.913751602173	689.285710334778	183.628041267395	11
-302	547.142860412598	501.865077972412	45.2777824401855	7
-92	756.666664123535	430.367962837219	326.298701286316	10
-206	153.246757507324	129.166664123535	24.0800933837891	2
348	525.80086517334	519.314750671387	6.48611450195312	9
32	270.388559341431	0	270.388559341431	5
-210	290.476188659668	120	170.476188659668	4
411	457.1428565979	482.8571434021	-25.7142868041992	6
-198	231.372543334961	157.5	73.8725433349609	3
-172	126.153846740723	66.6666641235352	59.4871826171875	2
-207	406.666664123535	323.611114501953	83.055549621582	5
-117	504.261528015137	144.761905193329	359.499622821808	8
210	230	139.015153884888	90.9848461151123	3
107	471.632722854614	206.547618865967	265.085103988647	7
53	726.369049072266	64.4444427490234	661.924606323242	9
113	630.33922958374	133.116884231567	497.222345352173	7
-425	427.936508178711	372.727272033691	55.2092361450195	5
-180	536.150978088379	382.251079559326	153.899898529053	7
-441	322.529243469238	321.260677337646	1.2685661315918	5
21	611.302242279053	116.892654418945	494.409587860107	9
-218	421.439399719238	325.952383041382	95.4870166778564	6
-448	471.825393676758	347.777778625488	124.04761505127	5
218	66.6666641235352	83.3333358764648	-16.6666717529297	1
351	474.999996185303	305.454544067383	169.54545211792	6
-154	857.083330154419	613.203462600708	243.879867553711	10
-253	282.738090515137	260.317459106445	22.4206314086914	5
-29	473.340538024902	192.004503250122	281.33603477478	9
445	592.5	454.444444656372	138.055555343628	7
-31	379.389495849609	33.3333320617676	346.056163787842	6
-255	234.761909484863	300	-65.2380905151367	3
-129	320.238098144531	224.761909484863	95.476188659668	4
289	457.936500549316	391.904766082764	66.0317344665527	5
264	782.5	618.412704467773	164.087295532227	9
-10	300.952377319336	62.2222213745117	238.730155944824	5
-82	282.817464828491	105.053762435913	177.763702392578	5
9	446.190475463867	270.555557250977	175.634918212891	7
326	501.010101318359	408.095237731934	92.9148635864258	6
-314	335.714286804199	246.428573608398	89.2857131958008	4
-204	456.746028900146	364.761905670166	91.9841232299805	6
387	369.334095001221	332.1428565979	37.1912384033203	5
322	150	106.349206924438	43.6507930755615	2
-36	692.525012969971	214.236110687256	478.288902282715	8
22	622.828285217285	47.6190462112427	575.209239006042	8
434	142.8571434021	152.380950927734	-9.52380752563477	2
-426	720.454536437988	593.044731140137	127.409805297852	8
332	601.966781616211	436.521739959717	165.445041656494	7
-305	545.909088134766	433.333335876465	112.575752258301	7
173	441.774894714355	207.575752258301	234.199142456055	5
-173	569.218559265137	231.269844055176	337.948715209961	7
-301	465.674598693848	352.222221374512	113.452377319336	5
-303	719.562385559082	588.845596313477	130.716789245605	8
482	488.130249023438	409.166664123535	78.9635848999023	6
-272	710.454822540283	566.865081787109	143.589740753174	8
-49	596.590667724609	116.549952507019	480.04071521759	8
-333	428.479110717773	278.885281085968	149.593829631805	5
-411	281.092430114746	278.571426391602	2.52100372314453	3
-205	652.258846282959	476.338382720947	175.920463562012	8
323	372.916664123535	283.409091949463	89.5075721740723	5
-13	796.49732208252	239.397165298462	557.100156784058	11
465	381.740479469299	402.5	-20.7595205307007	6
85	205.83429813385	32.5	173.33429813385	5
435	80	83.3333358764648	-3.33333587646484	1
73	556.969699859619	262.8571434021	294.11255645752	8
369	562.458236694336	495.613025665283	66.8452110290527	8
-423	562.862831115723	523.690475463867	39.1723556518555	7
-328	478.055557250977	296.031740188599	182.023817062378	7
43	399.583335876465	42.2222213745117	357.361114501953	6
-395	677.380950927734	566.468249320984	110.91270160675	8
-86	460.277779579163	153.333332061768	306.944447517395	7
175	542.400466918945	184.376623153687	358.023843765259	8
300	459.637954711914	331.623375892639	128.014578819275	6
398	290.909088134766	260	30.9090881347656	3
324	580.180202484131	423.738094329834	156.442108154297	7
447	82.3529434204102	85.7142868041992	-3.36134338378906	1
496	494.194047927856	523.492057800293	-29.2980098724365	7
97	386.172164916992	83.3333301544189	302.838834762573	5
378	1021.1958770752	818.037525177002	203.158351898193	12
39	355.769229888916	132.459014892578	223.310214996338	5
111	415.178573608398	80.9523782730103	334.226195335388	5
356	270.3571434021	173.333332061768	97.023811340332	4
-322	42.8571434020996	0	42.8571434020996	1
266	346.638652801514	260.766048431396	85.8726043701172	5
-405	465.277778625488	460.317459106445	4.96031951904297	6
-496	624.505899429321	552.222221374512	72.2836780548096	8
64	525.41847038269	51.1111106872559	474.307359695435	8
-458	565.827514648438	500.915756225586	64.9117584228516	7
-138	230.588235855103	120	110.588235855103	4
232	581.110004425049	468.333335876465	112.776668548584	8
374	408.675207138062	380.476189613342	28.1990175247192	6
-48	970.984851837158	244.545455932617	726.439395904541	12
350	424.038459777832	257.5	166.538459777832	5
61	322.075700759888	16.6666660308838	305.409034729004	5
44	315.551941871643	20	295.551941871643	7
-387	546.291210174561	463.736263275146	82.5549468994141	7
90	358.333335876465	159.740258216858	198.593077659607	4
-316	595.194803237915	541.944446563721	53.2503566741943	8
135	486.759148597717	189.210525512695	297.548623085022	7
161	661.515151977539	298.70129776001	362.813854217529	8
-179	306.349206924438	180.259742736816	126.089464187622	4
422	385.416667938232	360.31746673584	25.0992012023926	6
-295	548.021980285645	394.927537918091	153.094442367554	7
-142	543.636360168457	365.521980285645	178.114379882812	6
-102	156.998558998108	101.587300300598	55.4112586975098	5
336	412.280696868896	383.333335876465	28.9473609924316	5
495	555.799758911133	616.865081787109	-61.0653228759766	8
321	168.094402313232	154.285715103149	13.808687210083	3
-199	505.158729553223	342.380954742432	162.777774810791	6
10	515.952376365662	20	495.952376365662	9
428	795.70970916748	780.3571434021	15.3525657653809	11
-435	423.686866760254	378.412704467773	45.2741622924805	5
349	684.451663970947	500.066833496094	184.384830474854	9
-257	440.964595794678	298.363857269287	142.600738525391	6
-250	156.666664123535	137.5	19.1666641235352	3
188	555.277774810791	313.968250274658	241.309524536133	8
-389	323.30827331543	288.888889312744	34.4193840026855	4
-248	482.330825805664	365	117.330825805664	5
237	453.516845703125	369.971881866455	83.5449638366699	6
-68	605.266948699951	220.952380180359	384.314568519592	9
-139	152.020198822021	83.3333320617676	68.6868667602539	2
-299	411.625877380371	330	81.6258773803711	5
213	474.603172302246	347.878789901733	126.724382400513	6
-417	244.999996185303	160.317462921143	84.6825332641602	4
354	664.645151138306	515.952380180359	148.692770957947	10
84	582.698417663574	248.412697792053	334.285719871521	7
299	619.006210327148	537.936508178711	81.0697021484375	8
-390	808.468292236328	589.025972366333	219.442319869995	9
24	484.297618865967	181.920900344849	302.376718521118	7
-289	118.75	49.0909090042114	69.6590909957886	2
-436	177.777778625488	180	-2.22222137451172	3
121	525.504329681396	120	405.504329681396	8
346	720.064102172852	632.299377441406	87.7647247314453	8
27	1019.13529968262	363.443043708801	655.692255973816	12
485	556.043960571289	444.444444656372	111.599515914917	6
37	724.320404052734	159.585967063904	564.734436988831	11
328	445.075752258301	410	35.0757522583008	5
453	493.67520904541	462.878791809082	30.7964172363281	6
-459	411.774887084961	370	41.7748870849609	6
-469	240	188.333335876465	51.6666641235352	3
127	432.105150222778	236.111106872559	195.99404335022	6
-276	516.76434803009	395.476192474365	121.288155555725	8
49	673.314605712891	196.493507385254	476.821098327637	9
-163	430.910633087158	124.999998092651	305.910634994507	6
-66	707.063491821289	196.886449813843	510.177042007446	8
416	424.880950927734	323.65079498291	101.230155944824	5
-378	554.761909484863	441.731601715088	113.030307769775	6
62	547.777779579163	60	487.777779579163	7
273	518.340549468994	407.063492774963	111.277056694031	8
320	481.818183898926	408.333335876465	73.4848480224609	6
283	614.929512023926	521.8048620224	93.1246500015259	10
166	625.681816101074	366.666664123535	259.015151977539	9
17	560.425174713135	129.426056861877	430.999117851257	9
243	752.277585029602	536.309520721436	215.968064308167	10
-480	382.738092422485	417.307693481445	-34.56960105896	5
181	250.588233947754	143.928573608398	106.659660339355	3
-488	465.277778625488	404.151401519775	61.1263771057129	5
259	794.103530883789	758.138528823853	35.9650020599365	9
-237	320.634925842285	254.16667175293	66.4682540893555	5
-166	411.538459777832	130.952380180359	280.586079597473	5
308	478.068183898926	336.666664123535	141.401519775391	6
344	363.333332061768	317.209300994873	46.1240310668945	5
116	266.388885498047	66.6666660308838	199.722219467163	3
-90	794.945892333984	242.817459106445	552.128433227539	11
-413	326.168830871582	298.333335876465	27.8354949951172	5
72	250.793649673462	40	210.793649673462	4
-332	506.129432678223	255.372406005859	250.757026672363	6
-183	230.069931030273	118.412700653076	111.657230377197	3
206	321.839401245117	139.182392120361	182.657009124756	5
-479	296.103898048401	254.047618865967	42.0562791824341	5
-18	341.767559051514	117.412006378174	224.35555267334	5
203	367.065135955811	355.147060394287	11.9180755615234	5
334	359.821426391602	297.619049072266	62.2023773193359	4
-485	257.638885498047	231.428573608398	26.2103118896484	4
427	916.384216308594	825.378781318665	91.0054349899292	11
248	482.440795898438	362.65700340271	119.783792495728	7
-33	265.714286804199	113.333332061768	152.380954742432	5
-355	247.802200317383	250	-2.19779968261719	3
102	200	50	150	3
-384	405.277778625488	345	60.2777786254883	5
-319	366.666664123535	316.666666030884	49.9999980926514	5
468	359.880950927734	320	39.8809509277344	4
391	757.612903594971	690	67.6129035949707	11
-396	843.606391906738	659.047622680664	184.558769226074	11
146	388.061676025391	258.696605682373	129.365070343018	5
-292	455.402931213379	261.111110687256	194.291820526123	6
309	407.832164764404	325.714286804199	82.1178779602051	5
-134	277.777770996094	76.6666660308838	201.11110496521	3
462	141.269844055176	131.428573608398	9.84127044677734	2
-357	362.637367248535	262.5	100.137367248535	4
208	333.333330154419	165	168.333330154419	5
-260	633.484848022461	491.309522628784	142.175325393677	8
-184	490	234.722221374512	255.277778625488	6
132	679.561580657959	266.666662216187	412.894918441772	9
277	477.32649230957	358.564107894897	118.762384414673	7
167	295.670989990234	191.666664123535	104.004325866699	4
-483	37.5	83.3333358764648	-45.8333358764648	1
100	597.413631439209	262.878787994385	334.534843444824	8
-111	312.637367248535	117.316014289856	195.321352958679	6
-294	759.754699707031	490.595233917236	269.159465789795	9
-214	184.615386962891	138.888885498047	45.7265014648438	2
-25	550.718173980713	44.9999990463257	505.718174934387	9
-331	347.252742767334	139.722221374512	207.530521392822	5
54	350.909088134766	112.499998092651	238.409090042114	4
302	386.912601470947	249.624820709229	137.287780761719	5
-336	333.280700683594	246.373622894287	86.9070777893066	4
155	227.06439781189	76.1111106872559	150.953287124634	5
180	798.372093200684	437.307697296143	361.064395904541	10
207	291.818185806274	258.181818008423	33.6363677978516	4
-113	374.989458084106	140	234.989458084106	6
211	356.493499755859	246.071430206299	110.422069549561	4
-277	816.65834903717	636.259014129639	180.399334907532	11
-433	311.904766082764	248.214286804199	63.6904792785645	4
419	704.758674621582	587.1428565979	117.615818023682	8
471	586.666666030884	524.444442749023	62.2222232818604	8
-427	321.260501861572	201.666667938232	119.59383392334	4
115	315.079364776611	194.285714149475	120.793650627136	4
-256	413.165264129639	306.031749725342	107.133514404297	5
5	803.593078613281	362.446629524231	441.14644908905	13
362	642.222221374512	536.666664123535	105.555557250977	7
12	488.107395172119	145.692638397217	342.414756774902	7
269	512.766662597656	462.664833068848	50.1018295288086	7
-374	363.006996154785	408.333335876465	-45.3263397216797	5
-383	429.248371124268	390	39.2483711242676	6
405	687.227424621582	522.727272033691	164.500152587891	8
18	259.948553085327	105.254234313965	154.694318771362	5
-186	368.362575531006	236.666665077209	131.695910453796	5
373	625.777778625488	560.303030014038	65.4747486114502	7
270	1145.40872573853	768.739629745483	376.669095993042	14
431	391.666664123535	311.428573608398	80.2380905151367	4
-62	162.393165588379	140.476192474365	21.9169731140137	2
-308	304.040405273438	260.000003814697	44.0404014587402	4
-398	731.525329589844	646.66667175293	84.8586578369141	8
-431	585.670997619629	560.64102935791	25.0299682617188	7
452	652.162696838379	585.714286804199	66.4484100341797	7
-274	455.075752258301	327.777774810791	127.29797744751	7
126	360.888498306274	253.717948913574	107.1705493927	5
88	456.089744567871	86.6666641235352	369.423080444336	6
-30	237.499996185303	14.2857141494751	223.214282035828	4
-373	494.090906143188	468.571430206299	25.5194759368896	7
182	599.847705841064	333.541664123535	266.306041717529	7
-147	843.785751342773	653.134922027588	190.650829315186	10
305	328.808090209961	245.792686462402	83.0154037475586	5
472	396.428569793701	401.428573608398	-5.00000381469727	5
-370	897.853532791138	691.150795936584	206.702736854553	11
-356	640.521980285645	410.3571434021	230.164836883545	7
-213	349.595962524414	268.57142829895	81.0245342254639	5
-313	411.111114501953	358.484848022461	52.6262664794922	5
357	155.555549621582	171.428573608398	-15.8730239868164	2
-324	377.5	270.833332061768	106.666667938232	5
313	175.714286804199	126.666664123535	49.0476226806641	2
-116	278.409088134766	51.948052406311	226.461035728455	4
-494	212.380952835083	175	37.380952835083	4
365	635.286735534668	594.871788024902	40.4149475097656	9
-393	175.882352828979	33.3333320617676	142.549020767212	3
339	275.555557250977	277.348232269287	-1.79267501831055	6
-450	406.428573608398	280.952377319336	125.476196289062	5
176	516.396104812622	346.089744567871	170.306360244751	8
470	91.6666641235352	87.5	4.16666412353516	1
92	1058.48863601685	203.597882270813	854.890753746033	16
1	0	7.692307472229	-7.692307472229	1
367	701.244331359863	597.745594024658	103.498737335205	10
101	355.570175170898	112.5	243.070175170898	4
-345	649.710292816162	502.499994277954	147.210298538208	8
239	430.784309387207	353.333335876465	77.4509735107422	5
-240	189.797973632812	161.538459777832	28.2595138549805	3
-157	678.838386535645	407.301586151123	271.536800384521	9
-224	350	209.235207557678	140.764792442322	4
-365	553.968254089355	442.380949020386	111.58730506897	8
345	402.24242401123	411.904764175415	-9.66234016418457	5
-352	796.085209846497	549.642860412598	246.442349433899	10
-133	368.019479751587	186.904762268066	181.114717483521	5
377	825.735298156738	664.920640945435	160.814657211304	10
-83	375.496028900146	78.2051258087158	297.290903091431	6
-266	505.995121002197	391.904766082764	114.090354919434	7
141	553.60969543457	427.563021659851	126.046673774719	8
-115	310.641026496887	152.380950927734	158.260075569153	5
-499	343.008655548096	437.1428565979	-94.1342010498047	5
295	235.01794052124	119.555553436279	115.462387084961	4
-404	349.24242401123	232.929294586182	116.313129425049	4
89	266.666664123535	122.8571434021	143.809520721436	3
145	364.514755249023	100.392154693604	264.12260055542	6
-60	451.587299346924	0	451.587299346924	6
-368	567.640689849854	479.191917419434	88.4487724304199	8
-143	192.857139587402	200	-7.14286041259766	2
-346	422.727272033691	315.238092422485	107.489179611206	5
-85	410.416664123535	154.285715103149	256.130949020386	5
255	795.984851837158	594.837661743164	201.147190093994	9
-67	562.5	356.025643348694	206.474356651306	7
140	575.64102935791	329.166664123535	246.474365234375	6
446	401.060607910156	184.285714149475	216.774893760681	5
364	859.100967407227	721.515153884888	137.585813522339	11
412	419.346405029297	416.309520721436	3.03688430786133	6
-298	417.857145309448	300.000001907349	117.8571434021	6
-78	369.79076385498	111.309522628784	258.481241226196	5
104	220	91.4285736083984	128.571426391602	3
45	281.439392089844	37.5	243.939392089844	6
124	287.5	112.5	175	4
42	129.464286804199	0	129.464286804199	2
-400	890.787284851074	880.476188659668	10.3110961914062	10
-358	285.994396209717	265.000001907349	20.9943943023682	5
50	737.558479309082	271.507935523987	466.050543785095	10
-318	528.134918212891	439.880950927734	88.2539672851562	7
442	687.472526550293	621.785717010498	65.6868095397949	9
414	476.406921386719	323.452385902405	152.954535484314	6
484	340.686279296875	256.349206924438	84.3370723724365	4
-98	511.220994949341	183.809520721436	327.411474227905	9
33	272.962963104248	82.5	190.462963104248	5
413	446.825397491455	434.761909484863	12.0634880065918	6
-77	165.151512145996	134.054054260254	31.0974578857422	2
183	600.782569885254	330.952381134033	269.830188751221	8
163	262.371360778809	154.255317687988	108.11604309082	6
317	211.568626403809	171.428573608398	40.1400527954102	4
352	469.158267974854	354.893486022949	114.264781951904	6
483	100	100	0	1
