# Supplementary material for: Sustained TNF-α stimulation leads to transcriptional memory that greatly enhances signal sensitivity and robustness
Source: eLife. 2020 Nov 6;9:e61965. doi: 10.7554/eLife.61965 (PMC7704108; doi:10.7554/eLife.61965)
Supplement: Figure 6—source data 1. [file elife-61965-fig6-data1.txt.zip]

Archive with 2 entries (2 files):
- Figure6sourcedata1.txt
- Figure5sourcedata2.xlsx
