# Supplementary material for: Sustained TNF-α stimulation leads to transcriptional memory that greatly enhances signal sensitivity and robustness
Source: eLife. 2020 Nov 6;9:e61965. doi: 10.7554/eLife.61965 (PMC7704108; doi:10.7554/eLife.61965)
Supplement: Figure 6—source data 1. [file elife-61965-fig6-data1.txt.zip › Figure6sourcedata1.txt]

chr	start	end	WT0	WT12d	RELA0	RELA12d	TET2_0	TET2_12d	mem_t	CpGn
chr11	15062715	15063490	0.670398211979612	0.171248189991962	0.691518688863675	0.643072007258559	0.827755751136477	0.726377532232868	mem	3
chr11	15069741	15070022	0.788326250963954	0.339066858630944	0.76706805692053	0.806784699300994	0.846767606276004	0.828275816800241	mem	7
chr6	31578311	31578751	0.740394482711382	0.344239676843554	0.677889625668696	0.504343014867471	0.675312975898056	0.265881893469412	mem	2
chr17	34235477	34235902	0.779617023397824	0.432221596211671	0.660125774272977	0.550538749990665	0.706173576382631	0.522696704796269	mem	0
chr17	34238793	34239087	0.73876191496005	0.742444340506088	0.725474876352622	0.702721012584692	0.761558291702116	0.723012710614086	mem	2
chr17	34252500	34252846	0.524177868497138	0.299598862273208	0.450377255694401	0.376164189552466	0.488357823220763	0.274035567239224	mem	4
chr9	123996705	123996927	0.806534758527345	0.0985949271322326	0.68027139481609	0.422989418647492	0.874782306865649	0.284994111515497	mem	6
chr9	124010331	124010648	0.748744467053956	0.213292384855186	0.554790490743289	0.53823835482128	0.87761042062408	0.499425625702896	mem	3
chr9	124102071	124102296	0.817945650849051	0.396704819580822	0.706279479969343	0.677758017636896	0.858171209136101	0.597662000780757	mem	5
chr9	129752334	129752527	0.774877882533408	0.299332029275323	0.727185121616669	0.643401079922001	0.809377640156355	0.703425629449786	mem	9
