# Supplementary material for: Sustained TNF-α stimulation leads to transcriptional memory that greatly enhances signal sensitivity and robustness
Source: eLife. 2020 Nov 6;9:e61965. doi: 10.7554/eLife.61965 (PMC7704108; doi:10.7554/eLife.61965)
Supplement: Figure 6—source data 3. [file elife-61965-fig6-data3.txt.zip › Figure6sourcedata3.txt]

start	chr	end	B	B12d	P	P12d	T	T12d	V8	V10	mem_t	CpGn	tot.B	tot.B12d	myCpGn	totd	totd.q	q	lfc_t	lfc_val
200322	chr17	200548	0.790427828265192	0.526964330052035	0.733677019020603	0.553497616480048	0.75499595710389	0.467508301159523	DOC2B	-18692	na	4	0	0	0	0	1	q1-q3	lfc1	1.169925001
651453	chr7	651767	0.918036550031422	0.872191883216492	0.891163264928665	0.864870945322814	0.935609049050644	0.945594842464085	PRKAR1B	60758	na	5	547.756416320801	508.134922027588	6	0.275068000889577	2	q1-q3	lfc1	-0.044590151
795065	chr11	795226	0.61884636650433	0.269057576171236	0.438734048511468	0.477678559641985	0.775761727592098	0.539130348549892	SLC25A22	1038	na	5	562.394535064697	134.444442749023	9	3.14809911299784	4	q4	lfc1	0.323282103
868138	chr17	868440	0.860524349411585	0.49530359328539	0.843214947367751	0.726007271195578	0.918735182907226	0.626929938038187	NXN	-4027	na	5	1679.34871673584	590.515870094299	19	6.9391943663977	4	q4	lfc1	0
1081925	chr5	1083415	0.765096447262405	0.597880108952298	0.653065269674813	0.774750542524504	0.775395285455898	0.747109510398447	SLC12A7	28643	na	7	88.8888854980469	40	1	0.167216338310107	2	q1-q3	lfc1	1.498157673
1215141	chr1	1215406	0.812532099983882	0.461247667069563	0.825101809816656	0.67892775206112	0.773176859113003	0.599279886327497	TNFRSF4	-973	na	4	801.111103057861	156.666666030884	11	3.86412876205751	4	q4	lfc1	-2.321928095
1856475	chr6	1856651	0.571058703962708	0.41116772515053	0.560679597907623	0.529951161552115	0.642809096436106	0.529262887394342	NA	NA	NA	2	42.8571424484253	7.692307472229	4	0.63956391524871	3	q1-q3	lfc1	-0.258425153
3003983	chr18	3004171	0.742156521710553	0.401800152545585	0.800664161589784	0.596892211805941	0.823645134268536	0.733041902765467	LPIN2	7777	na	3	85.7142877578735	0	2	0.680712738329935	3	q1-q3	lfc1	-0.321928095
3065203	chr16	3065433	0.705995434671071	0.395373120992828	0.635447441413561	0.456682794678403	0.731776518427517	0.403361641375914	IL32	0	na	3	191.895603179932	0	3	0.93186694103473	3	q1-q3	lfc1	4.459431619
3513422	chr9	3513744	0.501634801462926	0.255923026698233	0.774535080300222	0.59935768983832	0.5683414082324	0.380631700849933	RFX3	12258	na	2	40	0	1	0.245711774764693	2	q1-q3	lfc1	0.547487795
3862133	chr7	3862293	0.714184900615364	0.517072691411302	0.734872570823247	0.585585550915438	0.789549442824736	0.661958005279542	SDK1	-267392	na	3	273.214286804199	56.6666660308838	3	0.591336627612187	3	q1-q3	lfc1	-0.283792966
4186433	chr17	4186690	0.806387248512137	0.377504771612234	0.72978295341791	0.816005034084132	0.871251001917819	0.643147321382133	CYB5D2	42813	na	3	434.821434020996	40	5	2.14441238449952	4	q4	lfc1	-0.228268988
7363136	chr10	7363402	0.876051333576049	0.742868498454826	0.780178580223865	0.873718757731626	0.92612884125708	0.845448371189525	SFMBT2	45940	na	2	370.833335876465	297.261909484863	4	0.532731340484892	3	q1-q3	lfc1	-0.860596943
8212974	chr21	8213156	0.542964223209843	0.531114038703741	0.509004345066299	0.548821815946717	0.532914400166373	0.531863666861055	KCNE1B	-383342	na	39	4072.72634506226	4199.41732215881	78	0.924314391475972	3	q1-q3	lfc1	-0.062060968
8504416	chr3	8504591	0.598422374734852	0.430777251942549	0.660287847392405	0.526213542271137	0.723854345981482	0.636033521667315	LMCD1	2610	na	3	139.523809432983	33.3333320617676	3	0.502935368376909	3	q1-q3	lfc1	0.269186633
9072939	chr20	9073171	0.763919548906353	0.534820857446471	0.790426576643177	0.709613502700616	0.883275575446593	0.527754408726606	PLCB4	3886	na	2	100	14.2857141494751	1	0.229098691459882	2	q1-q3	lfc1	0.514573173
10192166	chr3	10192419	0.786088249920577	0.268974365586284	0.729483693908219	0.469182836444682	0.843232826221514	0.211945006340593	IRAK2	27288	na	3	0	0	1	0.517113884334294	3	q1-q3	lfc1	1.530514717
10292810	chr3	10293015	0.756317885222287	0.483193725855972	0.771005743407457	0.641033326896908	0.862923635878116	0.70003006834471	GHRL	0	na	1	0	0	0	0	1	q1-q3	lfc1	-0.514573173
11123929	chr10	11124089	0.869383151833069	0.772849403335728	0.789134889994233	0.743221177419486	0.902831589434227	0.836465550867538	CELF2	-40792	na	2	100	80	1	0.0965337484973419	2	q1-q3	lfc1	-0.211504105
11169236	chr1	11169575	0.852845751527751	0.12156252041976	0.914913294081384	0.79513776325694	0.852129568671342	0.426595926202011	ANGPTL7	-19714	na	1	160	0	2	1.46256646221598	4	q4	lfc1	-0.440088871
11667589	chr1	11667756	0.629592783523959	0.316108784522806	0.570998913312032	0.361089843189328	0.837575582833758	0.40601659844247	FBXO6	3497	na	4	104.365077972412	0	4	1.25393599600461	4	q4	lfc1	-0.415037499
11746167	chr12	11746342	0.884551646709224	0.558317822535569	0.920417595687464	0.845455009784272	0.881898554935213	0.711846456761724	ETV6	96314	na	4	339.615386962891	86.6666641235352	4	1.30493529669462	4	q4	lfc1	-1.321928095
11893285	chr12	11893497	0.853778042762256	0.695109071551378	0.821441692911846	0.810414288603178	0.84545841131746	0.876468697719997	BCL2L14	-177447	na	1	169.047622680664	90	2	0.317337942421757	2	q1-q3	lfc1	-0.034765418
13053579	chr12	13053959	0.726646042364719	0.371528372551742	0.724236109592272	0.533534276567983	0.838889510673023	0.532365644411837	FAM234B	9199	na	3	349.999992370605	0	5	1.77558834906489	4	q4	lfc1	-0.049753035
14617756	chr1	14618091	0.854326818075662	0.493661968884677	0.862034471539289	0.835503459407764	0.84378328659275	0.58394454076423	KAZN	19040	na	3	412.087905883789	83.3333301544189	5	1.80332424595492	4	q4	lfc1	-0.222392421
14621666	chr1	14621859	0.805863570684365	0.755428987081032	0.762879932130115	0.785441452110501	0.770530044342181	0.816486924287391	KAZN	22950	na	2	173.214286804199	176.190479278564	3	0.151303750810001	2	q1-q3	lfc1	0.415037499
14769081	chr12	14769265	0.508500225665255	0.303076223256173	0.385978106035683	0.540111027832761	0.51910489731341	0.382008705098055	HIST4H4	1867	na	5	1207.05988311768	677.619048118591	15	3.08136003613624	4	q4	lfc1	0.736965594
14921163	chr1	14921323	0.720113191131385	0.339228793795663	0.703860372543127	0.497677909685572	0.818613361112936	0.438978888334581	KAZN	-2806	na	6	420.996368408203	40	6	2.28530638401433	4	q4	lfc1	0.584962501
15062715	chr11	15063490	0.670398211979612	0.171248189991962	0.691518688863675	0.643072007258559	0.827755751136477	0.726377532232868	CALCB	-10110	mem	3	403.585857391357	93.3333320617676	6	2.9949001319259	4	q4	lfc1	1.459431619
15069741	chr11	15070022	0.788326250963954	0.339066858630944	0.76706805692053	0.806784699300994	0.846767606276004	0.828275816800241	CALCB	-3578	mem	7	383.055557250977	120	7	3.14481574633107	4	q4	lfc1	1.925999419
15186639	chr12	15186945	0.815872556759247	0.756220491755148	0.857811898383028	0.852112917385536	0.91468569020063	0.843147837929338	RERG	34533	na	1	0	0	0	0	1	q1-q3	lfc1	-0.293196376
15344221	chr6	15344439	0.547418115808687	0.39563473282075	0.508300973786115	0.564209262499886	0.796955615578473	0.442235584468353	JARID2	95367	na	2	98.4126996994019	0	3	0.455350148963812	3	q1-q3	lfc1	-0.9510904
15523412	chr10	15523615	0.675138864864534	0.440135115356956	0.649808845381432	0.54987016763608	0.647776945731775	0.632515040581998	FAM171A1	-152353	na	3	100	0	3	0.705011248522733	3	q1-q3	lfc1	-1.736965594
15815824	chr22	15816100	0.750747374000767	0.68249333472863	0.717005299729741	0.75295989992141	0.823178096567656	0.840685344006499	NA	NA	NA	4	0	0	0	0	1	q1-q3	lfc1	-0.085348023
16399527	chr3	16399748	0.520259893898804	0.334714506965256	0.584720665466536	0.394629636081774	0.628777266872758	0.462182842249959	NA	NA	NA	3	92.8571424484253	0	3	0.556636160800644	3	q1-q3	lfc1	0.257797757
19093276	chr14	19093519	0.55133256195918	0.657474950787729	0.592524683504953	0.756750205092318	0.79558201174734	0.693992506249121	NA	NA	NA	4	0	0	0	0	1	q1-q3	lfc1	-0.060101723
19306456	chr14	19306776	0.828003325516112	0.862913774123552	0.663830870815721	0.886169200178298	0.91535470182202	0.914646131687944	NA	NA	NA	4	0	0	0	0	1	q1-q3	lfc1	-0.067632498
19550292	chr1	19550596	0.628504784695089	0.399276829379853	0.691293102377495	0.608378742006124	0.757256546379682	0.41232376265475	MINOS1	-46381	na	1	202.22222328186	0	4	0.916911821260943	3	q1-q3	lfc1	2
21095607	chr22	21095767	0.903977349892185	0.485904255874567	0.941196669527426	0.86064761929928	0.841803569691635	0.719923102975874	LRRC74B	49648	na	2	100	0	1	0.418073094017617	2	q1-q3	lfc1	0.097297201
21200562	chr6	21200815	0.762569979743373	0.379086849555443	0.771769573730136	0.483952708569503	0.862748646973662	0.535738549745497	SOX4	-392926	na	2	181.818183898926	0	2	0.766966260375861	3	q1-q3	lfc1	-0.226770862
21604616	chr1	21604783	0.885615637880719	0.684592589346879	0.877827910412557	0.796472210578172	0.905923864070093	0.739836352184049	RAP1GAP	47073	na	4	627.413009643555	446.300361633301	7	1.40716133973689	4	q4	lfc1	-0.275634443
21818192	chr10	21818427	0.824723132563629	0.626155980010401	0.660099977507192	0.709688831656336	0.896408834617385	0.834150179161083	NA	NA	NA	3	280	204.761901855469	3	0.595701457659687	3	q1-q3	lfc1	-0.126912112
22684861	chr15	22685055	0.611543590369126	0.401815757153871	0.498758765090117	0.293777996857538	0.661483882081069	0.553169252642296	GOLGA8J	-67007	na	2	0	0	0	0	1	q1-q3	lfc1	-0.024247546
23859275	chr12	23859568	0.809741640493711	0.583154520995679	0.8199845223216	0.612371429452397	0.782317606675021	0.679835255799234	SOX5	90136	na	4	239.393936157227	20	3	0.679761358494096	3	q1-q3	lfc1	0.371968777
24154978	chr1	24155401	0.726218466446041	0.267428087614089	0.710198952617409	0.445416175516491	0.777361729906719	0.387562610095799	IL22RA1	-11693	na	3	600.079750061035	70.2380962371826	8	3.67032303065562	4	q4	lfc1	0.015485247
24383831	chr10	24384038	0.619436454438982	0.265443556970107	0.634358957945657	0.517860652664026	0.706666192872728	0.41540162215914	KIAA1217	-65395	na	6	120.454544067383	0	3	1.06197869240663	3	q1-q3	lfc1	0
24893443	chr14	24893610	0.591394667902608	0.38359471209046	0.45797200440862	0.454776990867357	0.56915423509906	0.48609266621447	NA	NA	NA	1	0	0	2	0.415599911624296	2	q1-q3	lfc1	0
25992405	chr12	25992610	0.683184354389639	0.489010755670532	0.547415560974393	0.632870576114686	0.622222426050009	0.579381346117546	RASSF8	18651	na	1	0	0	2	0.388347197438214	2	q1-q3	lfc1	-0.473931188
26072502	chr1	26072694	0.62018261213374	0.497107576151893	0.51203001062713	0.587475718813129	0.667924565922528	0.542680492030669	TRIM63	-4868	na	6	333.424909114838	272.1428565979	6	0.738450215891085	3	q1-q3	lfc1	-0.192645078
26156394	chr7	26156654	0.717996675394912	0.326846876586219	0.726323863305337	0.524437881433712	0.785733958906677	0.382502372016747	NFE2L3	4168	na	2	165.909092903137	0	5	1.95574899404346	4	q4	lfc1	0.541569905
26480122	chr8	26480318	0.763478858509153	0.54027114680421	0.673139296204689	0.713499552343694	0.78916299906823	0.589950946398525	PNMA2	33650	na	1	20	0	1	0.223207711704943	2	q1-q3	lfc1	-0.547487795
26587705	chr8	26587872	0.890862194172439	0.656952837664909	0.765511516411626	0.823460834870967	0.912644370177389	0.837972036645377	DPYSL2	9301	na	6	872.619045257568	436.666662216187	10	2.3390935650753	4	q4	lfc1	-0.331843564
28216161	chr17	28216365	0.684989441942208	0.656428321546636	0.826373188907965	0.735548441463545	0.820415931331756	0.782375536481581	TMEM97	-102730	na	1	66.6666641235352	28.5714282989502	1	0.0285611203955719	2	q1-q3	lfc1	-0.415037499
28530910	chr7	28531228	0.692776309046631	0.238240395249894	0.653282674910741	0.442815358430932	0.80739539404319	0.399140586280312	CREB5	95296	na	1	100	0	3	1.36360774139021	4	q4	lfc1	0.253756592
28599199	chr1	28599363	0.865941952169943	0.580987528788023	0.8759677630635	0.727241794166358	0.901006218424241	0.672446122643941	RAB42	6705	na	3	173.214286804199	55.5555534362793	2	0.569908846763839	3	q1-q3	lfc1	0
28887914	chr17	28888158	0.858279606974239	0.710262502902822	0.801809832058311	0.844005030350349	0.933624115730482	0.839541430204977	FLOT2	9540	na	4	334.498832702637	166.190473556519	4	0.592068416285667	3	q1-q3	lfc1	-0.487162574
29149575	chr17	29149868	0.741720794129393	0.210727013757532	0.537082981641749	0.444058229733228	0.638583070284023	0.40080004949451	MYO18A	-9196	na	4	559.464286804199	81.9047603607178	7	3.71695646260303	4	q4	lfc1	-0.906890596
29455145	chr13	29455322	0.702490642925339	0.573021922658687	0.705127099050979	0.577062324721908	0.675149094994086	0.626019946019205	MTUS2	26506	na	1	170.158728599548	86.6666641235352	5	0.64734360133326	3	q1-q3	lfc1	0.847996907
29469877	chr16	29470132	0.736201161961848	0.555238716678641	0.652253943887202	0.573619346072604	0.730877732167797	0.71019753513639	SULT1A4	9992	na	2	145.344131469727	57.1428575515747	2	0.361924890566413	2	q1-q3	lfc1	-0.235378063
29621240	chr10	29621411	0.605465924627141	0.309021739728609	0.517672828940396	0.380834647706627	0.465948360463887	0.268789760190296	SVIL	13562	na	5	133.33332824707	0	2	0.592888369797065	3	q1-q3	lfc1	0.553935605
29659055	chr10	29659310	0.61584374854481	0.326522077121861	0.550839887628737	0.415365241188044	0.675218627905245	0.526008677190734	SVIL	-24083	na	3	117.61905002594	14.2857141494751	4	1.1572866856918	3	q1-q3	lfc1	-0.321928095
29750802	chr12	29751014	0.729785190365221	0.635325752876274	0.646536253755643	0.568844795678619	0.815833991762438	0.620858543403721	TMTC1	32797	na	1	0	0	0	0	1	q1-q3	lfc1	-0.619727919
30155311	chr2	30155478	0.84715437304956	0.163900216614421	0.890490593549254	0.721580289955502	0.917781362329889	0.619206613710736	YPEL5	8428	na	1	171.818183898926	14.2857141494751	2	1.36650831287028	4	q4	lfc1	0.394631289
30882475	chr6	30882965	0.601644507750939	0.0682761447883185	0.556940819983147	0.401454694073822	0.715206644124692	0.169649680275546	DDR1	0	na	3	80	0	2	1.06673672592524	3	q1-q3	lfc1	1.745427173
31578311	chr6	31578751	0.740394482711382	0.344239676843554	0.677889625668696	0.504343014867471	0.675312975898056	0.265881893469412	TNF	2745	mem	2	267.532467842102	0	4	1.58461922347131	4	q4	lfc1	0.064130337
32252600	chr12	32252775	0.837251282068013	0.41547853891584	0.908793471781711	0.712725531467399	0.883806257480641	0.512851429370151	NA	NA	NA	3	235.714286804199	0	3	1.26531822945652	4	q4	lfc1	0.137503524
33342437	chr1	33342689	0.650481721339595	0.590416049704447	0.729217712630392	0.571953833815433	0.739977785590452	0.554512610054001	PHC2	7210	na	3	129.545455932617	0	3	0.180197014905444	2	q1-q3	lfc1	0.042749647
34243785	chr11	34244001	0.69852813310227	0.556837880122347	0.587336638109193	0.610118977817056	0.828865823376903	0.576026179417676	NA	NA	NA	3	0	0	0	0	1	q1-q3	lfc1	0.800230488
35650441	chr18	35650601	0.820465765042186	0.600247907604771	0.779780573425897	0.767991349634862	0.897789492174788	0.879268786750566	GALNT1	-3968	na	7	85.7142868041992	40	1	0.220217857437415	2	q1-q3	lfc1	0.544320516
36492339	chr2	36492772	0.568574252920437	0.421115127048697	0.612224967142624	0.457722915611294	0.788047200750794	0.551345091600812	NA	NA	NA	0	150	0	3	0.442377377615222	2	q1-q3	lfc1	0.729038678
37944528	chr7	37944950	0.779915739657471	0.509216378766236	0.676224310308818	0.734165837707667	0.823352457174068	0.707814367407451	EPDR1	23210	na	2	0	0	0	0	1	q1-q3	lfc1	-0.576029376
39920818	chr17	39920985	0.772809116322098	0.569822621958692	0.773991659606545	0.721727103321829	0.853015845177117	0.736491923469855	GSDMB	-2168	na	7	938.082317352295	606.388890266418	12	2.43583793236087	4	q4	lfc1	0.192645078
40180263	chr17	40180437	0.546736216555794	0.21564110295567	0.630732695398855	0.464943945035567	0.707998706130102	0.262047669859936	RAPGEFL1	2769	na	2	177.777770996094	0	2	0.662190227200248	3	q1-q3	lfc1	0.44170545
40274178	chr22	40274430	0.923029168543051	0.284233162929958	0.853883393551513	0.845626554809665	0.940207455577213	0.642434014056519	ADSL	-72070	na	4	1083.20706176758	52.5	12	7.66555206735711	4	q4	lfc1	-0.608809243
41100213	chr1	41100431	0.884679176665187	0.631218490194884	0.800792897994456	0.730130075372041	0.890393652275281	0.808453508776323	SCMH1	61002	na	2	167.777778625488	0	2	0.506921372940607	3	q1-q3	lfc1	0.050373523
42274131	chr22	42274312	0.724186951073354	0.45915659160343	0.745500961842547	0.627266194662692	0.806443182692856	0.572660192100718	TCF20	9616	na	3	346.533472061157	136.666664123535	5	1.32515179734962	4	q4	lfc1	0.113656782
42329058	chr17	42329332	0.845676721881735	0.346801223856623	0.899243073914329	0.699539987750319	0.862537724312526	0.353093511097865	STAT5A	41003	na	1	188.235290527344	0	2	0.997750996050223	3	q1-q3	lfc1	-0.087742895
44852969	chr18	44853237	0.844205311288565	0.586145294603473	0.867379806560169	0.729328147043767	0.857686125739646	0.729770833252962	NA	NA	NA	0	0	0	0	0	1	q1-q3	lfc1	0.893084796
44887207	chr18	44887612	0.845136955383033	0.472891190611323	0.837662259459455	0.709032684947348	0.881813590356301	0.715721529151358	NA	NA	NA	0	0	0	0	0	1	q1-q3	lfc1	0.280107919
44973574	chr10	44973823	0.883154565162591	0.392810038493495	0.829159832331413	0.66064545086161	0.90784638035998	0.610174628215549	C10orf10	5060	na	7	1297.81745910645	455.396821022034	14	6.86482337336735	4	q4	lfc1	0.415037499
45104566	chr21	45104842	0.533682825144033	0.406703820295763	0.432940907846536	0.408871875359245	0.676064112362678	0.507619899867756	ADARB1	29516	na	3	26.5873007774353	46.7857141494751	6	0.761874029089618	3	q1-q3	lfc1	0.074000581
46710445	chrX	46710618	0.542950372609523	0.383071178567923	0.649281481131851	0.487162601574067	0.547542284846551	0.465538002431606	SLC9A7	48555	na	1	0	0	0	0	1	q1-q3	lfc1	0.61667136
47528759	chr7	47529066	0.772995036081787	0.273106941328584	0.734478757776401	0.578598167583414	0.812761455906246	0.533536563327668	TNS3	53079	na	3	923.183197021484	25.7575750350952	11	5.49876904228524	4	q4	lfc1	-0.612976877
47729955	chr8	47730230	0.870698163441351	0.721285806305682	0.777006437893236	0.88899455685796	0.889398049474324	0.833036805804655	CEBPD	7935	na	1	78.5714263916016	27.2727279663086	1	0.14941235713567	2	q1-q3	lfc1	-0.028999872
48111795	chr17	48112051	0.901074991456493	0.611183564579366	0.946684547201043	0.882930641736259	0.912026309618214	0.823541306978266	SNX11	4211	na	2	493.939395904541	275.396822929382	6	1.73934856126276	4	q4	lfc1	0.437063806
48755251	chr18	48755411	0.892379707127806	0.253703978452216	0.860301613735397	0.914344177716589	0.91375349855596	0.74624612497448	NA	NA	NA	2	190	12.5	2	1.27735145735118	4	q4	lfc1	-0.482151695
48871663	chr17	48871952	0.703718438845367	0.412130580394478	0.535503133043631	0.576376643245088	0.747924005888506	0.578546959360232	ATP5G1	-20834	na	3	815.151519775391	486.190479278564	9	2.624290726058	4	q4	lfc1	0.647698256
48969224	chr12	48969453	0.833211337465271	0.600739888913707	0.634158484233989	0.703353392072666	0.8765083274347	0.793187915147348	WNT10B	2406	na	0	372.727272033691	226.666664123535	4	0.929885794206259	3	q1-q3	lfc1	-0.115477217
49253083	chr12	49253271	0.87599940641763	0.360060994740165	0.838083635837075	0.811720788429137	0.929818785966542	0.506960425199789	TUBA1C	-11728	na	3	169.230766296387	0	2	1.03187682335493	3	q1-q3	lfc1	0.13258564
51113806	chr10	51114032	0.640241691373703	0.571973481489578	0.742525685759191	0.539457238062457	0.737366546804147	0.648479912794836	PRKG1	39333	na	2	0	0	0	0	1	q1-q3	lfc1	-0.115477217
54629967	chr2	54630206	0.818368192231089	0.25553472974503	0.662113593918285	0.537304483823883	0.886338504763875	0.477957561619544	SPTBN1	71574	na	4	218.722938537598	0	4	2.25133384994423	4	q4	lfc1	-0.239860599
55065216	chr7	55065380	0.666238688891754	0.370404070192661	0.651116679547355	0.359575001506834	0.75059105884177	0.461688789858863	EGFR	-44437	na	3	0	0	0	0	1	q1-q3	lfc1	0.321928095
55601226	chr14	55601561	0.608002024952233	0.421195816695468	0.668676684573735	0.456338175948775	0.743144161540032	0.388251399847239	KTN1	21020	na	2	0	0	0	0	1	q1-q3	lfc1	0.073295509
55607813	chr3	55608142	0.846336431749703	0.352036119682725	0.82243351620986	0.801016738846978	0.860769001802853	0.564950270254716	WNT5A	-120171	na	2	87.5	0	1	0.494300312066978	3	q1-q3	lfc1	-0.289506617
55623820	chr3	55624107	0.641332986407422	0.594062214768751	0.727520829025221	0.781561315120628	0.665367855420158	0.568893296160635	WNT5A	-136178	na	1	165.151519775391	0	2	0.0945415432773415	2	q1-q3	lfc1	-0.289506617
57533698	chr17	57533913	0.911056316274787	0.844236376371295	0.938618155570163	0.860269625012421	0.93727172816646	0.889115856837582	NA	NA	NA	2	0	0	0	0	1	q1-q3	lfc1	0.077679364
58191636	chr18	58191944	0.759478985897289	0.325538787835117	0.691178052636978	0.753089636726193	0.78503838536204	0.568250411257449	NEDD4L	-3446	na	1	166.666664123535	0	2	0.867880396124343	3	q1-q3	lfc1	0.530514717
59209918	chr5	59210148	0.772805195103475	0.579232025550743	0.710434157486154	0.709332441614468	0.894459082164732	0.728631841532204	PDE4D	65972	na	0	25	14.2857141494751	1	0.193573169552731	2	q1-q3	lfc1	0.099535674
59329103	chr5	59329423	0.783790306594304	0.473386639066237	0.771545561544126	0.649118807701418	0.80393536136049	0.603276211234425	PDE4D	27479	na	1	0	0	0	0	1	q1-q3	lfc1	0.584962501
60030848	chr17	60031084	0.815020509225219	0.608093028042853	0.753105453395148	0.821895725054016	0.850176885241491	0.67609197949409	HEATR6	47848	na	4	0	0	0	0	1	q1-q3	lfc1	-0.584962501
60115435	chr17	60115778	0.889100882588683	0.607778137038726	0.558895412583692	0.6852767801366	0.751946414126497	0.752164850559329	CA4	-34158	na	4	0	0	0	0	1	q1-q3	lfc1	-0.169925001
60925918	chr11	60926112	0.609172385133451	0.279306541034541	0.677445665559123	0.581279417620473	0.649093985882109	0.466104582268938	TMEM132A	1478	na	1	149.242420196533	28.5714282989502	2	0.65973168819782	3	q1-q3	lfc1	0.149612546
61436775	chr20	61436997	0.520979466892315	0.173380424709681	0.475837587478102	0.398132899070459	0.651327382678373	0.33679750578373	CDH4	-62424	na	1	20	0	1	0.347599042182634	2	q1-q3	lfc1	-0.222392421
61467748	chr11	61467943	0.744568711585787	0.579568161316818	0.697539151851205	0.689611861013779	0.837616873985842	0.793408586338043	PPP1R32	-13170	na	3	293.015871047974	150	5	0.825002751344845	3	q1-q3	lfc1	-0.103093493
62055020	chr10	62055263	0.709969790077749	0.190105316777301	0.60569474339863	0.510079146179822	0.852574152932075	0.631932204169336	ARID5B	5810	na	1	0	0	0	0	1	q1-q3	lfc1	-0.222392421
62848559	chr12	62848778	0.828878145561826	0.454470545423325	0.771483729483682	0.5414000458147	0.765728780049512	0.589964650958943	PPM1H	86108	na	2	0	0	0	0	1	q1-q3	lfc1	0.869939459
63698901	chr20	63699065	0.711670341031433	0.402168855559553	0.674079401524214	0.632568185594548	0.743920091567844	0.599632532359661	TNFRSF6B	2251	na	5	541.547616958618	260	8	2.47601188377504	4	q4	lfc1	-0.222392421
64686345	chr2	64686523	0.804362579814442	0.726400640495551	0.770098690358212	0.791338092425399	0.865204637768472	0.81240172670894	SERTAD2	-32433	na	2	170.909088134766	130	2	0.155923878637783	2	q1-q3	lfc1	-0.176877762
64699825	chr2	64700051	0.869329627365126	0.588789496879107	0.796697290894164	0.795137978444908	0.877317339587305	0.792618485767456	SERTAD2	-45913	na	6	628.382034301758	276.666666030884	7	1.96378091340213	4	q4	lfc1	0.054447784
64708167	chr14	64708390	0.655813416711003	0.491906062048761	0.734510625144247	0.505994727336194	0.800012389481293	0.565330507346064	PLEKHG3	3760	na	2	240	73.3333320617676	3	0.491722063986728	3	q1-q3	lfc1	0.11417102
64756865	chr8	64757032	0.646627333061105	0.425920725223667	0.631926652336567	0.574388782794024	0.615821001462052	0.366069026246106	CYP7B1	41760	na	3	0	0	0	0	1	q1-q3	lfc1	-0.485426827
65917115	chr15	65917419	0.773451607585095	0.586967405071899	0.722160178825768	0.607457557231551	0.752168159791883	0.50214457682966	RAB11A	47657	na	3	13.3333330154419	0	1	0.186484202513197	2	q1-q3	lfc1	-1.295455884
67073424	chr5	67073607	0.712257145513109	0.383329268692985	0.642921041328744	0.646330845269483	0.840046947242686	0.347250073445177	MAST4	68805	na	3	162.5	0	4	1.3157115072805	4	q4	lfc1	0.830074999
67386544	chr3	67386725	0.798135206725582	0.767876033351226	0.933749644822001	0.917199466624993	0.875453552247384	0.817942508266732	NA	NA	NA	2	0	0	0	0	1	q1-q3	lfc1	-0.009586049
69682940	chr7	69683112	0.919271320270334	0.691160568411755	0.92594903974529	0.833621217187174	0.916097063139694	0.887892674720154	AUTS2	84022	na	6	0	0	0	0	1	q1-q3	lfc1	0.362570079
70668623	chr7	70668896	0.888149983997062	0.359948307730234	0.781515841405506	0.502975874049922	0.858350614120699	0.446587916324663	GALNT17	-463641	na	4	0	0	0	0	1	q1-q3	lfc1	-0.459431619
70947870	chr14	70948246	0.548046620423534	0.100520296544919	0.653380365860433	0.288117715473091	0.697311837460411	0.362263166273986	PCNX1	40466	na	4	75.5555572509766	0	3	1.34257897163585	4	q4	lfc1	-0.249359469
72901370	chr6	72901537	0.672760853267947	0.403152902591093	0.596832610792883	0.37106356169069	0.815450089432135	0.669940971993032	NA	NA	NA	2	88.5714282989502	0	3	0.80882385203056	3	q1-q3	lfc1	-0.299560282
72973106	chr3	72973595	0.769823721270892	0.167873612378276	0.767232498280863	0.381314130389279	0.813597276542443	0.121506397720978	PPP4R2	-23148	na	2	0	0	0	0	1	q1-q3	lfc1	-0.277533976
73166892	chr17	73167194	0.882709379711198	0.385288264185789	0.871548827397102	0.769420729130256	0.894269844219293	0.493739162572509	SSTR2	1872	na	1	550.993286132812	47.7777767181396	6	2.98452669315245	4	q4	lfc1	2.750021747
74200503	chr15	74200748	0.676299184299769	0.707865175566699	0.648791293205728	0.59214646303192	0.828961971961639	0.721982202956326	STRA6	2132	na	1	5	0	1	-0.0315659912669295	1	q1-q3	lfc1	1.402098444
74423967	chrX	74424168	0.837769124939483	0.615008134331874	0.801464228785949	0.759909643990957	0.895239335493938	0.861116592746199	SLC16A2	2475	na	1	93.3333358764648	50	1	0.222760990607609	2	q1-q3	lfc1	-0.169925001
74506548	chrX	74506792	0.71076917420403	0.630144514242424	NA	NA	0.749315512914728	0.739681228226217	SLC16A2	85056	na	0	0	0	0	0	1	q1-q3	lfc1	-0.137503524
75000907	chr16	75001087	0.888413779981739	0.519965605565021	0.885217885286689	0.663178539379131	0.906469474529065	0.610416282976344	ZNRF1	1891	na	2	72.7272720336914	0	1	0.368448174416718	2	q1-q3	lfc1	0.633872101
75780072	chr13	75780382	0.712444454437533	0.447318256718864	0.700848225103411	0.580641500355665	0.775999753649857	0.647656683364936	LMO7	19412	na	2	0	0	0	0	1	q1-q3	lfc1	-0.839535328
75877194	chr17	75877434	0.601470981981593	0.26844824856864	0.570585463772398	0.373984613115266	0.65030216541623	0.34249139996636	TRIM47	1142	na	7	603.095371246338	0	18	5.99440920143316	4	q4	lfc1	1.23878686
76023475	chr4	76023731	0.720604784003439	0.444082495264339	0.774075192655895	0.697492591984572	0.701913928916631	0.514226159036699	CXCL10	0	na	3	183.333335876465	0	3	0.829566866217299	3	q1-q3	lfc1	-0.387023123
76309684	chr15	76309911	0.637624924877627	0.224726760914557	0.665358175835709	0.587878198453635	0.783272028642678	0.46624184238389	ETFA	1559	na	1	10	0	2	0.82579632792614	3	q1-q3	lfc1	0.205187769
76565258	chr17	76565418	0.572554950067283	0.322906383020314	0.567526369732579	0.466464475918221	0.660890429978375	0.519646460170171	ST6GALNAC2	20646	na	2	84.0909090042114	14.2857141494751	3	0.748945701140907	3	q1-q3	lfc1	0.185111405
76831203	chr5	76831393	0.833830780524846	0.415044183058976	0.79791492304886	0.682821168996349	0.903392118226695	0.55985537477516	F2RL1	12227	na	2	246.70329284668	0	3	1.25635979239761	4	q4	lfc1	0.566346823
77722363	chr5	77722620	0.679426005477082	0.555528649638176	0.742001280617335	0.784105439601029	0.821468657953758	0.663680892714848	TBCA	53742	na	2	160	66.6666641235352	3	0.371692067516719	2	q1-q3	lfc1	0.161723188
77770374	chr5	77770651	0.838029711675166	0.607546775242227	0.693328534056744	0.765270470023879	0.871171361261958	0.768892303287206	TBCA	5711	na	1	90.9090881347656	0	1	0.230482936432939	2	q1-q3	lfc1	0.161117437
78076269	chr5	78076635	0.874571751137712	0.676794595281573	0.836505319002011	0.813163668212828	0.851545049724391	0.817506404015541	NA	NA	NA	1	0	0	0	0	1	q1-q3	lfc1	0.147487612
78252804	chr4	78253125	0.771195172407548	0.25194977717872	0.719563578035302	0.664533818438186	0.868926183413047	0.446220080363969	NA	NA	NA	4	385.714286804199	0	5	2.59622697614414	4	q4	lfc1	0.211504105
78849001	chr3	78849230	0.713112369137566	0.438962416970638	0.591814631351277	0.503869523952958	0.813627652538676	0.539496698344666	NA	NA	NA	1	60	0	1	0.274149952166928	2	q1-q3	lfc1	0.219781208
78872318	chr3	78872515	0.538545683125903	0.469161326100846	0.85388818414304	0.599582950383787	0.731288077653707	0.525572533964077	NA	NA	NA	3	33.3333320617676	0	2	0.138768714050113	2	q1-q3	lfc1	0.219781208
78981709	chr3	78981953	0.801823087603004	0.652578529793005	0.779172574593618	0.803282445312746	0.85304767218962	0.841942123751861	ROBO1	37507	na	1	0	0	0	0	1	q1-q3	lfc1	0.133583154
79520733	chr10	79521091	0.607913178327923	0.31109465364967	0.443938745618802	0.48208376762025	0.611882703643035	0.493534921369497	EIF5AL1	8133	na	3	227.318370819092	14.2857141494751	4	1.18727409871301	4	q4	lfc1	1.415037499
79529020	chr10	79529242	0.846775944660418	0.500860198014368	0.798929809676203	0.762045334728008	0.923173039548005	0.804028052485954	EIF5AL1	16420	na	4	782.023803710938	299.05483341217	10	3.4591574664605	4	q4	lfc1	1.415037499
80011031	chr5	80011214	0.79987403382653	0.761251830328224	0.781092182309428	0.834508551831116	0.810296680564621	0.808973450735274	THBS4	19736	na	1	0	0	0	0	1	q1-q3	lfc1	0
80049101	chr18	80049555	0.841954027232833	0.581671858125612	0.755486517712086	0.841483288255046	0.885023810718341	0.841125486785312	RBFA	14756	na	7	444.444442749023	341.111114501953	6	1.56169301464332	4	q4	lfc1	0.151164073
80231070	chr10	80231263	0.804906863704088	0.59961408344433	0.757832700000171	0.799597171560511	0.856990569040262	0.833060077052787	ANXA11	-25393	na	4	833.330593109131	451.385278701782	11	2.25822058285734	4	q4	lfc1	1.362570079
80239243	chr10	80239601	0.674594310814765	0.381029149961264	0.678385214947398	0.616323464130322	0.711783318068661	0.611898823146374	ANXA11	-33566	na	3	330.126260757446	138.438230514526	5	1.4678258042675	4	q4	lfc1	1.415037499
80419700	chr15	80419894	0.667270670130394	0.344234260156035	0.601527718336871	0.616076298431754	0.704472647425505	0.485134150272139	ARNT2	15351	na	4	650.337547302246	14.2857141494751	8	2.58429127979487	4	q4	lfc1	1.392317423
81405470	chr17	81405689	0.522040956160969	0.363336119722767	0.443227050293917	0.395278641661063	0.582122640827903	0.454334596231643	BAHCC1	5750	na	3	133.876050949097	14.2857141494751	7	1.11093385506741	3	q1-q3	lfc1	0.084888898
81839505	chr4	81839961	0.756046085397549	0.536778275748248	0.835838812880971	0.698898831706279	0.778827880213762	0.68560022960066	RASGEF1B	-367577	na	0	0	0	0	0	1	q1-q3	lfc1	-1.584962501
83537316	chr7	83537476	0.781521977178354	0.776511308615334	0.819756254076133	0.853756089042705	0.81292991524465	0.80170950369947	NA	NA	NA	2	0	0	0	0	1	q1-q3	lfc1	-0.560714954
90838616	chr7	90838792	0.763843699880373	0.516230503574223	0.781142638743912	0.746594482918566	0.836407250421589	0.607400215546165	NA	NA	NA	1	328.57142829895	36.5079355239868	4	0.9904527852246	3	q1-q3	lfc1	-0.415037499
91079175	chr5	91079364	0.778307540621606	0.636953120999743	0.787170865759649	0.688144800777631	0.72305494095777	0.770880742493735	NA	NA	NA	1	104.545455932617	48.5714282989502	3	0.424063258865589	2	q1-q3	lfc1	-0.144389909
91953526	chr15	91953806	0.852889248190558	0.470151092788765	0.816356821202302	0.844325725217127	0.918430517829918	0.688382037722485	SLCO3A1	99819	na	3	362.103172302246	99.5238094329834	4	1.53095262160717	4	q4	lfc1	-0.678071905
92642446	chr15	92642734	0.785125180185449	0.791161482812685	0.852084853908988	0.802866425171377	0.810958931262888	0.831331998034178	FAM174B	13068	na	1	0	0	2	-0.0120726052544717	1	q1-q3	lfc1	1.408084739
92723811	chr1	92724084	0.777048242307644	0.269368678123303	0.747007758721269	0.478598375907596	0.86294580403812	0.401729559105123	EVI5	61023	na	5	330.95237827301	0	6	3.04607738510604	4	q4	lfc1	-0.137503524
93234084	chr13	93234419	0.562401515956609	0.395388833974432	0.34637187492603	0.380613938180799	0.562549310806252	0.60797980083419	GPC6	7277	na	3	0	0	2	0.334025363964354	2	q1-q3	lfc1	-0.137503524
95299760	chr13	95299934	0.860625998701821	0.751883737928343	0.692895550169094	0.724809349881933	0.915991972714105	0.788643796622374	ABCC4	1513	na	5	300	218.888885498047	3	0.326226782320434	2	q1-q3	lfc1	-0.447458977
95552706	chr10	95552921	0.773748537482498	0.336687620218792	0.681683246121315	0.446198653156912	0.90618142442592	0.378487778898413	SORBS1	8500	na	2	177.5	20	2	0.874121834527411	3	q1-q3	lfc1	0.906890596
97172279	chr10	97172485	0.622816579823278	0.608512176961559	0.734468505209246	0.63323614650634	0.721179173741186	0.686418955564208	SLIT1	13442	na	1	0	0	0	0	1	q1-q3	lfc1	-0.234465254
99501780	chr6	99502065	0.826829053149683	0.374903154573505	0.899225139396015	0.920638299297326	0.891803941707489	0.655098306855703	USP45	13312	na	2	409.893848419189	23.6111106872559	6	2.71155539145707	4	q4	lfc1	0.107640723
102627750	chr10	102628120	0.78608776260224	0.368633097145245	0.663439621124531	0.544527278632011	0.857310519763661	0.393366979656774	TRIM8	-16375	na	5	133.333332061768	0	2	0.83490933091399	3	q1-q3	lfc1	0.254317189
103135293	chr10	103135547	0.912759592625585	0.710142551098679	0.812573738044532	0.933521608311669	0.941126104129494	0.893843112926258	NT5C2	18275	na	2	91.6666641235352	16.6666660308838	1	0.202617041526906	2	q1-q3	lfc1	-0.184706045
103678246	chr10	103678416	0.87206902427736	0.406465773092943	0.713198910795402	0.726656803475836	0.856565837792082	0.697168633674602	NA	NA	NA	9	1382.25774765015	214.285712242126	16	7.44965201895067	4	q4	lfc1	-0.415037499
104520672	chr12	104520832	0.534904522209138	0.391695734928215	0.503293772561718	0.510549397321507	0.486233003577056	0.465288151506317	CHST11	63759	na	2	0	0	2	0.286417574561846	2	q1-q3	lfc1	-0.216811389
105404919	chr8	105405114	0.734807361466935	0.664889371507926	0.681119215452384	0.697989291508759	0.794988685236748	0.798308118196043	ZFPM2	86001	na	1	37.5	0	1	0.0699179899590089	2	q1-q3	lfc1	-0.299560282
106107593	chr2	106107838	0.880271149929676	0.512280738494312	0.75377703382595	0.81019192061789	0.91709819405818	0.561889027176018	UXS1	31044	na	5	226.731601715088	0	3	1.10397123430609	3	q1-q3	lfc1	0.004405179
110371933	chr13	110372094	0.915449968193082	0.628674651606635	0.858300837532175	0.862593416971577	0.919207524886076	0.786914753279896	COL4A2	64667	na	2	200	68.8311700820923	2	0.573550633172893	3	q1-q3	lfc1	-0.264827688
111411355	chr12	111411515	0.798067702383645	0.637869522385459	0.805873337470714	0.564551741764759	0.858668211176976	0.803683218386757	SH2B3	5408	na	2	0	0	1	0.160198179998186	2	q1-q3	lfc1	-0.099535674
112028852	chr9	112029038	0.817146773590844	0.675855173712791	0.804550947927259	0.844629976335247	0.885841077008254	0.788874263461355	NA	NA	NA	2	87.5	80	1	0.141291599878053	2	q1-q3	lfc1	1.289506617
112030051	chr9	112030314	0.727383357394812	0.531458618619276	0.688797480618992	0.583047467089169	0.710443097819863	0.665301521294571	NA	NA	NA	1	14.2857141494751	0	1	0.195924738775536	2	q1-q3	lfc1	0.678071905
113266343	chr5	113266541	0.594394122764643	0.31318135414326	0.448136914789897	0.553714818614633	0.60834010088376	0.47156296056378	MCC	28375	na	1	120	33.3333320617676	2	0.562425537242767	3	q1-q3	lfc1	-0.292781749
113472192	chr3	113472359	0.76191742139828	0.557344450096051	0.677681754180313	0.615475361614183	0.838732811529202	0.691264865937957	CFAP44	-30678	na	3	0	0	0	0	1	q1-q3	lfc1	0.025995209
116230310	chr7	116230541	0.674464960866206	0.575760138379101	0.661741003536893	0.622586646168884	0.749068148782009	0.681649390285597	TES	7360	na	1	25	0	1	0.098704822487105	2	q1-q3	lfc1	-0.004212251
116571619	chr1	116571789	0.71201680093673	0.327165622565776	0.736437268075918	0.656926561555	0.886257795962914	0.424061849081243	CD58	-526	na	4	329.393936157227	94.5454559326172	5	1.92425589185477	4	q4	lfc1	1.2410081
116573847	chr1	116574034	0.809169880915043	0.56255315133473	0.86616156018468	0.727706706134023	0.843632972947114	0.623588823445625	CD58	-2754	na	4	466.071426391602	159.047619819641	5	1.23308364790157	4	q4	lfc1	0.621488377
117897599	chr1	117897879	0.878648357275208	0.495435900292938	0.829568710759751	0.67764332771502	0.904318833343205	0.571535393809987	GDAP2	31801	na	3	245.909088134766	0	3	1.14963737094681	3	q1-q3	lfc1	-0.176877762
120298912	chr8	120299078	0.820413161028293	0.812101053651526	0.89242852105512	0.839864452910553	0.872453940333733	0.867203061618145	MTBP	-146320	na	2	85.7142868041992	100	1	0.00831210737676746	2	q1-q3	lfc1	-0.530514717
120928423	chr9	120928591	0.615791392186175	0.347488617482582	0.530894013395308	0.512841971332044	0.587361113135556	0.466638032362895	TRAF1	583	na	11	1418.45239067078	710.555550575256	22	5.90266104347905	4	q4	lfc1	0.584962501
121503644	chr10	121503893	0.582437910556563	0.158281706838269	0.417266344441481	0.347648473089963	0.711257530206196	0.405820253896712	FGFR2	27422	na	2	71.4285736083984	0	1	0.424156203718293	2	q1-q3	lfc1	0.265590111
122970600	chr8	122970893	0.745642810681932	0.15713091825754	0.719914676597664	0.61175313675838	0.865069175293292	0.514018093124408	DERL1	71531	na	2	200	0	2	1.17702378484878	3	q1-q3	lfc1	0.31836148
123996705	chr9	123996927	0.806534758527345	0.0985949271322326	0.68027139481609	0.422989418647492	0.874782306865649	0.284994111515497	LHX2	-14683	mem	6	679.688648223877	0	9	6.37145848255601	4	q4	lfc1	1.678071905
124010331	chr9	124010648	0.748744467053956	0.213292384855186	0.554790490743289	0.53823835482128	0.87761042062408	0.499425625702896	LHX2	-962	mem	3	494.444442749023	0	7	3.74816457539139	4	q4	lfc1	2.247927513
125410172	chr11	125410363	0.540670206685309	0.195501645319619	0.37237425450673	0.293929378086958	0.510032310675218	0.235983763689496	LOC403312	-84851	na	6	20	0	1	0.34516856136569	2	q1-q3	lfc1	-1.061400545
126339481	chr11	126339692	0.868194787084686	0.58789293177989	0.86956733993535	0.848160721282698	0.863499346374877	0.786861661185892	ST3GAL4	-15953	na	5	348.823528289795	79.5454559326172	4	1.12120742121918	3	q1-q3	lfc1	-0.08718457
126483238	chr5	126483426	0.612338125450375	0.472016163994453	0.540835704794802	0.456966097115351	0.716325769995634	0.531229131657904	GRAMD2B	18144	na	3	160.03787612915	16.6666660308838	5	0.701609807279608	3	q1-q3	lfc1	0.131244533
127346743	chr10	127346943	0.84870017004141	0.410989793642761	0.749021638248819	0.678311374423827	0.897627481722844	0.585452152576303	FAM196A	-150585	na	3	0	0	1	0.437710376398649	2	q1-q3	lfc1	-0.434095835
127627223	chr9	127627443	0.583841118264129	0.49838352450999	0.642589525610576	0.427474176515946	0.669877938508923	0.377019448318157	STXBP1	15017	na	2	0	0	0	0	1	q1-q3	lfc1	-0.564784619
128507814	chr6	128508031	0.589817718897502	0.469869459042001	0.583337227620463	0.581784453705162	0.645661847610714	0.508626358044908	PTPRK	12644	na	3	50	0	2	0.239896519711002	2	q1-q3	lfc1	0.251538767
129752334	chr9	129752527	0.774877882533408	0.299332029275323	0.727185121616669	0.643401079922001	0.809377640156355	0.703425629449786	PTGES	539	mem	9	977.103172302246	318.095233917236	12	5.70655023909702	4	q4	lfc1	5.333900737
130073511	chr9	130073696	0.781091109531107	0.640697414299045	NA	NA	NA	NA	GPR107	19806	na	0	80	0	1	0.140393695232062	2	q1-q3	lfc1	0.051838932
130108147	chr10	130108423	0.907394645007514	0.425243500226535	0.862424150095458	0.807069838219868	0.917682305245485	0.710340863446704	GLRX3	-27952	na	4	545.238090515137	59.9999980926514	6	2.89290686868587	4	q4	lfc1	-0.050626073
133389809	chr7	133390021	0.909398486325941	0.779563081534343	0.799277479596323	0.89383249583724	0.916448974127365	0.888063552419243	NA	NA	NA	2	455.555549621582	352.777778625488	5	0.64917702395799	3	q1-q3	lfc1	-0.492768803
134284411	chr5	134284760	0.595790372668158	0.224925218512351	0.482436802259118	0.587200664866541	0.601929153196476	0.454026536246311	PPP2CA	-58152	na	3	58.3838386535645	20	4	1.48346061662323	4	q4	lfc1	-0.137503524
134554820	chr5	134555083	0.729738342578641	0.413081714731772	0.734442325245399	0.742682531346327	0.8648489477239	0.647003501127826	JADE2	28713	na	3	311.25	53.3333320617676	4	1.26662651138748	4	q4	lfc1	0.175086707
136902460	chr9	136902730	0.867430137430772	0.178962177352303	0.775000126332173	0.296243904975907	0.877237046000526	0.197567055277571	TRAF2	15948	na	7	974.382293701172	0	11	7.57314756086316	4	q4	lfc1	0.221467913
137873388	chr6	137873687	0.884495305214433	0.0407227338269672	0.903232582905954	0.648207249645616	0.884171983446038	0.268676635688367	TNFAIP3	6201	na	1	271.428573608398	0	3	2.5313177141624	4	q4	lfc1	3.73039294
140870465	chr4	140870674	0.716328446703779	0.476900153466318	0.72843629758367	0.712410607126471	0.817524357804224	0.700426271358185	TBC1D9	-114148	na	4	0	0	0	0	1	q1-q3	lfc1	-0.169925001
140956079	chr8	140956241	0.788945493789887	0.459118307322078	0.827254383664752	0.662776134961584	0.860877743096214	0.690976951788238	PTK2	44805	na	1	126.10294342041	0	2	0.659654372935616	3	q1-q3	lfc1	-0.028711297
141406162	chr8	141406381	0.771470513582904	0.375181387132973	0.711454121415204	0.780992343476914	0.830346345865506	0.64947228715563	PTP4A3	-15007	na	6	981.470607757568	138.614715576172	14	5.54804777029903	4	q4	lfc1	0.584962501
142857593	chr5	142857764	0.821524055870301	0.463839410611835	0.781640278598091	0.681288308253497	0.879947899472733	0.553671057122123	ARHGAP26	86374	na	3	255.555557250977	7.692307472229	3	1.0730539357754	3	q1-q3	lfc1	-0.836501268
143285388	chr8	143285548	0.806988752662671	0.685743193869177	0.793487754649224	0.781960970034551	0.849033836563603	0.773966430009395	ZNF696	-5841	na	9	1495.5076084137	1015.79004096985	19	2.30366561707638	4	q4	lfc1	-1.087462841
149780864	chr5	149781024	0.872772849088669	0.592886161910044	0.870376179055837	0.815151273149422	0.880226578277737	0.767700223007204	PPARGC1B	8925	na	8	1212.16117095947	671.489625930786	14	3.91841362050075	4	q4	lfc1	0.456378295
151087099	chr5	151087350	0.90651490939736	0.454380890429865	0.853685688899952	0.812133424433081	0.910226436253414	0.414490945897458	TNIP1	0	na	6	878.333335876465	61.9047603607178	10	4.52134018967496	4	q4	lfc1	1.584962501
154965060	chr7	154965227	0.770110314669819	0.582604054761325	0.712473098897916	0.627842924456798	0.813953165529953	0.734677946279288	PAXIP1	37746	na	2	133.33332824707	44.4444427490234	2	0.375012519816988	2	q1-q3	lfc1	0.160177025
155496312	chr7	155496557	0.851142572232307	0.622223558148406	0.776044442382789	0.786681347942065	0.88184264242316	0.779802492928048	CNPY1	37288	na	6	597.916667938232	291.269840240479	7	1.60243309858731	4	q4	lfc1	-0.222392421
155682005	chr7	155682184	0.874528002380642	0.74216954296267	0.851950732917187	0.876606513464586	0.923857107247022	0.872579695142758	RBM33	37497	na	6	1341.92806625366	956.598121643066	16	2.11773535068754	4	q4	lfc1	0.344264425
156161372	chr3	156161658	0.639358061820936	0.467704972169593	0.590173978652667	0.544106572305676	0.730981676561288	0.672812724758422	KCNAB1	18411	na	1	30.6818180084229	0	2	0.343306179302685	2	q1-q3	lfc1	-1.807354922
157461030	chr6	157461272	0.662195111374428	0.330494766336274	0.581728404155577	0.518154735609375	0.744487226119612	0.402366873328669	ZDHHC14	79506	na	4	170	0	3	0.995101035114462	3	q1-q3	lfc1	0.177787119
158300416	chr6	158300616	0.719874067304203	0.283893373286092	0.68004497974873	0.506445364220155	0.760661851962148	0.558331426932878	TULP4	-12044	na	2	185	0	2	0.871961388036222	3	q1-q3	lfc1	0.710493383
158821488	chr4	158821762	0.599971203413164	0.624212707047516	0.635471083949614	0.629875737658121	0.709397899477915	0.678291990981212	FNIP2	15395	na	1	0	0	0	0	1	q1-q3	lfc1	-0.169925001
168092988	chr6	168093204	0.681217533716065	0.485827418267738	0.722795162954366	0.573468153902012	0.728427348381633	0.608852356994698	FRMD1	-13829	na	7	738.953956604004	391.282048225403	11	2.1492912699316	4	q4	lfc1	2.807354922
169309008	chr3	169309177	0.673815028215736	0.39026697026001	0.543690487858185	0.427893767812107	0.732486828939749	0.6390402944173	MECOM	-161274	na	3	66.2337656021118	0	3	0.850644173867177	3	q1-q3	lfc1	-0.40053793
169748989	chr2	169749200	0.797186101869763	0.65377970668013	0.695007575389812	0.75125913679969	0.808918103529082	0.797655742625945	KLHL23	15144	na	1	133.333332061768	53.3333320617676	2	0.286812790379267	2	q1-q3	lfc1	0.353826446
171881433	chr1	171881703	0.659484614439495	0.305601611383338	0.675671476909599	0.702599804718139	0.777112538253562	0.481096299018798	DNM3	39956	na	0	77.7777786254883	0	1	0.353883003056157	2	q1-q3	lfc1	-0.152003093
177537799	chr5	177538052	0.775436437482919	0.303564959219567	0.707608239487043	0.430072849513536	0.824623113991001	0.304218364042898	FAM193B	16534	na	7	1207.60821533203	144.871795654297	15	7.07807217395028	4	q4	lfc1	-0.085321814
179175001	chr3	179175173	0.705297567744191	0.424894783962741	0.556753633592239	0.418418955072758	0.891518978212012	0.600896972226271	PIK3CA	26479	na	1	76.1904754638672	0	2	0.5608055675629	3	q1-q3	lfc1	0.321928095
191063486	chr2	191063698	0.558880826013336	0.478612080117417	0.450934024517753	0.394855360701599	0.585571371679602	0.485378539084419	STAT1	-49236	na	3	10	0	2	0.160537491791838	2	q1-q3	lfc1	0
202339940	chr1	202340133	0.926699208264182	0.702513687111188	0.825439754297527	0.858863429193362	0.927622315243925	0.796276396851483	UBE2T	1834	na	3	442.5	90	5	1.12092760576497	3	q1-q3	lfc1	-0.29620127
206481245	chr1	206481490	0.707745728812147	0.600616894957318	0.631137067557158	0.510114884880643	0.807526248709273	0.555879748856992	IKBKE	11003	na	4	126.388885498047	0	3	0.321386501564487	2	q1-q3	lfc1	-0.263034406
210400145	chr1	210400455	0.549079588646664	0.491044164253427	0.5013551794771	0.483226857513798	0.641931175192496	0.582472012337351	HHAT	70850	na	1	9.09090900421143	14.2857141494751	1	0.0580354243932366	2	q1-q3	lfc1	-0.502500341
222423615	chr2	222424046	0.502037250939457	0.0124867723981785	0.467213924205745	0.230645900643914	0.53385053448302	0.0268741751899014	SGPP2	-6	na	6	0	0	0	0	1	q1-q3	lfc1	4.807354922
222448928	chr2	222449131	0.691667149573341	0.399469802339363	0.823882560007358	0.657823125888727	0.781245196484225	0.458028195264392	SGPP2	24422	na	5	267.063493728638	113.333332061768	4	1.16878938893591	3	q1-q3	lfc1	1.584962501
235706547	chr2	235706722	0.887616439647449	0.60851969428643	0.75748955619318	0.77409494116954	0.916124499913701	0.789725679722529	NA	NA	NA	2	0	0	0	0	1	q1-q3	lfc1	-0.132103536
238077392	chr2	238077648	0.836012989208374	0.403080895054809	0.749422074398493	0.684373722564881	0.884106872389881	0.546724434981694	SCLY	16469	na	1	140	0	2	0.86586418830713	3	q1-q3	lfc1	-0.331428067
200322	chr17	200548	0.790427828265192	0.526964330052035	0.733677019020603	0.553497616480048	0.75499595710389	0.467508301159523	DOC2B	-18692	na	4	0	0	0	0	1	q1-q3	lfc3	2
651453	chr7	651767	0.918036550031422	0.872191883216492	0.891163264928665	0.864870945322814	0.935609049050644	0.945594842464085	PRKAR1B	60758	na	5	547.756416320801	508.134922027588	6	0.275068000889577	2	q1-q3	lfc3	0.024874669
795065	chr11	795226	0.61884636650433	0.269057576171236	0.438734048511468	0.477678559641985	0.775761727592098	0.539130348549892	SLC25A22	1038	na	5	562.394535064697	134.444442749023	9	3.14809911299784	4	q4	lfc3	0.342105977
868138	chr17	868440	0.860524349411585	0.49530359328539	0.843214947367751	0.726007271195578	0.918735182907226	0.626929938038187	NXN	-4027	na	5	1679.34871673584	590.515870094299	19	6.9391943663977	4	q4	lfc3	-0.099079774
1081925	chr5	1083415	0.765096447262405	0.597880108952298	0.653065269674813	0.774750542524504	0.775395285455898	0.747109510398447	SLC12A7	28643	na	7	88.8888854980469	40	1	0.167216338310107	2	q1-q3	lfc3	1.781551167
1215141	chr1	1215406	0.812532099983882	0.461247667069563	0.825101809816656	0.67892775206112	0.773176859113003	0.599279886327497	TNFRSF4	-973	na	4	801.111103057861	156.666666030884	11	3.86412876205751	4	q4	lfc3	-0.514573173
1856475	chr6	1856651	0.571058703962708	0.41116772515053	0.560679597907623	0.529951161552115	0.642809096436106	0.529262887394342	NA	NA	NA	2	42.8571424484253	7.692307472229	4	0.63956391524871	3	q1-q3	lfc3	-0.120294234
3003983	chr18	3004171	0.742156521710553	0.401800152545585	0.800664161589784	0.596892211805941	0.823645134268536	0.733041902765467	LPIN2	7777	na	3	85.7142877578735	0	2	0.680712738329935	3	q1-q3	lfc3	0.201633861
3065203	chr16	3065433	0.705995434671071	0.395373120992828	0.635447441413561	0.456682794678403	0.731776518427517	0.403361641375914	IL32	0	na	3	191.895603179932	0	3	0.93186694103473	3	q1-q3	lfc3	4.772589504
3513422	chr9	3513744	0.501634801462926	0.255923026698233	0.774535080300222	0.59935768983832	0.5683414082324	0.380631700849933	RFX3	12258	na	2	40	0	1	0.245711774764693	2	q1-q3	lfc3	0.106915204
3862133	chr7	3862293	0.714184900615364	0.517072691411302	0.734872570823247	0.585585550915438	0.789549442824736	0.661958005279542	SDK1	-267392	na	3	273.214286804199	56.6666660308838	3	0.591336627612187	3	q1-q3	lfc3	0.050626073
4186433	chr17	4186690	0.806387248512137	0.377504771612234	0.72978295341791	0.816005034084132	0.871251001917819	0.643147321382133	CYB5D2	42813	na	3	434.821434020996	40	5	2.14441238449952	4	q4	lfc3	0.458364931
7363136	chr10	7363402	0.876051333576049	0.742868498454826	0.780178580223865	0.873718757731626	0.92612884125708	0.845448371189525	SFMBT2	45940	na	2	370.833335876465	297.261909484863	4	0.532731340484892	3	q1-q3	lfc3	-0.938599455
8212974	chr21	8213156	0.542964223209843	0.531114038703741	0.509004345066299	0.548821815946717	0.532914400166373	0.531863666861055	KCNE1B	-383342	na	39	4072.72634506226	4199.41732215881	78	0.924314391475972	3	q1-q3	lfc3	0.185031894
8504416	chr3	8504591	0.598422374734852	0.430777251942549	0.660287847392405	0.526213542271137	0.723854345981482	0.636033521667315	LMCD1	2610	na	3	139.523809432983	33.3333320617676	3	0.502935368376909	3	q1-q3	lfc3	0.140862536
9072939	chr20	9073171	0.763919548906353	0.534820857446471	0.790426576643177	0.709613502700616	0.883275575446593	0.527754408726606	PLCB4	3886	na	2	100	14.2857141494751	1	0.229098691459882	2	q1-q3	lfc3	1.440572591
10192166	chr3	10192419	0.786088249920577	0.268974365586284	0.729483693908219	0.469182836444682	0.843232826221514	0.211945006340593	IRAK2	27288	na	3	0	0	1	0.517113884334294	3	q1-q3	lfc3	2.133855747
10292810	chr3	10293015	0.756317885222287	0.483193725855972	0.771005743407457	0.641033326896908	0.862923635878116	0.70003006834471	GHRL	0	na	1	0	0	0	0	1	q1-q3	lfc3	-0.206450877
11123929	chr10	11124089	0.869383151833069	0.772849403335728	0.789134889994233	0.743221177419486	0.902831589434227	0.836465550867538	CELF2	-40792	na	2	100	80	1	0.0965337484973419	2	q1-q3	lfc3	-0.067114196
11169236	chr1	11169575	0.852845751527751	0.12156252041976	0.914913294081384	0.79513776325694	0.852129568671342	0.426595926202011	ANGPTL7	-19714	na	1	160	0	2	1.46256646221598	4	q4	lfc3	-0.180120769
11667589	chr1	11667756	0.629592783523959	0.316108784522806	0.570998913312032	0.361089843189328	0.837575582833758	0.40601659844247	FBXO6	3497	na	4	104.365077972412	0	4	1.25393599600461	4	q4	lfc3	1
11746167	chr12	11746342	0.884551646709224	0.558317822535569	0.920417595687464	0.845455009784272	0.881898554935213	0.711846456761724	ETV6	96314	na	4	339.615386962891	86.6666641235352	4	1.30493529669462	4	q4	lfc3	0.847996907
11893285	chr12	11893497	0.853778042762256	0.695109071551378	0.821441692911846	0.810414288603178	0.84545841131746	0.876468697719997	BCL2L14	-177447	na	1	169.047622680664	90	2	0.317337942421757	2	q1-q3	lfc3	0.099535674
13053579	chr12	13053959	0.726646042364719	0.371528372551742	0.724236109592272	0.533534276567983	0.838889510673023	0.532365644411837	FAM234B	9199	na	3	349.999992370605	0	5	1.77558834906489	4	q4	lfc3	0.204819792
14617756	chr1	14618091	0.854326818075662	0.493661968884677	0.862034471539289	0.835503459407764	0.84378328659275	0.58394454076423	KAZN	19040	na	3	412.087905883789	83.3333301544189	5	1.80332424595492	4	q4	lfc3	0.362570079
14621666	chr1	14621859	0.805863570684365	0.755428987081032	0.762879932130115	0.785441452110501	0.770530044342181	0.816486924287391	KAZN	22950	na	2	173.214286804199	176.190479278564	3	0.151303750810001	2	q1-q3	lfc3	1.078002512
14769081	chr12	14769265	0.508500225665255	0.303076223256173	0.385978106035683	0.540111027832761	0.51910489731341	0.382008705098055	HIST4H4	1867	na	5	1207.05988311768	677.619048118591	15	3.08136003613624	4	q4	lfc3	0.263034406
14921163	chr1	14921323	0.720113191131385	0.339228793795663	0.703860372543127	0.497677909685572	0.818613361112936	0.438978888334581	KAZN	-2806	na	6	420.996368408203	40	6	2.28530638401433	4	q4	lfc3	1.087462841
15062715	chr11	15063490	0.670398211979612	0.171248189991962	0.691518688863675	0.643072007258559	0.827755751136477	0.726377532232868	CALCB	-10110	mem	3	403.585857391357	93.3333320617676	6	2.9949001319259	4	q4	lfc3	4.539158811
15069741	chr11	15070022	0.788326250963954	0.339066858630944	0.76706805692053	0.806784699300994	0.846767606276004	0.828275816800241	CALCB	-3578	mem	7	383.055557250977	120	7	3.14481574633107	4	q4	lfc3	3.292781749
15186639	chr12	15186945	0.815872556759247	0.756220491755148	0.857811898383028	0.852112917385536	0.91468569020063	0.843147837929338	RERG	34533	na	1	0	0	0	0	1	q1-q3	lfc3	-0.121015401
15344221	chr6	15344439	0.547418115808687	0.39563473282075	0.508300973786115	0.564209262499886	0.796955615578473	0.442235584468353	JARID2	95367	na	2	98.4126996994019	0	3	0.455350148963812	3	q1-q3	lfc3	-0.185555653
15523412	chr10	15523615	0.675138864864534	0.440135115356956	0.649808845381432	0.54987016763608	0.647776945731775	0.632515040581998	FAM171A1	-152353	na	3	100	0	3	0.705011248522733	3	q1-q3	lfc3	-1.321928095
15815824	chr22	15816100	0.750747374000767	0.68249333472863	0.717005299729741	0.75295989992141	0.823178096567656	0.840685344006499	NA	NA	NA	4	0	0	0	0	1	q1-q3	lfc3	0.099832677
16399527	chr3	16399748	0.520259893898804	0.334714506965256	0.584720665466536	0.394629636081774	0.628777266872758	0.462182842249959	NA	NA	NA	3	92.8571424484253	0	3	0.556636160800644	3	q1-q3	lfc3	0.359081093
19093276	chr14	19093519	0.55133256195918	0.657474950787729	0.592524683504953	0.756750205092318	0.79558201174734	0.693992506249121	NA	NA	NA	4	0	0	0	0	1	q1-q3	lfc3	0.107303286
19306456	chr14	19306776	0.828003325516112	0.862913774123552	0.663830870815721	0.886169200178298	0.91535470182202	0.914646131687944	NA	NA	NA	4	0	0	0	0	1	q1-q3	lfc3	0.113562559
19550292	chr1	19550596	0.628504784695089	0.399276829379853	0.691293102377495	0.608378742006124	0.757256546379682	0.41232376265475	MINOS1	-46381	na	1	202.22222328186	0	4	0.916911821260943	3	q1-q3	lfc3	2.459431619
21095607	chr22	21095767	0.903977349892185	0.485904255874567	0.941196669527426	0.86064761929928	0.841803569691635	0.719923102975874	LRRC74B	49648	na	2	100	0	1	0.418073094017617	2	q1-q3	lfc3	0.158697746
21200562	chr6	21200815	0.762569979743373	0.379086849555443	0.771769573730136	0.483952708569503	0.862748646973662	0.535738549745497	SOX4	-392926	na	2	181.818183898926	0	2	0.766966260375861	3	q1-q3	lfc3	0.038819249
21604616	chr1	21604783	0.885615637880719	0.684592589346879	0.877827910412557	0.796472210578172	0.905923864070093	0.739836352184049	RAP1GAP	47073	na	4	627.413009643555	446.300361633301	7	1.40716133973689	4	q4	lfc3	-1.353636955
21818192	chr10	21818427	0.824723132563629	0.626155980010401	0.660099977507192	0.709688831656336	0.896408834617385	0.834150179161083	NA	NA	NA	3	280	204.761901855469	3	0.595701457659687	3	q1-q3	lfc3	-0.015266757
22684861	chr15	22685055	0.611543590369126	0.401815757153871	0.498758765090117	0.293777996857538	0.661483882081069	0.553169252642296	GOLGA8J	-67007	na	2	0	0	0	0	1	q1-q3	lfc3	0.093109404
23859275	chr12	23859568	0.809741640493711	0.583154520995679	0.8199845223216	0.612371429452397	0.782317606675021	0.679835255799234	SOX5	90136	na	4	239.393936157227	20	3	0.679761358494096	3	q1-q3	lfc3	0.819427754
24154978	chr1	24155401	0.726218466446041	0.267428087614089	0.710198952617409	0.445416175516491	0.777361729906719	0.387562610095799	IL22RA1	-11693	na	3	600.079750061035	70.2380962371826	8	3.67032303065562	4	q4	lfc3	0.075815782
24383831	chr10	24384038	0.619436454438982	0.265443556970107	0.634358957945657	0.517860652664026	0.706666192872728	0.41540162215914	KIAA1217	-65395	na	6	120.454544067383	0	3	1.06197869240663	3	q1-q3	lfc3	0.106915204
24893443	chr14	24893610	0.591394667902608	0.38359471209046	0.45797200440862	0.454776990867357	0.56915423509906	0.48609266621447	NA	NA	NA	1	0	0	2	0.415599911624296	2	q1-q3	lfc3	0.283792966
25992405	chr12	25992610	0.683184354389639	0.489010755670532	0.547415560974393	0.632870576114686	0.622222426050009	0.579381346117546	RASSF8	18651	na	1	0	0	2	0.388347197438214	2	q1-q3	lfc3	-1.184424571
26072502	chr1	26072694	0.62018261213374	0.497107576151893	0.51203001062713	0.587475718813129	0.667924565922528	0.542680492030669	TRIM63	-4868	na	6	333.424909114838	272.1428565979	6	0.738450215891085	3	q1-q3	lfc3	0.459431619
26156394	chr7	26156654	0.717996675394912	0.326846876586219	0.726323863305337	0.524437881433712	0.785733958906677	0.382502372016747	NFE2L3	4168	na	2	165.909092903137	0	5	1.95574899404346	4	q4	lfc3	0.942775131
26480122	chr8	26480318	0.763478858509153	0.54027114680421	0.673139296204689	0.713499552343694	0.78916299906823	0.589950946398525	PNMA2	33650	na	1	20	0	1	0.223207711704943	2	q1-q3	lfc3	0.074000581
26587705	chr8	26587872	0.890862194172439	0.656952837664909	0.765511516411626	0.823460834870967	0.912644370177389	0.837972036645377	DPYSL2	9301	na	6	872.619045257568	436.666662216187	10	2.3390935650753	4	q4	lfc3	-0.189824559
28216161	chr17	28216365	0.684989441942208	0.656428321546636	0.826373188907965	0.735548441463545	0.820415931331756	0.782375536481581	TMEM97	-102730	na	1	66.6666641235352	28.5714282989502	1	0.0285611203955719	2	q1-q3	lfc3	0.169925001
28530910	chr7	28531228	0.692776309046631	0.238240395249894	0.653282674910741	0.442815358430932	0.80739539404319	0.399140586280312	CREB5	95296	na	1	100	0	3	1.36360774139021	4	q4	lfc3	0.387023123
28599199	chr1	28599363	0.865941952169943	0.580987528788023	0.8759677630635	0.727241794166358	0.901006218424241	0.672446122643941	RAB42	6705	na	3	173.214286804199	55.5555534362793	2	0.569908846763839	3	q1-q3	lfc3	-0.230297619
28887914	chr17	28888158	0.858279606974239	0.710262502902822	0.801809832058311	0.844005030350349	0.933624115730482	0.839541430204977	FLOT2	9540	na	4	334.498832702637	166.190473556519	4	0.592068416285667	3	q1-q3	lfc3	-0.600952232
29149575	chr17	29149868	0.741720794129393	0.210727013757532	0.537082981641749	0.444058229733228	0.638583070284023	0.40080004949451	MYO18A	-9196	na	4	559.464286804199	81.9047603607178	7	3.71695646260303	4	q4	lfc3	-0.584962501
29455145	chr13	29455322	0.702490642925339	0.573021922658687	0.705127099050979	0.577062324721908	0.675149094994086	0.626019946019205	MTUS2	26506	na	1	170.158728599548	86.6666641235352	5	0.64734360133326	3	q1-q3	lfc3	0.415037499
29469877	chr16	29470132	0.736201161961848	0.555238716678641	0.652253943887202	0.573619346072604	0.730877732167797	0.71019753513639	SULT1A4	9992	na	2	145.344131469727	57.1428575515747	2	0.361924890566413	2	q1-q3	lfc3	-0.45169597
29621240	chr10	29621411	0.605465924627141	0.309021739728609	0.517672828940396	0.380834647706627	0.465948360463887	0.268789760190296	SVIL	13562	na	5	133.33332824707	0	2	0.592888369797065	3	q1-q3	lfc3	0.278301162
29659055	chr10	29659310	0.61584374854481	0.326522077121861	0.550839887628737	0.415365241188044	0.675218627905245	0.526008677190734	SVIL	-24083	na	3	117.61905002594	14.2857141494751	4	1.1572866856918	3	q1-q3	lfc3	0
29750802	chr12	29751014	0.729785190365221	0.635325752876274	0.646536253755643	0.568844795678619	0.815833991762438	0.620858543403721	TMTC1	32797	na	1	0	0	0	0	1	q1-q3	lfc3	-0.304854582
30155311	chr2	30155478	0.84715437304956	0.163900216614421	0.890490593549254	0.721580289955502	0.917781362329889	0.619206613710736	YPEL5	8428	na	1	171.818183898926	14.2857141494751	2	1.36650831287028	4	q4	lfc3	1.094122177
30882475	chr6	30882965	0.601644507750939	0.0682761447883185	0.556940819983147	0.401454694073822	0.715206644124692	0.169649680275546	DDR1	0	na	3	80	0	2	1.06673672592524	3	q1-q3	lfc3	1.745427173
31578311	chr6	31578751	0.740394482711382	0.344239676843554	0.677889625668696	0.504343014867471	0.675312975898056	0.265881893469412	TNF	2745	mem	2	267.532467842102	0	4	1.58461922347131	4	q4	lfc3	-0.067114196
32252600	chr12	32252775	0.837251282068013	0.41547853891584	0.908793471781711	0.712725531467399	0.883806257480641	0.512851429370151	NA	NA	NA	3	235.714286804199	0	3	1.26531822945652	4	q4	lfc3	-0.074000581
33342437	chr1	33342689	0.650481721339595	0.590416049704447	0.729217712630392	0.571953833815433	0.739977785590452	0.554512610054001	PHC2	7210	na	3	129.545455932617	0	3	0.180197014905444	2	q1-q3	lfc3	0.602929047
34243785	chr11	34244001	0.69852813310227	0.556837880122347	0.587336638109193	0.610118977817056	0.828865823376903	0.576026179417676	NA	NA	NA	3	0	0	0	0	1	q1-q3	lfc3	0.633872101
35650441	chr18	35650601	0.820465765042186	0.600247907604771	0.779780573425897	0.767991349634862	0.897789492174788	0.879268786750566	GALNT1	-3968	na	7	85.7142868041992	40	1	0.220217857437415	2	q1-q3	lfc3	0.459431619
36492339	chr2	36492772	0.568574252920437	0.421115127048697	0.612224967142624	0.457722915611294	0.788047200750794	0.551345091600812	NA	NA	NA	0	150	0	3	0.442377377615222	2	q1-q3	lfc3	1.09557766
37944528	chr7	37944950	0.779915739657471	0.509216378766236	0.676224310308818	0.734165837707667	0.823352457174068	0.707814367407451	EPDR1	23210	na	2	0	0	0	0	1	q1-q3	lfc3	-0.191365526
39920818	chr17	39920985	0.772809116322098	0.569822621958692	0.773991659606545	0.721727103321829	0.853015845177117	0.736491923469855	GSDMB	-2168	na	7	938.082317352295	606.388890266418	12	2.43583793236087	4	q4	lfc3	0.695145418
40180263	chr17	40180437	0.546736216555794	0.21564110295567	0.630732695398855	0.464943945035567	0.707998706130102	0.262047669859936	RAPGEFL1	2769	na	2	177.777770996094	0	2	0.662190227200248	3	q1-q3	lfc3	0.688798312
40274178	chr22	40274430	0.923029168543051	0.284233162929958	0.853883393551513	0.845626554809665	0.940207455577213	0.642434014056519	ADSL	-72070	na	4	1083.20706176758	52.5	12	7.66555206735711	4	q4	lfc3	-0.202816883
41100213	chr1	41100431	0.884679176665187	0.631218490194884	0.800792897994456	0.730130075372041	0.890393652275281	0.808453508776323	SCMH1	61002	na	2	167.777778625488	0	2	0.506921372940607	3	q1-q3	lfc3	0.302760684
42274131	chr22	42274312	0.724186951073354	0.45915659160343	0.745500961842547	0.627266194662692	0.806443182692856	0.572660192100718	TCF20	9616	na	3	346.533472061157	136.666664123535	5	1.32515179734962	4	q4	lfc3	0.069262662
42329058	chr17	42329332	0.845676721881735	0.346801223856623	0.899243073914329	0.699539987750319	0.862537724312526	0.353093511097865	STAT5A	41003	na	1	188.235290527344	0	2	0.997750996050223	3	q1-q3	lfc3	0.160936218
44852969	chr18	44853237	0.844205311288565	0.586145294603473	0.867379806560169	0.729328147043767	0.857686125739646	0.729770833252962	NA	NA	NA	0	0	0	0	0	1	q1-q3	lfc3	0.777607579
44887207	chr18	44887612	0.845136955383033	0.472891190611323	0.837662259459455	0.709032684947348	0.881813590356301	0.715721529151358	NA	NA	NA	0	0	0	0	0	1	q1-q3	lfc3	0.280107919
44973574	chr10	44973823	0.883154565162591	0.392810038493495	0.829159832331413	0.66064545086161	0.90784638035998	0.610174628215549	C10orf10	5060	na	7	1297.81745910645	455.396821022034	14	6.86482337336735	4	q4	lfc3	0.584962501
45104566	chr21	45104842	0.533682825144033	0.406703820295763	0.432940907846536	0.408871875359245	0.676064112362678	0.507619899867756	ADARB1	29516	na	3	26.5873007774353	46.7857141494751	6	0.761874029089618	3	q1-q3	lfc3	0.037474705
46710445	chrX	46710618	0.542950372609523	0.383071178567923	0.649281481131851	0.487162601574067	0.547542284846551	0.465538002431606	SLC9A7	48555	na	1	0	0	0	0	1	q1-q3	lfc3	0.736965594
47528759	chr7	47529066	0.772995036081787	0.273106941328584	0.734478757776401	0.578598167583414	0.812761455906246	0.533536563327668	TNS3	53079	na	3	923.183197021484	25.7575750350952	11	5.49876904228524	4	q4	lfc3	-1
47729955	chr8	47730230	0.870698163441351	0.721285806305682	0.777006437893236	0.88899455685796	0.889398049474324	0.833036805804655	CEBPD	7935	na	1	78.5714263916016	27.2727279663086	1	0.14941235713567	2	q1-q3	lfc3	-0.028999872
48111795	chr17	48112051	0.901074991456493	0.611183564579366	0.946684547201043	0.882930641736259	0.912026309618214	0.823541306978266	SNX11	4211	na	2	493.939395904541	275.396822929382	6	1.73934856126276	4	q4	lfc3	0.352671618
48755251	chr18	48755411	0.892379707127806	0.253703978452216	0.860301613735397	0.914344177716589	0.91375349855596	0.74624612497448	NA	NA	NA	2	190	12.5	2	1.27735145735118	4	q4	lfc3	-0.119581616
48871663	chr17	48871952	0.703718438845367	0.412130580394478	0.535503133043631	0.576376643245088	0.747924005888506	0.578546959360232	ATP5G1	-20834	na	3	815.151519775391	486.190479278564	9	2.624290726058	4	q4	lfc3	-0.38332864
48969224	chr12	48969453	0.833211337465271	0.600739888913707	0.634158484233989	0.703353392072666	0.8765083274347	0.793187915147348	WNT10B	2406	na	0	372.727272033691	226.666664123535	4	0.929885794206259	3	q1-q3	lfc3	-0.427421224
49253083	chr12	49253271	0.87599940641763	0.360060994740165	0.838083635837075	0.811720788429137	0.929818785966542	0.506960425199789	TUBA1C	-11728	na	3	169.230766296387	0	2	1.03187682335493	3	q1-q3	lfc3	0.038068041
51113806	chr10	51114032	0.640241691373703	0.571973481489578	0.742525685759191	0.539457238062457	0.737366546804147	0.648479912794836	PRKG1	39333	na	2	0	0	0	0	1	q1-q3	lfc3	-0.478047297
54629967	chr2	54630206	0.818368192231089	0.25553472974503	0.662113593918285	0.537304483823883	0.886338504763875	0.477957561619544	SPTBN1	71574	na	4	218.722938537598	0	4	2.25133384994423	4	q4	lfc3	0.015698686
55065216	chr7	55065380	0.666238688891754	0.370404070192661	0.651116679547355	0.359575001506834	0.75059105884177	0.461688789858863	EGFR	-44437	na	3	0	0	0	0	1	q1-q3	lfc3	-0.777607579
55601226	chr14	55601561	0.608002024952233	0.421195816695468	0.668676684573735	0.456338175948775	0.743144161540032	0.388251399847239	KTN1	21020	na	2	0	0	0	0	1	q1-q3	lfc3	0.108592561
55607813	chr3	55608142	0.846336431749703	0.352036119682725	0.82243351620986	0.801016738846978	0.860769001802853	0.564950270254716	WNT5A	-120171	na	2	87.5	0	1	0.494300312066978	3	q1-q3	lfc3	-0.137503524
55623820	chr3	55624107	0.641332986407422	0.594062214768751	0.727520829025221	0.781561315120628	0.665367855420158	0.568893296160635	WNT5A	-136178	na	1	165.151519775391	0	2	0.0945415432773415	2	q1-q3	lfc3	-0.137503524
57533698	chr17	57533913	0.911056316274787	0.844236376371295	0.938618155570163	0.860269625012421	0.93727172816646	0.889115856837582	NA	NA	NA	2	0	0	0	0	1	q1-q3	lfc3	-0.012330802
58191636	chr18	58191944	0.759478985897289	0.325538787835117	0.691178052636978	0.753089636726193	0.78503838536204	0.568250411257449	NEDD4L	-3446	na	1	166.666664123535	0	2	0.867880396124343	3	q1-q3	lfc3	0.199308808
59209918	chr5	59210148	0.772805195103475	0.579232025550743	0.710434157486154	0.709332441614468	0.894459082164732	0.728631841532204	PDE4D	65972	na	0	25	14.2857141494751	1	0.193573169552731	2	q1-q3	lfc3	0.280107919
59329103	chr5	59329423	0.783790306594304	0.473386639066237	0.771545561544126	0.649118807701418	0.80393536136049	0.603276211234425	PDE4D	27479	na	1	0	0	0	0	1	q1-q3	lfc3	1.938599455
60030848	chr17	60031084	0.815020509225219	0.608093028042853	0.753105453395148	0.821895725054016	0.850176885241491	0.67609197949409	HEATR6	47848	na	4	0	0	0	0	1	q1-q3	lfc3	0.736965594
60115435	chr17	60115778	0.889100882588683	0.607778137038726	0.558895412583692	0.6852767801366	0.751946414126497	0.752164850559329	CA4	-34158	na	4	0	0	0	0	1	q1-q3	lfc3	1
60925918	chr11	60926112	0.609172385133451	0.279306541034541	0.677445665559123	0.581279417620473	0.649093985882109	0.466104582268938	TMEM132A	1478	na	1	149.242420196533	28.5714282989502	2	0.65973168819782	3	q1-q3	lfc3	0.233270475
61436775	chr20	61436997	0.520979466892315	0.173380424709681	0.475837587478102	0.398132899070459	0.651327382678373	0.33679750578373	CDH4	-62424	na	1	20	0	1	0.347599042182634	2	q1-q3	lfc3	0.584962501
61467748	chr11	61467943	0.744568711585787	0.579568161316818	0.697539151851205	0.689611861013779	0.837616873985842	0.793408586338043	PPP1R32	-13170	na	3	293.015871047974	150	5	0.825002751344845	3	q1-q3	lfc3	0.0489096
62055020	chr10	62055263	0.709969790077749	0.190105316777301	0.60569474339863	0.510079146179822	0.852574152932075	0.631932204169336	ARID5B	5810	na	1	0	0	0	0	1	q1-q3	lfc3	0.514573173
62848559	chr12	62848778	0.828878145561826	0.454470545423325	0.771483729483682	0.5414000458147	0.765728780049512	0.589964650958943	PPM1H	86108	na	2	0	0	0	0	1	q1-q3	lfc3	0.696607857
63698901	chr20	63699065	0.711670341031433	0.402168855559553	0.674079401524214	0.632568185594548	0.743920091567844	0.599632532359661	TNFRSF6B	2251	na	5	541.547616958618	260	8	2.47601188377504	4	q4	lfc3	-0.222392421
64686345	chr2	64686523	0.804362579814442	0.726400640495551	0.770098690358212	0.791338092425399	0.865204637768472	0.81240172670894	SERTAD2	-32433	na	2	170.909088134766	130	2	0.155923878637783	2	q1-q3	lfc3	0.469485283
64699825	chr2	64700051	0.869329627365126	0.588789496879107	0.796697290894164	0.795137978444908	0.877317339587305	0.792618485767456	SERTAD2	-45913	na	6	628.382034301758	276.666666030884	7	1.96378091340213	4	q4	lfc3	0.509013647
64708167	chr14	64708390	0.655813416711003	0.491906062048761	0.734510625144247	0.505994727336194	0.800012389481293	0.565330507346064	PLEKHG3	3760	na	2	240	73.3333320617676	3	0.491722063986728	3	q1-q3	lfc3	0.03355256
64756865	chr8	64757032	0.646627333061105	0.425920725223667	0.631926652336567	0.574388782794024	0.615821001462052	0.366069026246106	CYP7B1	41760	na	3	0	0	0	0	1	q1-q3	lfc3	-0.392317423
65917115	chr15	65917419	0.773451607585095	0.586967405071899	0.722160178825768	0.607457557231551	0.752168159791883	0.50214457682966	RAB11A	47657	na	3	13.3333330154419	0	1	0.186484202513197	2	q1-q3	lfc3	-0.667424661
67073424	chr5	67073607	0.712257145513109	0.383329268692985	0.642921041328744	0.646330845269483	0.840046947242686	0.347250073445177	MAST4	68805	na	3	162.5	0	4	1.3157115072805	4	q4	lfc3	0.91753784
67386544	chr3	67386725	0.798135206725582	0.767876033351226	0.933749644822001	0.917199466624993	0.875453552247384	0.817942508266732	NA	NA	NA	2	0	0	0	0	1	q1-q3	lfc3	0.05621601
69682940	chr7	69683112	0.919271320270334	0.691160568411755	0.92594903974529	0.833621217187174	0.916097063139694	0.887892674720154	AUTS2	84022	na	6	0	0	0	0	1	q1-q3	lfc3	-0.222392421
70668623	chr7	70668896	0.888149983997062	0.359948307730234	0.781515841405506	0.502975874049922	0.858350614120699	0.446587916324663	GALNT17	-463641	na	4	0	0	0	0	1	q1-q3	lfc3	-0.652076697
70947870	chr14	70948246	0.548046620423534	0.100520296544919	0.653380365860433	0.288117715473091	0.697311837460411	0.362263166273986	PCNX1	40466	na	4	75.5555572509766	0	3	1.34257897163585	4	q4	lfc3	0.172467196
72901370	chr6	72901537	0.672760853267947	0.403152902591093	0.596832610792883	0.37106356169069	0.815450089432135	0.669940971993032	NA	NA	NA	2	88.5714282989502	0	3	0.80882385203056	3	q1-q3	lfc3	0.087462841
72973106	chr3	72973595	0.769823721270892	0.167873612378276	0.767232498280863	0.381314130389279	0.813597276542443	0.121506397720978	PPP4R2	-23148	na	2	0	0	0	0	1	q1-q3	lfc3	-0.018147347
73166892	chr17	73167194	0.882709379711198	0.385288264185789	0.871548827397102	0.769420729130256	0.894269844219293	0.493739162572509	SSTR2	1872	na	1	550.993286132812	47.7777767181396	6	2.98452669315245	4	q4	lfc3	3.169925001
74200503	chr15	74200748	0.676299184299769	0.707865175566699	0.648791293205728	0.59214646303192	0.828961971961639	0.721982202956326	STRA6	2132	na	1	5	0	1	-0.0315659912669295	1	q1-q3	lfc3	1.514573173
74423967	chrX	74424168	0.837769124939483	0.615008134331874	0.801464228785949	0.759909643990957	0.895239335493938	0.861116592746199	SLC16A2	2475	na	1	93.3333358764648	50	1	0.222760990607609	2	q1-q3	lfc3	-0.447458977
74506548	chrX	74506792	0.71076917420403	0.630144514242424	NA	NA	0.749315512914728	0.739681228226217	SLC16A2	85056	na	0	0	0	0	0	1	q1-q3	lfc3	-0.415037499
75000907	chr16	75001087	0.888413779981739	0.519965605565021	0.885217885286689	0.663178539379131	0.906469474529065	0.610416282976344	ZNRF1	1891	na	2	72.7272720336914	0	1	0.368448174416718	2	q1-q3	lfc3	0.377235467
75780072	chr13	75780382	0.712444454437533	0.447318256718864	0.700848225103411	0.580641500355665	0.775999753649857	0.647656683364936	LMO7	19412	na	2	0	0	0	0	1	q1-q3	lfc3	0.08246216
75877194	chr17	75877434	0.601470981981593	0.26844824856864	0.570585463772398	0.373984613115266	0.65030216541623	0.34249139996636	TRIM47	1142	na	7	603.095371246338	0	18	5.99440920143316	4	q4	lfc3	1.443606651
76023475	chr4	76023731	0.720604784003439	0.444082495264339	0.774075192655895	0.697492591984572	0.701913928916631	0.514226159036699	CXCL10	0	na	3	183.333335876465	0	3	0.829566866217299	3	q1-q3	lfc3	0.234465254
76309684	chr15	76309911	0.637624924877627	0.224726760914557	0.665358175835709	0.587878198453635	0.783272028642678	0.46624184238389	ETFA	1559	na	1	10	0	2	0.82579632792614	3	q1-q3	lfc3	0.089172643
76565258	chr17	76565418	0.572554950067283	0.322906383020314	0.567526369732579	0.466464475918221	0.660890429978375	0.519646460170171	ST6GALNAC2	20646	na	2	84.0909090042114	14.2857141494751	3	0.748945701140907	3	q1-q3	lfc3	0.194522365
76831203	chr5	76831393	0.833830780524846	0.415044183058976	0.79791492304886	0.682821168996349	0.903392118226695	0.55985537477516	F2RL1	12227	na	2	246.70329284668	0	3	1.25635979239761	4	q4	lfc3	1.080919995
77722363	chr5	77722620	0.679426005477082	0.555528649638176	0.742001280617335	0.784105439601029	0.821468657953758	0.663680892714848	TBCA	53742	na	2	160	66.6666641235352	3	0.371692067516719	2	q1-q3	lfc3	0.107670791
77770374	chr5	77770651	0.838029711675166	0.607546775242227	0.693328534056744	0.765270470023879	0.871171361261958	0.768892303287206	TBCA	5711	na	1	90.9090881347656	0	1	0.230482936432939	2	q1-q3	lfc3	0.107112101
78076269	chr5	78076635	0.874571751137712	0.676794595281573	0.836505319002011	0.813163668212828	0.851545049724391	0.817506404015541	NA	NA	NA	1	0	0	0	0	1	q1-q3	lfc3	0.341827652
78252804	chr4	78253125	0.771195172407548	0.25194977717872	0.719563578035302	0.664533818438186	0.868926183413047	0.446220080363969	NA	NA	NA	4	385.714286804199	0	5	2.59622697614414	4	q4	lfc3	0.506959989
78849001	chr3	78849230	0.713112369137566	0.438962416970638	0.591814631351277	0.503869523952958	0.813627652538676	0.539496698344666	NA	NA	NA	1	60	0	1	0.274149952166928	2	q1-q3	lfc3	0.541709303
78872318	chr3	78872515	0.538545683125903	0.469161326100846	0.85388818414304	0.599582950383787	0.731288077653707	0.525572533964077	NA	NA	NA	3	33.3333320617676	0	2	0.138768714050113	2	q1-q3	lfc3	0.541709303
78981709	chr3	78981953	0.801823087603004	0.652578529793005	0.779172574593618	0.803282445312746	0.85304767218962	0.841942123751861	ROBO1	37507	na	1	0	0	0	0	1	q1-q3	lfc3	0.675377796
79520733	chr10	79521091	0.607913178327923	0.31109465364967	0.443938745618802	0.48208376762025	0.611882703643035	0.493534921369497	EIF5AL1	8133	na	3	227.318370819092	14.2857141494751	4	1.18727409871301	4	q4	lfc3	1.222392421
79529020	chr10	79529242	0.846775944660418	0.500860198014368	0.798929809676203	0.762045334728008	0.923173039548005	0.804028052485954	EIF5AL1	16420	na	4	782.023803710938	299.05483341217	10	3.4591574664605	4	q4	lfc3	1.222392421
80011031	chr5	80011214	0.79987403382653	0.761251830328224	0.781092182309428	0.834508551831116	0.810296680564621	0.808973450735274	THBS4	19736	na	1	0	0	0	0	1	q1-q3	lfc3	-0.502500341
80049101	chr18	80049555	0.841954027232833	0.581671858125612	0.755486517712086	0.841483288255046	0.885023810718341	0.841125486785312	RBFA	14756	na	7	444.444442749023	341.111114501953	6	1.56169301464332	4	q4	lfc3	-0.00841224
80231070	chr10	80231263	0.804906863704088	0.59961408344433	0.757832700000171	0.799597171560511	0.856990569040262	0.833060077052787	ANXA11	-25393	na	4	833.330593109131	451.385278701782	11	2.25822058285734	4	q4	lfc3	1.362570079
80239243	chr10	80239601	0.674594310814765	0.381029149961264	0.678385214947398	0.616323464130322	0.711783318068661	0.611898823146374	ANXA11	-33566	na	3	330.126260757446	138.438230514526	5	1.4678258042675	4	q4	lfc3	1.222392421
80419700	chr15	80419894	0.667270670130394	0.344234260156035	0.601527718336871	0.616076298431754	0.704472647425505	0.485134150272139	ARNT2	15351	na	4	650.337547302246	14.2857141494751	8	2.58429127979487	4	q4	lfc3	1.807354922
81405470	chr17	81405689	0.522040956160969	0.363336119722767	0.443227050293917	0.395278641661063	0.582122640827903	0.454334596231643	BAHCC1	5750	na	3	133.876050949097	14.2857141494751	7	1.11093385506741	3	q1-q3	lfc3	0.313157885
81839505	chr4	81839961	0.756046085397549	0.536778275748248	0.835838812880971	0.698898831706279	0.778827880213762	0.68560022960066	RASGEF1B	-367577	na	0	0	0	0	0	1	q1-q3	lfc3	0.289506617
83537316	chr7	83537476	0.781521977178354	0.776511308615334	0.819756254076133	0.853756089042705	0.81292991524465	0.80170950369947	NA	NA	NA	2	0	0	0	0	1	q1-q3	lfc3	-0.423211431
90838616	chr7	90838792	0.763843699880373	0.516230503574223	0.781142638743912	0.746594482918566	0.836407250421589	0.607400215546165	NA	NA	NA	1	328.57142829895	36.5079355239868	4	0.9904527852246	3	q1-q3	lfc3	-0.311944006
91079175	chr5	91079364	0.778307540621606	0.636953120999743	0.787170865759649	0.688144800777631	0.72305494095777	0.770880742493735	NA	NA	NA	1	104.545455932617	48.5714282989502	3	0.424063258865589	2	q1-q3	lfc3	-0.304854582
91953526	chr15	91953806	0.852889248190558	0.470151092788765	0.816356821202302	0.844325725217127	0.918430517829918	0.688382037722485	SLCO3A1	99819	na	3	362.103172302246	99.5238094329834	4	1.53095262160717	4	q4	lfc3	-0.299560282
92642446	chr15	92642734	0.785125180185449	0.791161482812685	0.852084853908988	0.802866425171377	0.810958931262888	0.831331998034178	FAM174B	13068	na	1	0	0	2	-0.0120726052544717	1	q1-q3	lfc3	1.449307401
92723811	chr1	92724084	0.777048242307644	0.269368678123303	0.747007758721269	0.478598375907596	0.86294580403812	0.401729559105123	EVI5	61023	na	5	330.95237827301	0	6	3.04607738510604	4	q4	lfc3	0.517848305
93234084	chr13	93234419	0.562401515956609	0.395388833974432	0.34637187492603	0.380613938180799	0.562549310806252	0.60797980083419	GPC6	7277	na	3	0	0	2	0.334025363964354	2	q1-q3	lfc3	-0.459431619
95299760	chr13	95299934	0.860625998701821	0.751883737928343	0.692895550169094	0.724809349881933	0.915991972714105	0.788643796622374	ABCC4	1513	na	5	300	218.888885498047	3	0.326226782320434	2	q1-q3	lfc3	-0.206450877
95552706	chr10	95552921	0.773748537482498	0.336687620218792	0.681683246121315	0.446198653156912	0.90618142442592	0.378487778898413	SORBS1	8500	na	2	177.5	20	2	0.874121834527411	3	q1-q3	lfc3	0.321928095
97172279	chr10	97172485	0.622816579823278	0.608512176961559	0.734468505209246	0.63323614650634	0.721179173741186	0.686418955564208	SLIT1	13442	na	1	0	0	0	0	1	q1-q3	lfc3	0.070389328
99501780	chr6	99502065	0.826829053149683	0.374903154573505	0.899225139396015	0.920638299297326	0.891803941707489	0.655098306855703	USP45	13312	na	2	409.893848419189	23.6111106872559	6	2.71155539145707	4	q4	lfc3	0.216575095
102627750	chr10	102628120	0.78608776260224	0.368633097145245	0.663439621124531	0.544527278632011	0.857310519763661	0.393366979656774	TRIM8	-16375	na	5	133.333332061768	0	2	0.83490933091399	3	q1-q3	lfc3	0.406320282
103135293	chr10	103135547	0.912759592625585	0.710142551098679	0.812573738044532	0.933521608311669	0.941126104129494	0.893843112926258	NT5C2	18275	na	2	91.6666641235352	16.6666660308838	1	0.202617041526906	2	q1-q3	lfc3	-0.012437103
103678246	chr10	103678416	0.87206902427736	0.406465773092943	0.713198910795402	0.726656803475836	0.856565837792082	0.697168633674602	NA	NA	NA	9	1382.25774765015	214.285712242126	16	7.44965201895067	4	q4	lfc3	-1
104520672	chr12	104520832	0.534904522209138	0.391695734928215	0.503293772561718	0.510549397321507	0.486233003577056	0.465288151506317	CHST11	63759	na	2	0	0	2	0.286417574561846	2	q1-q3	lfc3	0.504472583
105404919	chr8	105405114	0.734807361466935	0.664889371507926	0.681119215452384	0.697989291508759	0.794988685236748	0.798308118196043	ZFPM2	86001	na	1	37.5	0	1	0.0699179899590089	2	q1-q3	lfc3	-0.540568381
106107593	chr2	106107838	0.880271149929676	0.512280738494312	0.75377703382595	0.81019192061789	0.91709819405818	0.561889027176018	UXS1	31044	na	5	226.731601715088	0	3	1.10397123430609	3	q1-q3	lfc3	-0.044807795
110371933	chr13	110372094	0.915449968193082	0.628674651606635	0.858300837532175	0.862593416971577	0.919207524886076	0.786914753279896	COL4A2	64667	na	2	200	68.8311700820923	2	0.573550633172893	3	q1-q3	lfc3	-0.102098188
111411355	chr12	111411515	0.798067702383645	0.637869522385459	0.805873337470714	0.564551741764759	0.858668211176976	0.803683218386757	SH2B3	5408	na	2	0	0	1	0.160198179998186	2	q1-q3	lfc3	1.263034406
112028852	chr9	112029038	0.817146773590844	0.675855173712791	0.804550947927259	0.844629976335247	0.885841077008254	0.788874263461355	NA	NA	NA	2	87.5	80	1	0.141291599878053	2	q1-q3	lfc3	0.152003093
112030051	chr9	112030314	0.727383357394812	0.531458618619276	0.688797480618992	0.583047467089169	0.710443097819863	0.665301521294571	NA	NA	NA	1	14.2857141494751	0	1	0.195924738775536	2	q1-q3	lfc3	-0.514573173
113266343	chr5	113266541	0.594394122764643	0.31318135414326	0.448136914789897	0.553714818614633	0.60834010088376	0.47156296056378	MCC	28375	na	1	120	33.3333320617676	2	0.562425537242767	3	q1-q3	lfc3	0
113472192	chr3	113472359	0.76191742139828	0.557344450096051	0.677681754180313	0.615475361614183	0.838732811529202	0.691264865937957	CFAP44	-30678	na	3	0	0	0	0	1	q1-q3	lfc3	-0.026472211
116230310	chr7	116230541	0.674464960866206	0.575760138379101	0.661741003536893	0.622586646168884	0.749068148782009	0.681649390285597	TES	7360	na	1	25	0	1	0.098704822487105	2	q1-q3	lfc3	0.065775268
116571619	chr1	116571789	0.71201680093673	0.327165622565776	0.736437268075918	0.656926561555	0.886257795962914	0.424061849081243	CD58	-526	na	4	329.393936157227	94.5454559326172	5	1.92425589185477	4	q4	lfc3	0.347923303
116573847	chr1	116574034	0.809169880915043	0.56255315133473	0.86616156018468	0.727706706134023	0.843632972947114	0.623588823445625	CD58	-2754	na	4	466.071426391602	159.047619819641	5	1.23308364790157	4	q4	lfc3	0.7589919
117897599	chr1	117897879	0.878648357275208	0.495435900292938	0.829568710759751	0.67764332771502	0.904318833343205	0.571535393809987	GDAP2	31801	na	3	245.909088134766	0	3	1.14963737094681	3	q1-q3	lfc3	0.276840205
120298912	chr8	120299078	0.820413161028293	0.812101053651526	0.89242852105512	0.839864452910553	0.872453940333733	0.867203061618145	MTBP	-146320	na	2	85.7142868041992	100	1	0.00831210737676746	2	q1-q3	lfc3	0.106915204
120928423	chr9	120928591	0.615791392186175	0.347488617482582	0.530894013395308	0.512841971332044	0.587361113135556	0.466638032362895	TRAF1	583	na	11	1418.45239067078	710.555550575256	22	5.90266104347905	4	q4	lfc3	-0.678071905
121503644	chr10	121503893	0.582437910556563	0.158281706838269	0.417266344441481	0.347648473089963	0.711257530206196	0.405820253896712	FGFR2	27422	na	2	71.4285736083984	0	1	0.424156203718293	2	q1-q3	lfc3	0.462219436
122970600	chr8	122970893	0.745642810681932	0.15713091825754	0.719914676597664	0.61175313675838	0.865069175293292	0.514018093124408	DERL1	71531	na	2	200	0	2	1.17702378484878	3	q1-q3	lfc3	-0.017921908
123996705	chr9	123996927	0.806534758527345	0.0985949271322326	0.68027139481609	0.422989418647492	0.874782306865649	0.284994111515497	LHX2	-14683	mem	6	679.688648223877	0	9	6.37145848255601	4	q4	lfc3	2
124010331	chr9	124010648	0.748744467053956	0.213292384855186	0.554790490743289	0.53823835482128	0.87761042062408	0.499425625702896	LHX2	-962	mem	3	494.444442749023	0	7	3.74816457539139	4	q4	lfc3	2.906890596
125410172	chr11	125410363	0.540670206685309	0.195501645319619	0.37237425450673	0.293929378086958	0.510032310675218	0.235983763689496	LOC403312	-84851	na	6	20	0	1	0.34516856136569	2	q1-q3	lfc3	-1.263034406
126339481	chr11	126339692	0.868194787084686	0.58789293177989	0.86956733993535	0.848160721282698	0.863499346374877	0.786861661185892	ST3GAL4	-15953	na	5	348.823528289795	79.5454559326172	4	1.12120742121918	3	q1-q3	lfc3	-0.19519176
126483238	chr5	126483426	0.612338125450375	0.472016163994453	0.540835704794802	0.456966097115351	0.716325769995634	0.531229131657904	GRAMD2B	18144	na	3	160.03787612915	16.6666660308838	5	0.701609807279608	3	q1-q3	lfc3	0.192645078
127346743	chr10	127346943	0.84870017004141	0.410989793642761	0.749021638248819	0.678311374423827	0.897627481722844	0.585452152576303	FAM196A	-150585	na	3	0	0	1	0.437710376398649	2	q1-q3	lfc3	0.17118665
127627223	chr9	127627443	0.583841118264129	0.49838352450999	0.642589525610576	0.427474176515946	0.669877938508923	0.377019448318157	STXBP1	15017	na	2	0	0	0	0	1	q1-q3	lfc3	-0.219009782
128507814	chr6	128508031	0.589817718897502	0.469869459042001	0.583337227620463	0.581784453705162	0.645661847610714	0.508626358044908	PTPRK	12644	na	3	50	0	2	0.239896519711002	2	q1-q3	lfc3	0.118644496
129752334	chr9	129752527	0.774877882533408	0.299332029275323	0.727185121616669	0.643401079922001	0.809377640156355	0.703425629449786	PTGES	539	mem	9	977.103172302246	318.095233917236	12	5.70655023909702	4	q4	lfc3	6.653442239
130073511	chr9	130073696	0.781091109531107	0.640697414299045	NA	NA	NA	NA	GPR107	19806	na	0	80	0	1	0.140393695232062	2	q1-q3	lfc3	0.150242636
130108147	chr10	130108423	0.907394645007514	0.425243500226535	0.862424150095458	0.807069838219868	0.917682305245485	0.710340863446704	GLRX3	-27952	na	4	545.238090515137	59.9999980926514	6	2.89290686868587	4	q4	lfc3	0
133389809	chr7	133390021	0.909398486325941	0.779563081534343	0.799277479596323	0.89383249583724	0.916448974127365	0.888063552419243	NA	NA	NA	2	455.555549621582	352.777778625488	5	0.64917702395799	3	q1-q3	lfc3	-0.238347527
134284411	chr5	134284760	0.595790372668158	0.224925218512351	0.482436802259118	0.587200664866541	0.601929153196476	0.454026536246311	PPP2CA	-58152	na	3	58.3838386535645	20	4	1.48346061662323	4	q4	lfc3	-0.459431619
134554820	chr5	134555083	0.729738342578641	0.413081714731772	0.734442325245399	0.742682531346327	0.8648489477239	0.647003501127826	JADE2	28713	na	3	311.25	53.3333320617676	4	1.26662651138748	4	q4	lfc3	-0.706268797
136902460	chr9	136902730	0.867430137430772	0.178962177352303	0.775000126332173	0.296243904975907	0.877237046000526	0.197567055277571	TRAF2	15948	na	7	974.382293701172	0	11	7.57314756086316	4	q4	lfc3	0.489118947
137873388	chr6	137873687	0.884495305214433	0.0407227338269672	0.903232582905954	0.648207249645616	0.884171983446038	0.268676635688367	TNFAIP3	6201	na	1	271.428573608398	0	3	2.5313177141624	4	q4	lfc3	4.05626822
140870465	chr4	140870674	0.716328446703779	0.476900153466318	0.72843629758367	0.712410607126471	0.817524357804224	0.700426271358185	TBC1D9	-114148	na	4	0	0	0	0	1	q1-q3	lfc3	-0.215728691
140956079	chr8	140956241	0.788945493789887	0.459118307322078	0.827254383664752	0.662776134961584	0.860877743096214	0.690976951788238	PTK2	44805	na	1	126.10294342041	0	2	0.659654372935616	3	q1-q3	lfc3	0.02116461
141406162	chr8	141406381	0.771470513582904	0.375181387132973	0.711454121415204	0.780992343476914	0.830346345865506	0.64947228715563	PTP4A3	-15007	na	6	981.470607757568	138.614715576172	14	5.54804777029903	4	q4	lfc3	-0.263034406
142857593	chr5	142857764	0.821524055870301	0.463839410611835	0.781640278598091	0.681288308253497	0.879947899472733	0.553671057122123	ARHGAP26	86374	na	3	255.555557250977	7.692307472229	3	1.0730539357754	3	q1-q3	lfc3	-0.321928095
143285388	chr8	143285548	0.806988752662671	0.685743193869177	0.793487754649224	0.781960970034551	0.849033836563603	0.773966430009395	ZNF696	-5841	na	9	1495.5076084137	1015.79004096985	19	2.30366561707638	4	q4	lfc3	0.556393349
149780864	chr5	149781024	0.872772849088669	0.592886161910044	0.870376179055837	0.815151273149422	0.880226578277737	0.767700223007204	PPARGC1B	8925	na	8	1212.16117095947	671.489625930786	14	3.91841362050075	4	q4	lfc3	0.682259702
151087099	chr5	151087350	0.90651490939736	0.454380890429865	0.853685688899952	0.812133424433081	0.910226436253414	0.414490945897458	TNIP1	0	na	6	878.333335876465	61.9047603607178	10	4.52134018967496	4	q4	lfc3	1.584962501
154965060	chr7	154965227	0.770110314669819	0.582604054761325	0.712473098897916	0.627842924456798	0.813953165529953	0.734677946279288	PAXIP1	37746	na	2	133.33332824707	44.4444427490234	2	0.375012519816988	2	q1-q3	lfc3	0.398549376
155496312	chr7	155496557	0.851142572232307	0.622223558148406	0.776044442382789	0.786681347942065	0.88184264242316	0.779802492928048	CNPY1	37288	na	6	597.916667938232	291.269840240479	7	1.60243309858731	4	q4	lfc3	-0.222392421
155682005	chr7	155682184	0.874528002380642	0.74216954296267	0.851950732917187	0.876606513464586	0.923857107247022	0.872579695142758	RBM33	37497	na	6	1341.92806625366	956.598121643066	16	2.11773535068754	4	q4	lfc3	0.360294535
156161372	chr3	156161658	0.639358061820936	0.467704972169593	0.590173978652667	0.544106572305676	0.730981676561288	0.672812724758422	KCNAB1	18411	na	1	30.6818180084229	0	2	0.343306179302685	2	q1-q3	lfc3	0.514573173
157461030	chr6	157461272	0.662195111374428	0.330494766336274	0.581728404155577	0.518154735609375	0.744487226119612	0.402366873328669	ZDHHC14	79506	na	4	170	0	3	0.995101035114462	3	q1-q3	lfc3	0.426814667
158300416	chr6	158300616	0.719874067304203	0.283893373286092	0.68004497974873	0.506445364220155	0.760661851962148	0.558331426932878	TULP4	-12044	na	2	185	0	2	0.871961388036222	3	q1-q3	lfc3	0.710493383
158821488	chr4	158821762	0.599971203413164	0.624212707047516	0.635471083949614	0.629875737658121	0.709397899477915	0.678291990981212	FNIP2	15395	na	1	0	0	0	0	1	q1-q3	lfc3	-0.584962501
168092988	chr6	168093204	0.681217533716065	0.485827418267738	0.722795162954366	0.573468153902012	0.728427348381633	0.608852356994698	FRMD1	-13829	na	7	738.953956604004	391.282048225403	11	2.1492912699316	4	q4	lfc3	2.247927513
169309008	chr3	169309177	0.673815028215736	0.39026697026001	0.543690487858185	0.427893767812107	0.732486828939749	0.6390402944173	MECOM	-161274	na	3	66.2337656021118	0	3	0.850644173867177	3	q1-q3	lfc3	0.540568381
169748989	chr2	169749200	0.797186101869763	0.65377970668013	0.695007575389812	0.75125913679969	0.808918103529082	0.797655742625945	KLHL23	15144	na	1	133.333332061768	53.3333320617676	2	0.286812790379267	2	q1-q3	lfc3	0.439884228
171881433	chr1	171881703	0.659484614439495	0.305601611383338	0.675671476909599	0.702599804718139	0.777112538253562	0.481096299018798	DNM3	39956	na	0	77.7777786254883	0	1	0.353883003056157	2	q1-q3	lfc3	0.678071905
177537799	chr5	177538052	0.775436437482919	0.303564959219567	0.707608239487043	0.430072849513536	0.824623113991001	0.304218364042898	FAM193B	16534	na	7	1207.60821533203	144.871795654297	15	7.07807217395028	4	q4	lfc3	-0.15359109
179175001	chr3	179175173	0.705297567744191	0.424894783962741	0.556753633592239	0.418418955072758	0.891518978212012	0.600896972226271	PIK3CA	26479	na	1	76.1904754638672	0	2	0.5608055675629	3	q1-q3	lfc3	-0.299560282
191063486	chr2	191063698	0.558880826013336	0.478612080117417	0.450934024517753	0.394855360701599	0.585571371679602	0.485378539084419	STAT1	-49236	na	3	10	0	2	0.160537491791838	2	q1-q3	lfc3	0.540568381
202339940	chr1	202340133	0.926699208264182	0.702513687111188	0.825439754297527	0.858863429193362	0.927622315243925	0.796276396851483	UBE2T	1834	na	3	442.5	90	5	1.12092760576497	3	q1-q3	lfc3	-0.10775618
206481245	chr1	206481490	0.707745728812147	0.600616894957318	0.631137067557158	0.510114884880643	0.807526248709273	0.555879748856992	IKBKE	11003	na	4	126.388885498047	0	3	0.321386501564487	2	q1-q3	lfc3	0.807354922
210400145	chr1	210400455	0.549079588646664	0.491044164253427	0.5013551794771	0.483226857513798	0.641931175192496	0.582472012337351	HHAT	70850	na	1	9.09090900421143	14.2857141494751	1	0.0580354243932366	2	q1-q3	lfc3	-0.502500341
222423615	chr2	222424046	0.502037250939457	0.0124867723981785	0.467213924205745	0.230645900643914	0.53385053448302	0.0268741751899014	SGPP2	-6	na	6	0	0	0	0	1	q1-q3	lfc3	5.169925001
222448928	chr2	222449131	0.691667149573341	0.399469802339363	0.823882560007358	0.657823125888727	0.781245196484225	0.458028195264392	SGPP2	24422	na	5	267.063493728638	113.333332061768	4	1.16878938893591	3	q1-q3	lfc3	1.657112286
235706547	chr2	235706722	0.887616439647449	0.60851969428643	0.75748955619318	0.77409494116954	0.916124499913701	0.789725679722529	NA	NA	NA	2	0	0	0	0	1	q1-q3	lfc3	-0.172180975
238077392	chr2	238077648	0.836012989208374	0.403080895054809	0.749422074398493	0.684373722564881	0.884106872389881	0.546724434981694	SCLY	16469	na	1	140	0	2	0.86586418830713	3	q1-q3	lfc3	-0.24728206
