# Supplementary material for: Sustained TNF-α stimulation leads to transcriptional memory that greatly enhances signal sensitivity and robustness
Source: eLife. 2020 Nov 6;9:e61965. doi: 10.7554/eLife.61965 (PMC7704108; doi:10.7554/eLife.61965)
Supplement: Figure 6—source data 4. [file elife-61965-fig6-data4.txt.zip › Figure6sourcedata4.txt]

gene_id	ver	gene	v1	v2	v3	v4	lfc2	gene_biotype	q	lfc_t	lfc_val
ENSG00000002919	14	SNX11	15.6331	18.0659	15.289	18.958	-0.0311038805392001	protein_coding	q4	lfc1	0.20263157172477
ENSG00000005339	13	CREBBP	14.9154	16.1491	14.9142	17.2727	-0.00011230986129831	protein_coding	q1-q3	lfc1	0.111071866578992
ENSG00000006118	14	TMEM132A	26.1552	43.0719	26.6225	40.0747	0.0250731571484831	protein_coding	q1-q3	lfc1	0.708981017912308
ENSG00000007080	10	CCDC124	122.547	124.433	124.666	111.23	0.0246332388883833	protein_coding	q4	lfc1	0.0219451190496087
ENSG00000008083	13	JARID2	8.24343	7.29212	8.1563	7.64269	-0.0144488528972283	protein_coding	q1-q3	lfc1	-0.166183456833618
ENSG00000008517	16	IL32	0.429646	33.3369	3.52196	29.0718	2.11314537163204	protein_coding	q1-q3	lfc1	5.18577213360793
ENSG00000010803	16	SCMH1	26.0663	25.964	25.5718	26.2792	-0.0271071214917948	protein_coding	q1-q3	lfc1	-0.00556617200957197
ENSG00000011465	16	DCN	0	0	0	0	0	protein_coding	q1-q3	lfc1	0
ENSG00000015475	18	BID	18.3919	19.3888	18.9662	19.879	0.0432034787730796	protein_coding	q1-q3	lfc1	0.0741884290796955
ENSG00000021852	12	C8B	0	0	0	0	0	protein_coding	q1-q3	lfc1	0
ENSG00000022267	16	FHL1	52.2784	51.849	53.0871	55.0738	0.021938127706158	protein_coding	q1-q3	lfc1	-0.011785637155254
ENSG00000043143	20	JADE2	3.76884	2.94774	3.70094	3.15999	-0.0231319094244669	protein_coding	q1-q3	lfc1	-0.308193107662498
ENSG00000048740	17	CELF2	6.28456	6.66455	6.91335	6.87146	0.127870370314426	protein_coding	q1-q3	lfc1	0.0786208373633347
ENSG00000049249	8	TNFRSF9	0	1.31353	0.00294271	1.25369	0.00846597769584243	protein_coding	q4	lfc1	1.85880061103372
ENSG00000049759	16	NEDD4L	12.3639	16.1623	13.1028	19.0978	0.0805755497474744	protein_coding	q1-q3	lfc1	0.373259461934881
ENSG00000050344	8	NFE2L3	11.8526	19.8045	12.8688	21.4624	0.114055238038984	protein_coding	q4	lfc1	0.716984766099244
ENSG00000052795	12	FNIP2	5.97834	5.70045	5.88612	6.16908	-0.0206845239904825	protein_coding	q1-q3	lfc1	-0.0632512630420479
ENSG00000054392	12	HHAT	1.83634	1.51788	1.73193	1.31399	-0.0659584595916272	protein_coding	q1-q3	lfc1	-0.21140985793965
ENSG00000056558	10	TRAF1	0.271914	0.320952	0.327052	0.383546	0.0995379163301663	protein_coding	q4	lfc1	0.088857748150335
ENSG00000057704	10	TMCC3	1.39977	3.18933	1.4465	3.38684	0.0350575787315305	protein_coding	q1-q3	lfc1	0.957534073789406
ENSG00000058085	14	LAMC2	0.22385	0.272048	0.281006	0.234615	0.109642866334847	protein_coding	q4	lfc1	0.0929997805164471
ENSG00000060138	12	YBX3	302.116	313.558	311.853	310.484	0.045689118202933	protein_coding	q1-q3	lfc1	0.0535427514220261
ENSG00000064835	10	POU1F1	0.0235616	0	0	0.0117899	-0.0664311935319158	protein_coding	q1-q3	lfc1	-0.0664311935319158
ENSG00000065923	9	SLC9A7	5.29029	4.82188	4.12041	5.52545	-0.325614728403367	protein_coding	q1-q3	lfc1	-0.121699625512858
ENSG00000065970	8	FOXJ2	4.69007	4.8124	4.71057	4.6272	0.00568720514082914	protein_coding	q1-q3	lfc1	0.0336097825030199
ENSG00000066468	20	FGFR2	7.1325	9.46747	7.37955	10.2516	0.0459575554899169	protein_coding	q1-q3	lfc1	0.385071673586752
ENSG00000066583	11	ISOC1	43.7511	48.1182	46.0928	50.2951	0.0743937136306309	protein_coding	q1-q3	lfc1	0.135783162852755
ENSG00000067208	14	EVI5	3.91778	4.46691	3.76877	5.02583	-0.0495011433273551	protein_coding	q4	lfc1	0.169027029449908
ENSG00000068097	14	HEATR6	12.2583	11.6716	11.8781	12.2658	-0.0436462253835048	protein_coding	q1-q3	lfc1	-0.0679172798119513
ENSG00000069020	18	MAST4	2.36908	2.46765	2.47591	2.84053	0.0527426998373224	protein_coding	q1-q3	lfc1	0.0487327567360157
ENSG00000069509	5	FUNDC1	23.936	26.7334	26.0129	25.8911	0.117686336322654	protein_coding	q1-q3	lfc1	0.156368963803891
ENSG00000070731	9	ST6GALNAC2	0.736722	0.652359	0.635872	0.866501	-0.122720968038345	protein_coding	q1-q3	lfc1	-0.101930999932068
ENSG00000070950	9	RAD18	10.9252	13.0771	11.9868	13.743	0.128184383839131	protein_coding	q1-q3	lfc1	0.248955939994551
ENSG00000070961	15	ATP2B1	16.9925	17.5199	16.6665	19.5444	-0.0271405668939328	protein_coding	q1-q3	lfc1	0.0428545133997599
ENSG00000071054	16	MAP4K4	32.6997	39.7609	31.3165	39.9889	-0.0613950655579624	protein_coding	q4	lfc1	0.278209217793324
ENSG00000071282	11	LMCD1	4.33901	5.07778	5.12367	4.36304	0.216800018165735	protein_coding	q1-q3	lfc1	0.204979111797385
ENSG00000073605	18	GSDMB	2.96992	2.9223	2.04461	3.23119	-0.447457843048453	protein_coding	q4	lfc1	-0.0199361689230567
ENSG00000073711	10	PPP2R3A	1.58095	2.31401	1.59904	3.2399	0.0124873582128455	protein_coding	q1-q3	lfc1	0.435385154260678
ENSG00000074416	13	MGLL	0.341951	0.438677	0.718978	0.265999	0.533863909920106	protein_coding	q1-q3	lfc1	0.156892536458862
ENSG00000075461	5	CACNG4	0.103459	0.0650299	0.121434	0.0688122	0.0423454213604981	protein_coding	q1-q3	lfc1	-0.094928541788841
ENSG00000076685	18	NT5C2	21.3073	21.4129	21.3881	22.7223	0.00533556814542202	protein_coding	q1-q3	lfc1	0.00696926787087848
ENSG00000076864	19	RAP1GAP	1.28589	1.04023	1.31073	0.902161	0.0199282185092687	protein_coding	q4	lfc1	-0.213497419652262
ENSG00000077152	9	UBE2T	42.3017	44.9429	45.4913	44.1756	0.103692879027104	protein_coding	q1-q3	lfc1	0.086386806515619
ENSG00000080224	17	EPHA6	4.13007	3.98185	3.7115	3.60007	-0.136699839021961	protein_coding	q1-q3	lfc1	-0.0469396400509255
ENSG00000080298	15	RFX3	1.17199	1.39402	0.905055	1.35781	-0.250939613886717	protein_coding	q1-q3	lfc1	0.17988534626386
ENSG00000081800	8	SLC13A1	0	0	0	0.00478525	0	protein_coding	q1-q3	lfc1	0
ENSG00000082497	11	SERTAD4	6.66375	6.56192	6.46019	9.38502	-0.0415883016882892	protein_coding	q4	lfc1	-0.0206545133254995
ENSG00000084444	13	FAM234B	10.3541	12.8452	10.7682	13.667	0.0540169699789709	protein_coding	q4	lfc1	0.298080821264664
ENSG00000085276	17	MECOM	9.92714	8.95731	10.0805	9.55154	0.0210643025090898	protein_coding	q1-q3	lfc1	-0.140841711094756
ENSG00000086062	12	B4GALT1	8.1995	10.4509	8.18261	10.3399	-0.00280370184167431	protein_coding	q1-q3	lfc1	0.332045052445011
ENSG00000086289	11	EPDR1	9.82098	9.94292	9.98224	10.018	0.0223670818569239	protein_coding	q1-q3	lfc1	0.0169452035272933
ENSG00000087157	18	PGS1	19.9136	18.1475	19.1411	19.016	-0.0556548983689233	protein_coding	q1-q3	lfc1	-0.13054840167286
ENSG00000088448	14	ANKRD10	24.4861	28.4593	26.6854	32.6197	0.121706322422449	protein_coding	q1-q3	lfc1	0.212900996859817
ENSG00000090776	5	EFNB1	20.367	25.3837	22.4073	22.9014	0.134584220955032	protein_coding	q1-q3	lfc1	0.31082065865294
ENSG00000092964	16	DPYSL2	8.23518	7.6463	7.93121	7.10984	-0.0510977385666586	protein_coding	q4	lfc1	-0.100692487319471
ENSG00000094755	16	GABRP	0.0135657	0.0112365	0.0107748	0.00551488	-0.00786150221108842	protein_coding	q1-q3	lfc1	-0.00655800909767325
ENSG00000095637	21	SORBS1	1.84548	2.88459	1.91695	2.98662	0.0433044290792805	protein_coding	q1-q3	lfc1	0.529097881273706
ENSG00000100207	18	TCF20	13.4784	15.2667	12.8326	15.72	-0.0682410870822691	protein_coding	q1-q3	lfc1	0.173681496983806
ENSG00000100604	12	CHGA	0.222675	0.14967	0.188727	0.237553	-0.0694147512383297	protein_coding	q4	lfc1	-0.153639900030482
ENSG00000101333	16	PLCB4	2.29539	3.16889	2.57264	4.23544	0.13642917091186	protein_coding	q1-q3	lfc1	0.392294075301751
ENSG00000101546	12	RBFA	32.9303	36.2684	34.4168	33.7189	0.0627650455711884	protein_coding	q4	lfc1	0.137310096519919
ENSG00000101577	9	LPIN2	4.47709	4.71899	4.76428	5.74111	0.0809337508332412	protein_coding	q1-q3	lfc1	0.0684681623456464
ENSG00000101935	9	AMMECR1	22.3935	27.9575	22.6076	28.9546	0.0134293848886935	protein_coding	q1-q3	lfc1	0.313870884632381
ENSG00000101966	12	XIAP	6.34597	7.12952	7.61569	7.73049	0.245458788367928	protein_coding	q4	lfc1	0.156337324614079
ENSG00000103769	9	RAB11A	104.345	112	108.804	119.559	0.0600881359191734	protein_coding	q1-q3	lfc1	0.101666939695027
ENSG00000103888	15	CEMIP	0.372332	0.193695	0.200327	0.404089	-0.316848604061907	protein_coding	q1-q3	lfc1	-0.330575827444693
ENSG00000104951	15	IL4I1	0.0728115	0.152635	0.1043	0.160483	0.0772044850038067	protein_coding	q4	lfc1	0.188215902404018
ENSG00000105428	5	ZNRF4	0	0	0	0	0	protein_coding	q1-q3	lfc1	0
ENSG00000105810	9	CDK6	11.2542	12.7413	10.3801	14.4965	-0.111484534792934	protein_coding	q4	lfc1	0.171868418153209
ENSG00000105835	11	NAMPT	19.2855	22.7969	18.7668	22.9635	-0.0383265481445944	protein_coding	q1-q3	lfc1	0.23569447139537
ENSG00000106524	8	ANKMY2	9.20505	8.86918	9.84127	8.59347	0.0916058215515658	protein_coding	q1-q3	lfc1	-0.0508128583634959
ENSG00000106571	12	GLI3	5.99052	5.13083	5.53839	5.44506	-0.104170128184963	protein_coding	q1-q3	lfc1	-0.204986471792131
ENSG00000106689	10	LHX2	1.89198	5.37416	2.30975	8.02234	0.232236444266833	protein_coding	q4	lfc1	1.29617723541655
ENSG00000107959	15	PITRM1	44.4925	45.2691	46.2987	46.4076	0.056783922160654	protein_coding	q1-q3	lfc1	0.0246893909459587
ENSG00000108010	11	GLRX3	100.243	122.179	106.301	122.523	0.0842455569481416	protein_coding	q4	lfc1	0.284208713452389
ENSG00000108179	13	PPIF	163.961	203.14	171.215	199.454	0.0622705638071491	protein_coding	q1-q3	lfc1	0.308275464427853
ENSG00000108352	11	RAPGEFL1	5.85206	7.47076	5.69139	8.17694	-0.0369612013723541	protein_coding	q1-q3	lfc1	0.32749274969194
ENSG00000108423	14	TUBD1	14.0387	13.9248	13.1191	14.6753	-0.0942669063218738	protein_coding	q1-q3	lfc1	-0.011346958222667
ENSG00000108691	9	CCL2	0.0237047	4.63842	0.142963	6.3261	0.295982166152666	protein_coding	q1-q3	lfc1	3.29449935943547
ENSG00000109084	13	TMEM97	49.2163	49.6326	50.7183	49.5074	0.0429404371185592	protein_coding	q1-q3	lfc1	0.0120301260326772
ENSG00000109436	7	TBC1D9	5.96883	6.22168	5.65756	6.41664	-0.0711460188291272	protein_coding	q1-q3	lfc1	0.0553170622729256
ENSG00000109586	11	GALNT7	9.82585	8.49533	9.54638	8.82928	-0.0395847953659698	protein_coding	q1-q3	lfc1	-0.199012431998196
ENSG00000109819	8	PPARGC1A	1.05635	0.919533	1.06624	1.13612	0.00913876087798156	protein_coding	q1-q3	lfc1	-0.132750149596218
ENSG00000109906	13	ZBTB16	1.0538	0.634008	0.844823	0.848928	-0.208384512992684	protein_coding	q1-q3	lfc1	-0.454369998771925
ENSG00000110057	7	UNC93B1	6.34461	5.28472	7.42453	5.36377	0.211357031951316	protein_coding	q1-q3	lfc1	-0.242721210593965
ENSG00000110080	18	ST3GAL4	12.6147	14.0929	13.9387	15.4174	0.138756047665531	protein_coding	q1-q3	lfc1	0.15408180768936
ENSG00000111110	11	PPM1H	3.866	4.89848	3.93712	5.404	0.0233114404232716	protein_coding	q1-q3	lfc1	0.306241127845559
ENSG00000111252	10	SH2B3	3.44394	4.37188	4.06177	4.95816	0.20995610534945	protein_coding	q4	lfc1	0.304840994590452
ENSG00000111615	12	KRR1	31.7242	36.7028	32.918	38.4273	0.0524808509955317	protein_coding	q1-q3	lfc1	0.207266664601708
ENSG00000111799	20	COL12A1	0.169581	0.649888	0.242223	0.637514	0.148594117329554	protein_coding	q1-q3	lfc1	0.780162852642519
ENSG00000111863	12	ADTRP	0	0	0	0.00854166	0	protein_coding	q4	lfc1	0
ENSG00000113013	12	HSPA9	242.968	259.982	247.732	260.728	0.027956942245722	protein_coding	q1-q3	lfc1	0.0974515164497916
ENSG00000113296	14	THBS4	0.142593	0.0712567	0.270677	0.0850124	0.262221070878046	protein_coding	q1-q3	lfc1	-0.169766084132864
ENSG00000113328	18	CCNG1	95.5274	124.27	100.128	131.162	0.0675137732078584	protein_coding	q1-q3	lfc1	0.377753069413763
ENSG00000113430	9	IRX4	0.0864716	0.236937	0.0970061	0.467458	0.025684425359354	protein_coding	q1-q3	lfc1	0.329480042889124
ENSG00000113448	16	PDE4D	2.29613	1.95516	1.9806	2.63953	-0.172742319730326	protein_coding	q1-q3	lfc1	-0.187614390842072
ENSG00000113504	20	SLC12A7	3.61561	30.3906	3.60635	24.1022	-0.003249678112559	protein_coding	q1-q3	lfc1	2.90798971089997
ENSG00000113575	9	PPP2CA	95.4158	112.072	106.264	118.828	0.154584871415346	protein_coding	q4	lfc1	0.23100763899898
ENSG00000113645	13	WWC1	20.9544	27.646	21.0854	28.22	0.00878227287185424	protein_coding	q1-q3	lfc1	0.391656351846991
ENSG00000114251	13	WNT5A	7.61556	6.65775	7.05852	8.13775	-0.102586874417135	protein_coding	q1-q3	lfc1	-0.181184493482436
ENSG00000114541	14	FRMD4B	1.29486	2.12393	1.50136	2.30234	0.157109381743688	protein_coding	q1-q3	lfc1	0.54785791542919
ENSG00000114686	8	MRPL3	143.122	154.068	144.765	147.485	0.0164103854426307	protein_coding	q1-q3	lfc1	0.105964913075805
ENSG00000115306	15	SPTBN1	29.5353	27.2007	28.6565	29.3101	-0.0428415276441505	protein_coding	q4	lfc1	-0.116736640119763
ENSG00000115415	18	STAT1	15.1167	17.7749	15.9825	17.9783	0.0778454548079772	protein_coding	q1-q3	lfc1	0.226773885240222
ENSG00000115652	14	UXS1	23.1402	23.5917	24.6945	23.2667	0.0918665844356801	protein_coding	q1-q3	lfc1	0.0272939580932184
ENSG00000115828	15	QPCT	24.4178	25.4852	25.29	25.7124	0.0496350751183182	protein_coding	q1-q3	lfc1	0.0605134650146237
ENSG00000116030	16	SUMO1	100.103	104.248	98.2129	99.1938	-0.0273627908174368	protein_coding	q4	lfc1	0.0582493709547207
ENSG00000116663	10	FBXO6	0.345428	0.474206	0.410474	0.519916	0.106935925153536	protein_coding	q1-q3	lfc1	0.204544974327041
ENSG00000116815	15	CD58	5.2747	6.67459	5.13996	7.12613	-0.0340610686770071	protein_coding	q4	lfc1	0.313150390331123
ENSG00000116922	14	C1orf109	43.8281	46.9235	44.5264	51.5159	0.0225496076168958	protein_coding	q1-q3	lfc1	0.0973806153343067
ENSG00000118503	14	TNFAIP3	0.854172	12.2543	1.04918	12.5511	0.194093787030831	protein_coding	q4	lfc1	3.23550082162278
ENSG00000119787	13	ATL2	31.8566	36.3453	31.6714	36.3328	-0.00828129975238316	protein_coding	q4	lfc1	0.187420581604574
ENSG00000119801	12	YPEL5	5.91954	12.3442	6.51114	12.4594	0.127179120212998	protein_coding	q1-q3	lfc1	1.00057520680436
ENSG00000119953	12	SMNDC1	20.47	23.7245	21.1236	25.2571	0.044279868381215	protein_coding	q1-q3	lfc1	0.208140026911123
ENSG00000120094	6	HOXB1	0	0	0.0304585	0	0.0853117925653092	protein_coding	q1-q3	lfc1	0
ENSG00000120278	14	PLEKHG1	0.691546	0.620336	0.655096	0.656391	-0.044821889315968	protein_coding	q4	lfc1	-0.0889031724024443
ENSG00000120549	16	KIAA1217	1.6951	1.57246	1.43994	1.80049	-0.178274632400904	protein_coding	q1-q3	lfc1	-0.0829424077731037
ENSG00000120889	12	TNFRSF10B	29.7548	50.8842	29.6202	49.2824	-0.00643269811086501	protein_coding	q1-q3	lfc1	0.76416076915639
ENSG00000121380	12	BCL2L14	0.101515	0.0664126	0.0284291	0.106339	-0.186890798009195	protein_coding	q1-q3	lfc1	-0.0867473554697192
ENSG00000121879	3	PIK3CA	3.87741	4.30812	3.99198	4.25843	0.0372739873216091	protein_coding	q1-q3	lfc1	0.135395385958239
ENSG00000122359	17	ANXA11	52.4531	61.886	51.3927	58.7163	-0.0291835435906206	protein_coding	q4	lfc1	0.236507165714434
ENSG00000123094	15	RASSF8	3.7195	4.41029	3.57549	4.20121	-0.0500985270186501	protein_coding	q1-q3	lfc1	0.218736178743975
ENSG00000123119	11	NECAB1	1.30289	1.53286	1.50927	1.72404	0.156360066278015	protein_coding	q1-q3	lfc1	0.173199486288836
ENSG00000123552	17	USP45	8.45468	8.89359	8.11765	10.3057	-0.0553473721392562	protein_coding	q4	lfc1	0.0690347482715985
ENSG00000124357	12	NAGK	16.8882	14.0891	16.3347	14.5302	-0.0466705826939077	protein_coding	q1-q3	lfc1	-0.253217708479106
ENSG00000124678	17	TCP11	0.0209857	0	0.0194006	0.0188407	-0.00439609341020383	protein_coding	q1-q3	lfc1	-0.0593156791092901
ENSG00000124766	5	SOX4	17.2162	18.1639	16.2253	17.9914	-0.0830371005875752	protein_coding	q1-q3	lfc1	0.0751812934261695
ENSG00000124786	9	SLC35B3	6.10683	6.11966	6.40895	6.37173	0.0645082478390272	protein_coding	q1-q3	lfc1	0.00279889572821924
ENSG00000125046	14	SSUH2	0.696997	0.530555	0.688633	0.69271	-0.0101161963620345	protein_coding	q4	lfc1	-0.215998033942096
ENSG00000125257	13	ABCC4	8.99839	8.51306	8.44905	9.25427	-0.0859484548581865	protein_coding	q1-q3	lfc1	-0.0756659991238618
ENSG00000125398	5	SOX9	1.17383	3.18369	1.35991	3.36703	0.152079801620406	protein_coding	q1-q3	lfc1	1.137998646702
ENSG00000125735	10	TNFSF14	0.00405101	0	0.0122634	0.0084205	0.0233160763900111	protein_coding	q1-q3	lfc1	-0.0116416470722708
ENSG00000126561	16	STAT5A	0	0.0102487	0	0.0434334	0	protein_coding	q1-q3	lfc1	0.0292725067097946
ENSG00000126777	17	KTN1	49.0668	57.3221	50.7268	60.188	0.047524650968099	protein_coding	q1-q3	lfc1	0.222246883616545
ENSG00000126822	16	PLEKHG3	12.2303	11.6964	12.4136	12.8088	0.0206248273363191	protein_coding	q1-q3	lfc1	-0.0618110462613541
ENSG00000127191	17	TRAF2	19.0893	23.0672	20.1016	24.7279	0.0726905414808969	protein_coding	q4	lfc1	0.266714517776834
ENSG00000129187	14	DCTD	24.8205	24.3925	24.2764	23.9663	-0.0313393139710143	protein_coding	q1-q3	lfc1	-0.0245947635861613
ENSG00000129534	13	MIS18BP1	10.3465	10.6909	9.89432	12.997	-0.0614342024182272	protein_coding	q1-q3	lfc1	0.0450964840076125
ENSG00000130338	12	TULP4	4.29037	5.0248	4.49485	5.8114	0.060304261624922	protein_coding	q1-q3	lfc1	0.205785147737094
ENSG00000130368	5	MAS1	0	0	0	0	0	protein_coding	q1-q3	lfc1	0
ENSG00000132330	16	SCLY	32.2968	30.8043	32.3526	31.6293	0.00245249469661239	protein_coding	q1-q3	lfc1	-0.0671942159751339
ENSG00000132481	6	TRIM47	2.10315	7.17297	2.44442	7.24083	0.177725030154054	protein_coding	q4	lfc1	1.5595266683946
ENSG00000132589	15	FLOT2	40.1491	37.4912	39.5326	34.2236	-0.0220480927776398	protein_coding	q1-q3	lfc1	-0.097558128292781
ENSG00000132872	11	SYT4	0.00423812	0	0	0	-0.0121770940272519	protein_coding	q1-q3	lfc1	-0.0121770940272519
ENSG00000132938	18	MTUS2	1.2092	1.29761	0.889826	1.46067	-0.298416946844972	protein_coding	q1-q3	lfc1	0.0727588331498195
ENSG00000133687	15	TMTC1	5.01986	4.55318	4.8154	4.83744	-0.0544534134209978	protein_coding	q1-q3	lfc1	-0.127440105143806
ENSG00000134070	4	IRAK2	1.77828	5.35637	1.63604	6.30406	-0.0930064012418125	protein_coding	q1-q3	lfc1	1.36206163985449
ENSG00000134160	13	TRPM1	0.00306212	0.00318449	0	0.0412647	-0.00880846554580924	protein_coding	q1-q3	lfc1	0.00035089329249794
ENSG00000134532	15	SOX5	1.80971	2.22555	2.15006	2.81581	0.198313301387147	protein_coding	q1-q3	lfc1	0.238835663950516
ENSG00000134533	6	RERG	5.64826	6.33466	6.20234	6.33204	0.12448669866313	protein_coding	q1-q3	lfc1	0.15269139510954
ENSG00000134686	16	PHC2	21.5978	23.2112	23.1127	23.8912	0.0956602705517384	protein_coding	q1-q3	lfc1	0.101665932246537
ENSG00000134871	17	COL4A2	29.1073	28.0504	29.3075	28.5334	0.00972244761521328	protein_coding	q1-q3	lfc1	-0.0524419734412029
ENSG00000135269	17	TES	32.0866	34.5163	32.6918	34.7921	0.0265480363386229	protein_coding	q1-q3	lfc1	0.103747816415016
ENSG00000135315	11	CEP162	2.71632	2.96281	3.51737	3.23427	0.320840388675077	protein_coding	q1-q3	lfc1	0.10653227973582
ENSG00000136010	13	ALDH1L2	1.33699	1.02986	1.38157	1.11633	0.0345931900611801	protein_coding	q1-q3	lfc1	-0.263944137322391
ENSG00000136153	19	LMO7	4.08585	3.64687	4.12567	4.15724	0.0124731801867225	protein_coding	q1-q3	lfc1	-0.145166345142629
ENSG00000136156	12	ITM2B	66.9774	81.7856	69.0829	85.1169	0.0443284216680463	protein_coding	q4	lfc1	0.286235595144127
ENSG00000136205	16	TNS3	1.81706	1.90524	1.87134	2.1717	0.0334071264977665	protein_coding	q4	lfc1	0.0538854532725533
ENSG00000136854	17	STXBP1	10.1717	8.3427	8.89408	8.92768	-0.183966230790952	protein_coding	q1-q3	lfc1	-0.271231165943928
ENSG00000136986	9	DERL1	26.0937	30.6167	25.7229	27.8041	-0.020257271776751	protein_coding	q1-q3	lfc1	0.226604552872265
ENSG00000136997	15	MYC	117.569	105.164	116.45	100.186	-0.0137383611562987	protein_coding	q1-q3	lfc1	-0.160146292370193
ENSG00000137124	7	ALDH1B1	23.545	21.2644	23.0139	20.6677	-0.0322230829254058	protein_coding	q1-q3	lfc1	-0.143766677691575
ENSG00000137203	10	TFAP2A	31.9782	35.2464	34.0935	37.7509	0.0910293078798942	protein_coding	q4	lfc1	0.13832627819788
ENSG00000137573	13	SULF1	1.01445	0.627815	0.733409	0.697258	-0.296142669334301	protein_coding	q1-q3	lfc1	-0.425263511817088
ENSG00000137831	14	UACA	14.5963	13.9419	14.8088	14.0638	0.0201662015849819	protein_coding	q1-q3	lfc1	-0.0639344401439818
ENSG00000137868	18	STRA6	0.8497	3.06575	1.22966	3.94452	0.35784970180417	protein_coding	q1-q3	lfc1	1.40156678427732
ENSG00000138166	5	DUSP5	6.05753	6.89581	6.35474	7.16893	0.0639494429988	protein_coding	q1-q3	lfc1	0.173555659381232
ENSG00000138386	16	NAB1	10.2545	9.90133	9.9133	9.5953	-0.0465131176532831	protein_coding	q1-q3	lfc1	-0.0481724372321698
ENSG00000138622	3	HCN4	0.120961	0.114651	0.125428	0.153596	0.010341147652212	protein_coding	q1-q3	lfc1	-0.0147351836107129
ENSG00000138650	8	PCDH10	5.84729	3.777	5.68944	4.12908	-0.0363318740348423	protein_coding	q1-q3	lfc1	-0.569541551903065
ENSG00000138670	16	RASGEF1B	2.87746	3.24065	2.88899	3.42975	0.00491669632414039	protein_coding	q4	lfc1	0.147350300597886
ENSG00000138738	10	PRDM5	3.08957	2.63286	3.06109	2.91955	-0.0114921341602564	protein_coding	q1-q3	lfc1	-0.196330731217647
ENSG00000139083	10	ETV6	2.14967	2.44589	2.21024	2.76443	0.0326079201472404	protein_coding	q1-q3	lfc1	0.152890868792601
ENSG00000139278	9	GLIPR1	0.255508	0.233943	0.236368	0.221659	-0.0370200985011187	protein_coding	q1-q3	lfc1	-0.0417790082099226
ENSG00000139289	13	PHLDA1	0.190736	0.450354	0.235529	0.513414	0.090647807872524	protein_coding	q1-q3	lfc1	0.460330590586211
ENSG00000139514	12	SLC7A1	32.2758	36.4625	31.4553	38.5912	-0.0365757629126673	protein_coding	q1-q3	lfc1	0.173431343804073
ENSG00000140332	15	TLE3	45.3451	46.5847	42.3161	46.1297	-0.0986141538203998	protein_coding	q4	lfc1	0.0384907931124553
ENSG00000140374	15	ETFA	231.063	288.425	245.419	287.922	0.0867784510614941	protein_coding	q1-q3	lfc1	0.319290289762675
ENSG00000140564	10	FURIN	18.489	20.3792	18.7261	20.16	0.0179022105618516	protein_coding	q1-q3	lfc1	0.13690250299258
ENSG00000141293	15	SKAP1	0.0682055	0.142031	0.145823	0.143441	0.184726024946772	protein_coding	q1-q3	lfc1	0.176230162209407
ENSG00000141429	13	GALNT1	18.8957	18.7783	19.4747	23.1324	0.0424369911242472	protein_coding	q1-q3	lfc1	-0.00875900698464016
ENSG00000141682	11	PMAIP1	56.4343	67.2738	60.214	69.1666	0.0927311605867277	protein_coding	q1-q3	lfc1	0.251429599668263
ENSG00000142677	3	IL22RA1	0	0.00647486	0	0.0188478	0	protein_coding	q4	lfc1	0.0185625645566861
ENSG00000143641	9	GALNT2	30.4807	27.0637	30.3609	27.197	-0.00558960577029947	protein_coding	q1-q3	lfc1	-0.168600181259436
ENSG00000143942	4	CHAC2	21.3707	21.8531	22.2941	20.7607	0.0596610506552437	protein_coding	q1-q3	lfc1	0.0314755264417224
ENSG00000143995	19	MEIS1	4.63643	4.66992	4.27714	4.59868	-0.104618826395679	protein_coding	q4	lfc1	0.00937597247818514
ENSG00000144043	11	TEX261	64.3121	60.241	61.6722	59.0931	-0.0599935496966831	protein_coding	q4	lfc1	-0.0935925198048392
ENSG00000144891	17	AGTR1	0.58797	0.562469	0.653431	0.541436	0.0842929265408557	protein_coding	q1-q3	lfc1	-0.0342180279588195
ENSG00000144909	7	OSBPL11	14.2795	14.7928	13.8575	15.6103	-0.0417929012836577	protein_coding	q1-q3	lfc1	0.049255114802054
ENSG00000145087	12	STXBP5L	0.706104	0.659171	0.472702	0.740221	-0.310284524101861	protein_coding	q1-q3	lfc1	-0.0572609060978427
ENSG00000145555	14	MYO10	11.6001	10.9793	11.2568	11.1068	-0.0415235338755747	protein_coding	q1-q3	lfc1	-0.0759843004284191
ENSG00000145715	14	RASA1	8.72663	9.03783	8.82491	9.68367	0.0152859972901999	protein_coding	q1-q3	lfc1	0.0478572648341471
ENSG00000145819	15	ARHGAP26	4.9757	4.38327	4.64773	4.2873	-0.0891070213332258	protein_coding	q1-q3	lfc1	-0.165195859111975
ENSG00000145901	14	TNIP1	22.0263	35.2798	22.752	35.6091	0.0457444468474335	protein_coding	q4	lfc1	0.667534956278278
ENSG00000146067	15	FAM193B	25.6744	26.2039	23.1641	23.0567	-0.145456412285403	protein_coding	q4	lfc1	0.0288939908565726
ENSG00000146555	18	SDK1	2.66073	2.70891	2.71811	2.8526	0.0259558397336277	protein_coding	q1-q3	lfc1	0.0218255263249847
ENSG00000146592	16	CREB5	12.4758	16.1677	15.0262	15.0264	0.258881288660083	protein_coding	q1-q3	lfc1	0.361231550349603
ENSG00000146648	15	EGFR	2.71265	3.14304	2.49276	3.32444	-0.102287227265121	protein_coding	q1-q3	lfc1	0.181379019803383
ENSG00000146674	14	IGFBP3	0.0225683	0.00790048	0.0404316	0.0236124	0.0484924234321126	protein_coding	q1-q3	lfc1	-0.0410737732523448
ENSG00000146910	11	CNPY1	1.06585	1.2902	1.45339	1.15273	0.319033999416991	protein_coding	q4	lfc1	0.193174756631419
ENSG00000147100	9	SLC16A2	5.09024	6.32972	5.12864	5.84077	0.00987615625039206	protein_coding	q1-q3	lfc1	0.288916211009055
ENSG00000147872	9	PLIN2	9.51601	12.2019	11.2743	12.9092	0.233333384205518	protein_coding	q1-q3	lfc1	0.342736409346912
ENSG00000148344	10	PTGES	0.138288	11.8171	1.29367	29.6092	1.49063505708497	protein_coding	q4	lfc1	4.27031128544668
ENSG00000148357	16	HMCN2	0.00549184	0.0271993	0.0386019	0.0148548	0.0915315158424757	protein_coding	q1-q3	lfc1	0.0606606514464946
ENSG00000148358	19	GPR107	12.9721	14.3032	12.5677	14.7663	-0.0439695125304832	protein_coding	q1-q3	lfc1	0.135934323881315
ENSG00000148468	16	FAM171A1	15.0058	17.025	15.1285	18.8665	0.0113713555773269	protein_coding	q1-q3	lfc1	0.17660648253827
ENSG00000149557	12	FEZ1	1.70542	5.14097	1.94519	4.7091	0.148893143422557	protein_coding	q1-q3	lfc1	1.35488983570278
ENSG00000150347	14	ARID5B	2.4276	2.4803	2.46887	2.82337	0.0201954717327045	protein_coding	q1-q3	lfc1	0.0257391104612242
ENSG00000150361	11	KLHL1	0	0	0	0	0	protein_coding	q1-q3	lfc1	0
ENSG00000151418	11	ATP6V1G3	0	0	0	0	0	protein_coding	q1-q3	lfc1	0
ENSG00000151474	19	FRMD4A	2.57027	2.3495	2.00565	2.59159	-0.293180625123683	protein_coding	q1-q3	lfc1	-0.107656739311057
ENSG00000151790	8	TDO2	0	0.169845	0.0272193	0.094601	0.0764750893900093	protein_coding	q1-q3	lfc1	0.421899204262812
ENSG00000151883	16	PARP8	8.42355	12.6697	8.41797	12.6294	-0.000902416228061136	protein_coding	q1-q3	lfc1	0.561532814224524
ENSG00000152894	14	PTPRK	8.8008	11.2724	9.07809	11.5232	0.0423831781603905	protein_coding	q1-q3	lfc1	0.339981749001268
ENSG00000153303	16	FRMD1	0.025564	0.142859	0.0200876	0.0825898	-0.015111816136377	protein_coding	q4	lfc1	0.29063588450453
ENSG00000154188	9	ANGPT1	0	0	0.0118837	0	0.0338879721890047	protein_coding	q1-q3	lfc1	0
ENSG00000155761	13	SPAG17	0.0518182	0.126955	0.0297194	0.122535	-0.0589646946076135	protein_coding	q1-q3	lfc1	0.184168856338927
ENSG00000155846	16	PPARGC1B	8.44607	8.59885	8.12604	9.47279	-0.0525556409510753	protein_coding	q4	lfc1	0.0244301681942265
ENSG00000156127	6	BATF	0	0	0	0	0	protein_coding	q4	lfc1	0
ENSG00000157017	15	GHRL	0.132398	0.104856	0.0743143	0.0649977	-0.138992320878773	protein_coding	q1-q3	lfc1	-0.0642410888370251
ENSG00000157212	18	PAXIP1	23.9959	27.5327	24.4726	28.1678	0.0278057355691492	protein_coding	q1-q3	lfc1	0.19457040737956
ENSG00000157540	19	DYRK1A	12.4295	13.9731	12.4784	15.2235	0.00544605091688959	protein_coding	q1-q3	lfc1	0.162707481089661
ENSG00000158022	6	TRIM63	0	0	0	0	0	protein_coding	q1-q3	lfc1	0
ENSG00000158321	15	AUTS2	12.1997	11.6876	11.3807	11.9264	-0.0961745762665996	protein_coding	q1-q3	lfc1	-0.0593803608730514
ENSG00000158497	2	HMHB1	0	0	0	0	0	protein_coding	q1-q3	lfc1	0
ENSG00000158615	8	PPP1R15B	22.8754	32.6341	22.2003	33.9248	-0.0422796887741342	protein_coding	q1-q3	lfc1	0.503325680341195
ENSG00000159199	13	ATP5G1	218.521	205.084	210.85	178.398	-0.0514350914457567	protein_coding	q4	lfc1	-0.0913412156390755
ENSG00000160058	18	BSDC1	31.8159	34.1213	30.7428	34.3463	-0.0487204167904992	protein_coding	q1-q3	lfc1	0.0994157263482115
ENSG00000160221	16	C21orf33	11.4039	9.41918	12.5825	9.47609	0.136203946858937	protein_coding	q4	lfc1	-0.263141546331684
ENSG00000162148	10	PPP1R32	0.196951	0.553324	0.358523	0.474146	0.30079955562481	protein_coding	q1-q3	lfc1	0.595820139933985
ENSG00000162630	5	B3GALT2	0.0321009	0.0224281	0.060001	0.011152	0.0737295596994562	protein_coding	q1-q3	lfc1	-0.0264673460588849
ENSG00000162747	9	FCGR3B	0.00873891	0	0	0	-0.0249973455236825	protein_coding	q4	lfc1	-0.0249973455236825
ENSG00000162777	16	DENND2D	0	0.105403	0.0490625	0.0441253	0.135042286233651	protein_coding	q4	lfc1	0.275967729393358
ENSG00000162783	10	IER5	12.8668	16.5734	13.0824	15.704	0.0230842983904702	protein_coding	q1-q3	lfc1	0.353096258669971
ENSG00000163082	9	SGPP2	6.50649	20.1092	6.37135	18.5913	-0.0280983165590627	protein_coding	q1-q3	lfc1	1.55652471209327
ENSG00000163121	9	NEURL3	0	0.0123994	0	0.032028	0	protein_coding	q4	lfc1	0.0353406914527526
ENSG00000163331	10	DAPL1	0	0	0	0	0	protein_coding	q1-q3	lfc1	0
ENSG00000163421	8	PROK2	0.490516	0.547579	0.816118	0.682892	0.410036658914844	protein_coding	q1-q3	lfc1	0.0808068599548872
ENSG00000163545	8	NUAK2	0.386295	0.6773	0.424522	0.5877	0.0609206761239297	protein_coding	q1-q3	lfc1	0.409623115767436
ENSG00000163605	14	PPP4R2	13.5056	17.0532	13.7841	17.741	0.0284063492767952	protein_coding	q1-q3	lfc1	0.325730272254751
ENSG00000163644	14	PPM1K	5.98593	6.68958	6.47882	6.2288	0.105669668354928	protein_coding	q1-q3	lfc1	0.148594040486814
ENSG00000164211	12	STARD4	10.5718	16.368	9.83778	16.2849	-0.0989633821167139	protein_coding	q1-q3	lfc1	0.607399139120573
ENSG00000164236	11	ANKRD33B	1.66368	4.8824	1.69763	4.97237	0.0224613641307397	protein_coding	q1-q3	lfc1	1.31476246484524
ENSG00000164251	4	F2RL1	9.56234	11.3924	10.5825	11.9096	0.139317519205537	protein_coding	q1-q3	lfc1	0.241074050818312
ENSG00000164488	11	DACT2	0	0	0	0	0	protein_coding	q4	lfc1	0
ENSG00000164509	13	IL31RA	0.00681492	0	0	0	-0.0195309013616287	protein_coding	q4	lfc1	-0.0195309013616287
ENSG00000164574	15	GALNT10	8.98763	8.75254	8.34178	8.02592	-0.101710910754608	protein_coding	q1-q3	lfc1	-0.0361982810384666
ENSG00000164736	5	SOX17	0	0	0	0	0	protein_coding	q4	lfc1	0
ENSG00000164808	16	SPIDR	16.8274	14.8738	16.1267	14.9287	-0.0595533356043487	protein_coding	q1-q3	lfc1	-0.172581386910632
ENSG00000165507	8	C10orf10	2.64823	8.89151	2.64843	4.709	9.16482732987766e-05	protein_coding	q4	lfc1	1.57681619455262
ENSG00000165685	8	TMEM52B	0	0.210018	0	0.209155	0	protein_coding	q4	lfc1	0.505927504633568
ENSG00000166394	14	CYB5R2	0.106237	0.638176	0.112851	0.500096	0.0156544541880899	protein_coding	q1-q3	lfc1	0.908769852875825
ENSG00000167434	9	CA4	0.0250216	0	0	0	-0.0704486832663493	protein_coding	q1-q3	lfc1	-0.0704486832663493
ENSG00000167553	14	TUBA1C	259.524	289.933	267.651	275.668	0.0444008445729944	protein_coding	q1-q3	lfc1	0.159560597680087
ENSG00000167693	16	NXN	22.3498	20.0004	22.174	17.175	-0.0111426132687034	protein_coding	q4	lfc1	-0.156529478097143
ENSG00000167740	9	CYB5D2	8.53945	6.4158	8.90937	6.70265	0.0578631358281635	protein_coding	q4	lfc1	-0.386338847509983
ENSG00000168546	10	GFRA2	0.204233	0.263748	0.184139	0.21092	-0.0417633581592931	protein_coding	q1-q3	lfc1	0.117043864261126
ENSG00000168702	16	LRP1B	0.229229	0.28639	0.260668	0.359714	0.0608949789601766	protein_coding	q1-q3	lfc1	0.108873040343204
ENSG00000168916	15	ZNF608	4.85484	3.84529	4.77037	3.90933	-0.0229392205057698	protein_coding	q1-q3	lfc1	-0.301391004422967
ENSG00000168961	16	LGALS9	0.837511	0.844465	0.814469	1.08568	-0.0250706383036413	protein_coding	q1-q3	lfc1	0.00748144188992439
ENSG00000169242	11	EFNA1	3.68938	17.808	4.75582	21.2717	0.327179116868822	protein_coding	q4	lfc1	2.1276655413576
ENSG00000169245	5	CXCL10	0	8.27058	0.0149379	7.29186	0.0424703631093678	protein_coding	q1-q3	lfc1	4.13267225150187
ENSG00000169282	17	KCNAB1	0.105458	0.139832	0.186715	0.190723	0.181684591807272	protein_coding	q1-q3	lfc1	0.0796662628339058
ENSG00000169398	19	PTK2	30.1004	32.195	30.3145	33.5942	0.0100588703896659	protein_coding	q1-q3	lfc1	0.0955195117311595
ENSG00000169490	16	TM2D2	12.9247	12.4517	13.5154	12.9369	0.0621230706691247	protein_coding	q1-q3	lfc1	-0.0517483748349478
ENSG00000169855	19	ROBO1	16.0251	20.3212	15.424	22.0493	-0.0534562255431135	protein_coding	q1-q3	lfc1	0.333394216608009
ENSG00000169884	13	WNT10B	2.78544	2.83434	3.05108	2.53263	0.112171266975385	protein_coding	q1-q3	lfc1	0.0213146269926646
ENSG00000169896	16	ITGAM	0.0847242	0.28973	0.0436684	0.275652	-0.105029325570922	protein_coding	q4	lfc1	0.433603194602136
ENSG00000169946	13	ZFPM2	3.17064	3.11088	2.91493	3.38939	-0.104175622148	protein_coding	q1-q3	lfc1	-0.0236811521316196
ENSG00000170017	12	ALCAM	17.2891	23.0495	17.566	23.7528	0.0222835913959613	protein_coding	q1-q3	lfc1	0.404702906544507
ENSG00000170214	3	ADRA1B	0.231523	0.263359	0.163872	0.299548	-0.139998120341623	protein_coding	q1-q3	lfc1	0.061458476288933
ENSG00000170873	18	MTSS1	3.22933	3.4486	3.38587	2.55011	0.0593211734389635	protein_coding	q1-q3	lfc1	0.0824247641106113
ENSG00000170961	6	HAS2	0.0610021	0.0654298	0.0889364	0.0553481	0.0701056726861794	protein_coding	q1-q3	lfc1	0.0113417486338778
ENSG00000171206	13	TRIM8	17.6759	19.307	18.7811	19.5101	0.0851605580882057	protein_coding	q1-q3	lfc1	0.123983581297496
ENSG00000171310	10	CHST11	5.30847	4.63678	4.46571	4.26663	-0.226158185778493	protein_coding	q1-q3	lfc1	-0.177293908919272
ENSG00000171444	17	MCC	7.80868	6.90189	7.00958	7.10934	-0.145887072098825	protein_coding	q1-q3	lfc1	-0.166725598431157
ENSG00000171530	13	TBCA	207.819	227.828	224.611	223.186	0.111842127273436	protein_coding	q1-q3	lfc1	0.132313360751949
ENSG00000171819	4	ANGPTL7	0	0	0.00784942	0.00815713	0.0224726989159417	protein_coding	q4	lfc1	0
ENSG00000171992	12	SYNPO	0.182455	0.134987	0.152589	0.109922	-0.0645592504905363	protein_coding	q4	lfc1	-0.104006864053047
ENSG00000172167	7	MTBP	4.84927	5.00922	4.84651	5.31476	-0.00074456250993062	protein_coding	q1-q3	lfc1	0.0425060509111081
ENSG00000172379	18	ARNT2	3.04294	4.27231	2.64578	3.69645	-0.171529254035113	protein_coding	q4	lfc1	0.429740727252362
ENSG00000172817	3	CYP7B1	1.39549	0.952968	0.981957	1.14318	-0.355067257866509	protein_coding	q1-q3	lfc1	-0.38356791575915
ENSG00000172969	7	FRG2C	0.00838327	0.00894942	0.00846591	0.00847077	0.000234497545528706	protein_coding	q1-q3	lfc1	0.00160573210660811
ENSG00000173258	12	ZNF483	0.763647	1.04818	0.70739	1.07296	-0.0657017452566971	protein_coding	q1-q3	lfc1	0.292979714271254
ENSG00000173436	13	MINOS1	81.3345	84.9676	82.3734	80.021	0.0181999255071214	protein_coding	q1-q3	lfc1	0.0626684243835759
ENSG00000174749	5	C4orf32	4.31251	4.76148	4.49754	4.96027	0.0544285757580209	protein_coding	q1-q3	lfc1	0.128679133323825
ENSG00000175048	16	ZDHHC14	6.55439	5.95225	6.69138	6.35794	0.027747308263841	protein_coding	q1-q3	lfc1	-0.128718998475943
ENSG00000175745	11	NR2F1	15.8348	12.0709	15.53	11.6643	-0.027174365324251	protein_coding	q1-q3	lfc1	-0.377860849168394
ENSG00000175868	13	CALCB	5.72976	92.7775	41.4171	346.265	2.75029041870677	protein_coding	q4	lfc1	3.90428063235407
ENSG00000176463	13	SLCO3A1	1.33787	1.80625	1.07749	1.87151	-0.220403862836781	protein_coding	q4	lfc1	0.327514188609339
ENSG00000177542	10	SLC25A22	21.6858	29.2231	21.8321	31.1904	0.00948234504852353	protein_coding	q4	lfc1	0.42194801464227
ENSG00000178177	14	LCORL	6.24518	6.0207	6.6062	7.43572	0.0752213500341891	protein_coding	q1-q3	lfc1	-0.0488300963322504
ENSG00000179133	11	C10orf67	0.0188265	0.0536483	0.100662	0.0449299	0.211301227041666	protein_coding	q1-q3	lfc1	0.0937176387317764
ENSG00000179242	15	CDH4	1.14682	1.16099	1.2532	1.10811	0.0903077091166674	protein_coding	q1-q3	lfc1	0.0123605127139743
ENSG00000179833	4	SERTAD2	10.6361	13.7166	10.4426	14.9993	-0.0252885032324961	protein_coding	q4	lfc1	0.352332404054106
ENSG00000179938	12	GOLGA8J	0.0275948	0.019586	0.0470967	0.0373838	0.0523655082533816	protein_coding	q1-q3	lfc1	-0.0220677868158187
ENSG00000180182	10	MED14	23.895	22.8135	22.8816	23.9571	-0.061211826572948	protein_coding	q1-q3	lfc1	-0.0654198741813515
ENSG00000180616	8	SSTR2	0.348422	3.10718	0.533005	4.01616	0.283993300962565	protein_coding	q4	lfc1	2.08801747983284
ENSG00000180999	10	C1orf105	0	0	0	0	0	protein_coding	q1-q3	lfc1	0
ENSG00000181191	11	PJA1	13.9796	13.4455	14.1075	13.7838	0.0126875408664737	protein_coding	q1-q3	lfc1	-0.0542220869373992
ENSG00000182022	17	CHST15	6.05181	11.3125	6.56136	12.1958	0.108052549680145	protein_coding	q4	lfc1	0.850348904243418
ENSG00000182247	9	UBE2E2	22.4847	27.7999	23.4619	25.8042	0.0600684716317078	protein_coding	q1-q3	lfc1	0.300123119195849
ENSG00000182968	4	SOX1	0.00612902	0	0.00636906	0	0.000684059616395617	protein_coding	q4	lfc1	-0.0175771018655085
ENSG00000183098	10	GPC6	0.216912	0.33383	0.234215	0.350715	0.0344065480872984	protein_coding	q1-q3	lfc1	0.217957238279056
ENSG00000183655	12	KLHL25	3.68378	5.22355	4.02685	6.30047	0.113700511912621	protein_coding	q4	lfc1	0.452103257320031
ENSG00000183779	6	ZNF703	84.4108	64.3294	84.8206	60.0715	0.00694604602702668	protein_coding	q1-q3	lfc1	-0.389299844399626
ENSG00000184012	11	TMPRSS2	0.0101983	0.0169552	0.0209682	0.00548301	0.0301372209721129	protein_coding	q1-q3	lfc1	0.0189811683225514
ENSG00000184489	11	PTP4A3	0.934977	1.73219	0.873937	1.55769	-0.0627117605136865	protein_coding	q4	lfc1	0.637432218621489
ENSG00000184863	10	RBM33	22.2565	26.3919	23.3755	27.9327	0.0692522613205817	protein_coding	q4	lfc1	0.240893004877916
ENSG00000185022	11	MAFF	0.170852	0.350084	0.242259	0.378035	0.14592815981583	protein_coding	q4	lfc1	0.341610885029267
ENSG00000185101	12	ANO9	0.036656	1.55057	0.0982839	2.57394	0.156832632619941	protein_coding	q1-q3	lfc1	1.93395548091988
ENSG00000185291	11	IL3RA	0	0	0	0	0	protein_coding	q1-q3	lfc1	0
ENSG00000185442	12	FAM174B	2.78202	5.09665	3.22266	5.46036	0.181749826816059	protein_coding	q1-q3	lfc1	0.769979497757082
ENSG00000185483	11	ROR1	3.45937	3.14073	3.20474	3.0804	-0.0958985951587609	protein_coding	q4	lfc1	-0.121043139267152
ENSG00000185532	15	PRKG1	2.54807	2.76728	2.38835	2.79077	-0.077650461729083	protein_coding	q1-q3	lfc1	0.100194061224656
ENSG00000185730	7	ZNF696	6.11455	6.45017	6.83393	6.85594	0.148943485409909	protein_coding	q4	lfc1	0.0714052557021755
ENSG00000185920	15	PTCH1	5.23906	3.6501	5.17051	3.3143	-0.0173359618375997	protein_coding	q1-q3	lfc1	-0.467668357613362
ENSG00000186047	9	DLEU7	0.158902	0.149975	0.110521	0.128299	-0.110022985626182	protein_coding	q1-q3	lfc1	-0.0196796770558276
ENSG00000186187	11	ZNRF1	6.9339	9.9512	6.64775	9.6374	-0.0566301058558605	protein_coding	q1-q3	lfc1	0.491477414656055
ENSG00000186212	3	SOWAHB	0.45622	0.506855	0.393813	0.513391	-0.0973695529002045	protein_coding	q1-q3	lfc1	0.0744414456880857
ENSG00000186479	4	RGS7BP	0.175501	0.269595	0.213091	0.329974	0.0781282904101684	protein_coding	q1-q3	lfc1	0.188141520765457
ENSG00000186827	10	TNFRSF4	0.026651	0	0	0.0170931	-0.0749191414309317	protein_coding	q4	lfc1	-0.0749191414309317
ENSG00000187122	16	SLIT1	1.15113	0.932359	1.32255	1.16397	0.142504680306389	protein_coding	q1-q3	lfc1	-0.205060585311626
ENSG00000187905	10	LRRC74B	0.0252373	0.0157734	0	0.00365995	-0.0710412787200896	protein_coding	q1-q3	lfc1	-0.0262320027246948
ENSG00000188060	6	RAB42	0.0357307	0.0466996	0.0182912	0.0187237	-0.0477450733411657	protein_coding	q1-q3	lfc1	0.0292403480338208
ENSG00000188191	14	PRKAR1B	27.8751	25.4444	28.1195	24.4129	0.0123729907461333	protein_coding	q1-q3	lfc1	-0.129202304830727
ENSG00000188375	4	H3F3C	0.281673	0.208402	0.169732	0.220683	-0.22298130396539	protein_coding	q4	lfc1	-0.141996920880448
ENSG00000188559	13	RALGAPA2	5.13054	5.11955	5.242	5.21533	0.0282800391520191	protein_coding	q1-q3	lfc1	-0.00281868385815574
ENSG00000188783	5	PRELP	0.00303092	0.00630473	0.00314962	0.00623532	0.000340391997936676	protein_coding	q1-q3	lfc1	0.00935888079460873
ENSG00000188916	8	FAM196A	0.0370112	0.046313	0.00979749	0.0205237	-0.0750279073914357	protein_coding	q1-q3	lfc1	0.0247755760202854
ENSG00000189337	15	KAZN	8.08442	9.38274	7.74772	10.1117	-0.05772530708839	protein_coding	q4	lfc1	0.203190423082882
ENSG00000196136	16	SERPINA3	0	0.208428	0	0.283971	0	protein_coding	q1-q3	lfc1	0.50269313959495
ENSG00000196189	12	SEMA4A	0.450349	0.401997	0.365094	0.269301	-0.1356005140619	protein_coding	q1-q3	lfc1	-0.0753347815617705
ENSG00000196505	10	GDAP2	4.77025	4.69592	4.8512	5.29682	0.0219910510946144	protein_coding	q1-q3	lfc1	-0.0204921810628924
ENSG00000196535	14	MYO18A	7.71994	7.78313	7.69218	7.19983	-0.00488044841592858	protein_coding	q4	lfc1	0.0110481680268453
ENSG00000197321	14	SVIL	6.07407	6.9419	6.31031	7.86155	0.0509336519213946	protein_coding	q4	lfc1	0.178884186318545
ENSG00000197329	11	PELI1	7.45279	9.43233	7.44495	10.2395	-0.00142293559178702	protein_coding	q4	lfc1	0.32067111973899
ENSG00000197381	15	ADARB1	9.61541	10.4531	9.89612	10.7372	0.0394903950020993	protein_coding	q1-q3	lfc1	0.11478444952422
ENSG00000197461	13	PDGFA	2.98701	3.08922	3.03637	2.86823	0.0202787261066967	protein_coding	q4	lfc1	0.0416798538965517
ENSG00000197837	3	HIST4H4	0.837588	0.684238	0.589793	0.668388	-0.295579680352113	protein_coding	q4	lfc1	-0.175674756612305
ENSG00000197889	9	MEIG1	0.179457	0.108476	0.110908	0.146377	-0.153427118718268	protein_coding	q1-q3	lfc1	-0.159181891606386
ENSG00000197959	13	DNM3	1.60813	1.71715	1.68515	1.63318	0.0517684821873209	protein_coding	q1-q3	lfc1	0.0727425432164211
ENSG00000198075	9	SULT1C4	0	0.186888	0.0796265	0.416131	0.213195460229387	protein_coding	q1-q3	lfc1	0.458146785790415
ENSG00000198435	3	NRARP	32.7177	42.7315	35.7686	43.9421	0.12676887280636	protein_coding	q4	lfc1	0.38013070990654
ENSG00000198721	12	ECI2	67.325	58.016	70.6375	57.7887	0.0687931318507657	protein_coding	q4	lfc1	-0.21298598850232
ENSG00000198729	4	PPP1R14C	16.9562	22.3023	17.0955	26.3797	0.0114669746239222	protein_coding	q4	lfc1	0.385439815893298
ENSG00000198739	10	LRRTM3	0.0402044	0.0041571	0.0245534	0.00837803	-0.0424157428300862	protein_coding	q1-q3	lfc1	-0.0996320298825198
ENSG00000198759	11	EGFL6	0	0.537113	0.00734572	0.463606	0.0210410814404552	protein_coding	q4	lfc1	1.05257309343563
ENSG00000198822	10	GRM3	0.0792505	0.086018	0.101548	0.0933243	0.0544924761892809	protein_coding	q1-q3	lfc1	0.0167575944291712
ENSG00000198879	11	SFMBT2	4.4624	4.1761	4.25675	4.10001	-0.061061826298141	protein_coding	q1-q3	lfc1	-0.085732247295282
ENSG00000203943	8	SAMD13	0.716472	0.724903	0.841829	0.78322	0.141497715489404	protein_coding	q1-q3	lfc1	0.00996439321519518
ENSG00000204070	9	SYS1	7.44448	9.51046	7.81465	9.15771	0.0657027433051828	protein_coding	q1-q3	lfc1	0.333483573073604
ENSG00000204131	8	NHSL2	0.557739	0.686539	0.558993	0.678553	0.00170937066470678	protein_coding	q1-q3	lfc1	0.165775838422269
ENSG00000204571	5	KRTAP5-11	0	0	0	0	0	protein_coding	q1-q3	lfc1	0
ENSG00000204580	11	DDR1	10.6107	38.4789	12.1433	36.9692	0.186423354592514	protein_coding	q1-q3	lfc1	1.81074366500368
ENSG00000204923	3	FBXO48	1.00332	1.7819	0.938625	1.75641	-0.0634615570180806	protein_coding	q1-q3	lfc1	0.60208343241844
ENSG00000205502	3	C2CD4B	0.0220629	0.221038	0.0337143	0.251781	0.0318440281825354	protein_coding	q1-q3	lfc1	0.465851655783434
ENSG00000206384	10	COL6A6	0.0291288	0.0631908	0.00989603	0.0324739	-0.0534158391336141	protein_coding	q1-q3	lfc1	0.0900048225682651
ENSG00000206530	8	CFAP44	3.09961	3.42897	3.30949	3.99671	0.0817572620075352	protein_coding	q1-q3	lfc1	0.126310545886552
ENSG00000212916	4	MAP10	0	0	0	0	0	protein_coding	q1-q3	lfc1	0
ENSG00000213160	9	KLHL23	20.7251	24.8796	20.4825	26.041	-0.0165847701023414	protein_coding	q1-q3	lfc1	0.257897980577264
ENSG00000213648	10	SULT1A4	0.146715	0.10574	0.143577	0.174854	-0.00701730455418445	protein_coding	q1-q3	lfc1	-0.0944313900427064
ENSG00000213886	3	UBD	0.0161594	24.5296	0.0333063	19.5117	0.0471477042477381	protein_coding	q1-q3	lfc1	5.59967475858978
ENSG00000215301	9	DDX3X	180.475	222.911	180.042	236.211	-0.00345592185939737	protein_coding	q1-q3	lfc1	0.303909804706477
ENSG00000221869	4	CEBPD	1.52572	2.27585	1.81754	2.1904	0.194159464458136	protein_coding	q1-q3	lfc1	0.454494835323217
ENSG00000229809	8	ZNF688	2.04315	2.10895	2.25311	1.67215	0.114445696163221	protein_coding	q4	lfc1	0.0368527379262146
ENSG00000230124	6	ACBD6	40.2949	45.0208	41.9079	44.9059	0.0559442397338793	protein_coding	q1-q3	lfc1	0.158137108298662
ENSG00000232810	3	TNF	0	4.26219	0.0425631	6.06046	0.117862837625058	protein_coding	q4	lfc1	3.25162518184082
ENSG00000232859	9	LYRM9	0.459379	0.159889	0.468684	0.303157	0.0139252520058377	protein_coding	q1-q3	lfc1	-0.539877491512747
ENSG00000234224	2	TMEM229A	0.241021	0.225728	0.294964	0.290272	0.101375101284992	protein_coding	q1-q3	lfc1	-0.0300854949481124
ENSG00000236287	7	ZBED5	23.7946	25.11	24.1534	25.6252	0.0211509459945636	protein_coding	q1-q3	lfc1	0.0760715736296785
ENSG00000239900	11	ADSL	87.2196	91.3015	91.1766	87.1698	0.0636543066546083	protein_coding	q4	lfc1	0.0656184935351227
ENSG00000240065	7	PSMB9	0.539648	0.984671	0.68517	0.960573	0.188998864258096	protein_coding	q4	lfc1	0.514048119298305
ENSG00000240694	8	PNMA2	12.0602	9.87426	11.4635	9.18031	-0.0702199157605155	protein_coding	q1-q3	lfc1	-0.275851004766267
ENSG00000243509	4	TNFRSF6B	0	0	0	0	0	protein_coding	q4	lfc1	0
ENSG00000249992	1	TMEM158	2.67199	3.04831	3.38206	2.73618	0.291434193286652	protein_coding	q1-q3	lfc1	0.16174383415283
ENSG00000253626	3	EIF5AL1	1.64452	1.60734	1.32756	1.39362	-0.230735999164242	protein_coding	q4	lfc1	-0.0252316721887142
ENSG00000255378	1	PRR23D2	0	0	0	0	0	protein_coding	q1-q3	lfc1	0
ENSG00000261794	1	GOLGA8H	0.533859	0.677417	0.56263	0.717422	0.0395999073377447	protein_coding	q1-q3	lfc1	0.187585922003973
ENSG00000263528	7	IKBKE	1.35107	2.06886	2.03963	2.00869	0.456258872178521	protein_coding	q1-q3	lfc1	0.472768813966691
ENSG00000266074	8	BAHCC1	11.6189	8.70755	10.5958	9.46193	-0.127245066536096	protein_coding	q1-q3	lfc1	-0.396369523636285
ENSG00000272636	3	DOC2B	0	0.00922465	0	0.0207935	0	protein_coding	q1-q3	lfc1	0.0263741624744732
ENSG00000273259	2	SERPINA3	0	0.235849	0	0.109209	0	protein_coding	q1-q3	lfc1	0.557481653322503
ENSG00000273274	1	ZBTB8B	0.725956	0.616645	0.750798	0.691936	0.0289416164220208	protein_coding	q1-q3	lfc1	-0.1347365991287
ENSG00000002919	14	SNX11	15.6331	18.0659	15.289	18.958	-0.0311038805392001	protein_coding	q4	lfc3	0.270339748423832
ENSG00000005339	13	CREBBP	14.9154	16.1491	14.9142	17.2727	-0.00011230986129831	protein_coding	q1-q3	lfc3	0.205290544832628
ENSG00000006118	14	TMEM132A	26.1552	43.0719	26.6225	40.0747	0.0250731571484831	protein_coding	q1-q3	lfc3	0.606163420861497
ENSG00000007080	10	CCDC124	122.547	124.433	124.666	111.23	0.0246332388883833	protein_coding	q4	lfc3	-0.139192876135592
ENSG00000008083	13	JARID2	8.24343	7.29212	8.1563	7.64269	-0.0144488528972283	protein_coding	q1-q3	lfc3	-0.102693873589692
ENSG00000008517	16	IL32	0.429646	33.3369	3.52196	29.0718	2.11314537163204	protein_coding	q1-q3	lfc3	4.99139679423153
ENSG00000010803	16	SCMH1	26.0663	25.964	25.5718	26.2792	-0.0271071214917948	protein_coding	q1-q3	lfc3	0.0115155507010231
ENSG00000011465	16	DCN	0	0	0	0	0	protein_coding	q1-q3	lfc3	0
ENSG00000015475	18	BID	18.3919	19.3888	18.9662	19.879	0.0432034787730796	protein_coding	q1-q3	lfc3	0.109315455978658
ENSG00000021852	12	C8B	0	0	0	0	0	protein_coding	q1-q3	lfc3	0
ENSG00000022267	16	FHL1	52.2784	51.849	53.0871	55.0738	0.021938127706158	protein_coding	q1-q3	lfc3	0.0744572762024254
ENSG00000043143	20	JADE2	3.76884	2.94774	3.70094	3.15999	-0.0231319094244669	protein_coding	q1-q3	lfc3	-0.222004383364351
ENSG00000048740	17	CELF2	6.28456	6.66455	6.91335	6.87146	0.127870370314426	protein_coding	q1-q3	lfc3	0.119695134111922
ENSG00000049249	8	TNFRSF9	0	1.31353	0.00294271	1.25369	0.00846597769584243	protein_coding	q4	lfc3	1.81039374493813
ENSG00000049759	16	NEDD4L	12.3639	16.1623	13.1028	19.0978	0.0805755497474744	protein_coding	q1-q3	lfc3	0.607363613488173
ENSG00000050344	8	NFE2L3	11.8526	19.8045	12.8688	21.4624	0.114055238038984	protein_coding	q4	lfc3	0.830220982201849
ENSG00000052795	12	FNIP2	5.97834	5.70045	5.88612	6.16908	-0.0206845239904825	protein_coding	q1-q3	lfc3	0.0418635687869895
ENSG00000054392	12	HHAT	1.83634	1.51788	1.73193	1.31399	-0.0659584595916272	protein_coding	q1-q3	lfc3	-0.365083737507374
ENSG00000056558	10	TRAF1	0.271914	0.320952	0.327052	0.383546	0.0995379163301663	protein_coding	q4	lfc3	0.194865123865236
ENSG00000057704	10	TMCC3	1.39977	3.18933	1.4465	3.38684	0.0350575787315305	protein_coding	q1-q3	lfc3	1.03277295506085
ENSG00000058085	14	LAMC2	0.22385	0.272048	0.281006	0.234615	0.109642866334847	protein_coding	q4	lfc3	0.0212975891222911
ENSG00000060138	12	YBX3	302.116	313.558	311.853	310.484	0.045689118202933	protein_coding	q1-q3	lfc3	0.0393520880361757
ENSG00000064835	10	POU1F1	0.0235616	0	0	0.0117899	-0.0664311935319158	protein_coding	q1-q3	lfc3	-0.0328076118580405
ENSG00000065923	9	SLC9A7	5.29029	4.82188	4.12041	5.52545	-0.325614728403367	protein_coding	q1-q3	lfc3	0.0574333847333264
ENSG00000065970	8	FOXJ2	4.69007	4.8124	4.71057	4.6272	0.00568720514082914	protein_coding	q1-q3	lfc3	-0.0175828217969983
ENSG00000066468	20	FGFR2	7.1325	9.46747	7.37955	10.2516	0.0459575554899169	protein_coding	q1-q3	lfc3	0.494323780995727
ENSG00000066583	11	ISOC1	43.7511	48.1182	46.0928	50.2951	0.0743937136306309	protein_coding	q1-q3	lfc3	0.198976014337726
ENSG00000067208	14	EVI5	3.91778	4.46691	3.76877	5.02583	-0.0495011433273551	protein_coding	q4	lfc3	0.322869602837312
ENSG00000068097	14	HEATR6	12.2583	11.6716	11.8781	12.2658	-0.0436462253835048	protein_coding	q1-q3	lfc3	0.000847842871488521
ENSG00000069020	18	MAST4	2.36908	2.46765	2.47591	2.84053	0.0527426998373224	protein_coding	q1-q3	lfc3	0.219488819129258
ENSG00000069509	5	FUNDC1	23.936	26.7334	26.0129	25.8911	0.117686336322654	protein_coding	q1-q3	lfc3	0.111043338951938
ENSG00000070731	9	ST6GALNAC2	0.736722	0.652359	0.635872	0.866501	-0.122720968038345	protein_coding	q1-q3	lfc3	0.143965279085608
ENSG00000070950	9	RAD18	10.9252	13.0771	11.9868	13.743	0.128184383839131	protein_coding	q1-q3	lfc3	0.318033632737074
ENSG00000070961	15	ATP2B1	16.9925	17.5199	16.6665	19.5444	-0.0271405668939328	protein_coding	q1-q3	lfc3	0.196462741501772
ENSG00000071054	16	MAP4K4	32.6997	39.7609	31.3165	39.9889	-0.0613950655579624	protein_coding	q4	lfc3	0.286356243382357
ENSG00000071282	11	LMCD1	4.33901	5.07778	5.12367	4.36304	0.216800018165735	protein_coding	q1-q3	lfc3	0.00714653763343776
ENSG00000073605	18	GSDMB	2.96992	2.9223	2.04461	3.23119	-0.447457843048453	protein_coding	q4	lfc3	0.104733425635331
ENSG00000073711	10	PPP2R3A	1.58095	2.31401	1.59904	3.2399	0.0124873582128455	protein_coding	q1-q3	lfc3	0.845757393710778
ENSG00000074416	13	MGLL	0.341951	0.438677	0.718978	0.265999	0.533863909920106	protein_coding	q1-q3	lfc3	-0.136393764801171
ENSG00000075461	5	CACNG4	0.103459	0.0650299	0.121434	0.0688122	0.0423454213604981	protein_coding	q1-q3	lfc3	-0.0853033467223542
ENSG00000076685	18	NT5C2	21.3073	21.4129	21.3881	22.7223	0.00533556814542202	protein_coding	q1-q3	lfc3	0.0906997092998682
ENSG00000076864	19	RAP1GAP	1.28589	1.04023	1.31073	0.902161	0.0199282185092687	protein_coding	q4	lfc3	-0.348991208834844
ENSG00000077152	9	UBE2T	42.3017	44.9429	45.4913	44.1756	0.103692879027104	protein_coding	q1-q3	lfc3	0.0618190062112594
ENSG00000080224	17	EPHA6	4.13007	3.98185	3.7115	3.60007	-0.136699839021961	protein_coding	q1-q3	lfc3	-0.1753854642255
ENSG00000080298	15	RFX3	1.17199	1.39402	0.905055	1.35781	-0.250939613886717	protein_coding	q1-q3	lfc3	0.152036744633394
ENSG00000081800	8	SLC13A1	0	0	0	0.00478525	0	protein_coding	q1-q3	lfc3	0.0137416599997577
ENSG00000082497	11	SERTAD4	6.66375	6.56192	6.46019	9.38502	-0.0415883016882892	protein_coding	q4	lfc3	0.46452889376855
ENSG00000084444	13	FAM234B	10.3541	12.8452	10.7682	13.667	0.0540169699789709	protein_coding	q4	lfc3	0.384294180335503
ENSG00000085276	17	MECOM	9.92714	8.95731	10.0805	9.55154	0.0210643025090898	protein_coding	q1-q3	lfc3	-0.0529269494706584
ENSG00000086062	12	B4GALT1	8.1995	10.4509	8.18261	10.3399	-0.00280370184167431	protein_coding	q1-q3	lfc3	0.317347057452311
ENSG00000086289	11	EPDR1	9.82098	9.94292	9.98224	10.018	0.0223670818569239	protein_coding	q1-q3	lfc3	0.0272804375640443
ENSG00000087157	18	PGS1	19.9136	18.1475	19.1411	19.016	-0.0556548983689233	protein_coding	q1-q3	lfc3	-0.0648732400576383
ENSG00000088448	14	ANKRD10	24.4861	28.4593	26.6854	32.6197	0.121706322422449	protein_coding	q1-q3	lfc3	0.406563871520741
ENSG00000090776	5	EFNB1	20.367	25.3837	22.4073	22.9014	0.134584220955032	protein_coding	q1-q3	lfc3	0.1653716398153
ENSG00000092964	16	DPYSL2	8.23518	7.6463	7.93121	7.10984	-0.0510977385666586	protein_coding	q4	lfc3	-0.198971311304056
ENSG00000094755	16	GABRP	0.0135657	0.0112365	0.0107748	0.00551488	-0.00786150221108842	protein_coding	q1-q3	lfc3	-0.0227952920687121
ENSG00000095637	21	SORBS1	1.84548	2.88459	1.91695	2.98662	0.0433044290792805	protein_coding	q1-q3	lfc3	0.571945937158866
ENSG00000100207	18	TCF20	13.4784	15.2667	12.8326	15.72	-0.0682410870822691	protein_coding	q1-q3	lfc3	0.214574583603478
ENSG00000100604	12	CHGA	0.222675	0.14967	0.188727	0.237553	-0.0694147512383297	protein_coding	q4	lfc3	0.0293997370542782
ENSG00000101333	16	PLCB4	2.29539	3.16889	2.57264	4.23544	0.13642917091186	protein_coding	q1-q3	lfc3	0.760448906630005
ENSG00000101546	12	RBFA	32.9303	36.2684	34.4168	33.7189	0.0627650455711884	protein_coding	q4	lfc3	0.0336370821228229
ENSG00000101577	9	LPIN2	4.47709	4.71899	4.76428	5.74111	0.0809337508332412	protein_coding	q1-q3	lfc3	0.32650016422017
ENSG00000101935	9	AMMECR1	22.3935	27.9575	22.6076	28.9546	0.0134293848886935	protein_coding	q1-q3	lfc3	0.36355491941276
ENSG00000101966	12	XIAP	6.34597	7.12952	7.61569	7.73049	0.245458788367928	protein_coding	q4	lfc3	0.265723353393741
ENSG00000103769	9	RAB11A	104.345	112	108.804	119.559	0.0600881359191734	protein_coding	q1-q3	lfc3	0.19548549482967
ENSG00000103888	15	CEMIP	0.372332	0.193695	0.200327	0.404089	-0.316848604061907	protein_coding	q1-q3	lfc3	0.0515874874533184
ENSG00000104951	15	IL4I1	0.0728115	0.152635	0.1043	0.160483	0.0772044850038067	protein_coding	q4	lfc3	0.205460971764102
ENSG00000105428	5	ZNRF4	0	0	0	0	0	protein_coding	q1-q3	lfc3	0
ENSG00000105810	9	CDK6	11.2542	12.7413	10.3801	14.4965	-0.111484534792934	protein_coding	q4	lfc3	0.351449481213844
ENSG00000105835	11	NAMPT	19.2855	22.7969	18.7668	22.9635	-0.0383265481445944	protein_coding	q1-q3	lfc3	0.245974708981957
ENSG00000106524	8	ANKMY2	9.20505	8.86918	9.84127	8.59347	0.0916058215515658	protein_coding	q1-q3	lfc3	-0.0939047245621178
ENSG00000106571	12	GLI3	5.99052	5.13083	5.53839	5.44506	-0.104170128184963	protein_coding	q1-q3	lfc3	-0.126642696714741
ENSG00000106689	10	LHX2	1.89198	5.37416	2.30975	8.02234	0.232236444266833	protein_coding	q4	lfc3	1.83304428237579
ENSG00000107959	15	PITRM1	44.4925	45.2691	46.2987	46.4076	0.056783922160654	protein_coding	q1-q3	lfc3	0.0601371558425341
ENSG00000108010	11	GLRX3	100.243	122.179	106.301	122.523	0.0842455569481416	protein_coding	q4	lfc3	0.288248464193852
ENSG00000108179	13	PPIF	163.961	203.14	171.215	199.454	0.0622705638071491	protein_coding	q1-q3	lfc3	0.281922635688942
ENSG00000108352	11	RAPGEFL1	5.85206	7.47076	5.69139	8.17694	-0.0369612013723541	protein_coding	q1-q3	lfc3	0.449961813245961
ENSG00000108423	14	TUBD1	14.0387	13.9248	13.1191	14.6753	-0.0942669063218738	protein_coding	q1-q3	lfc3	0.0618267631025094
ENSG00000108691	9	CCL2	0.0237047	4.63842	0.142963	6.3261	0.295982166152666	protein_coding	q1-q3	lfc3	3.70423609211593
ENSG00000109084	13	TMEM97	49.2163	49.6326	50.7183	49.5074	0.0429404371185592	protein_coding	q1-q3	lfc3	0.00842266621177224
ENSG00000109436	7	TBC1D9	5.96883	6.22168	5.65756	6.41664	-0.0711460188291272	protein_coding	q1-q3	lfc3	0.0965665690026733
ENSG00000109586	11	GALNT7	9.82585	8.49533	9.54638	8.82928	-0.0395847953659698	protein_coding	q1-q3	lfc3	-0.14642289732519
ENSG00000109819	8	PPARGC1A	1.05635	0.919533	1.06624	1.13612	0.00913876087798156	protein_coding	q1-q3	lfc3	0.0721120280527965
ENSG00000109906	13	ZBTB16	1.0538	0.634008	0.844823	0.848928	-0.208384512992684	protein_coding	q1-q3	lfc3	-0.203987471300852
ENSG00000110057	7	UNC93B1	6.34461	5.28472	7.42453	5.36377	0.211357031951316	protein_coding	q1-q3	lfc3	-0.223139823862715
ENSG00000110080	18	ST3GAL4	12.6147	14.0929	13.9387	15.4174	0.138756047665531	protein_coding	q1-q3	lfc3	0.279419894420041
ENSG00000111110	11	PPM1H	3.866	4.89848	3.93712	5.404	0.0233114404232716	protein_coding	q1-q3	lfc3	0.435380591069605
ENSG00000111252	10	SH2B3	3.44394	4.37188	4.06177	4.95816	0.20995610534945	protein_coding	q4	lfc3	0.468777082406042
ENSG00000111615	12	KRR1	31.7242	36.7028	32.918	38.4273	0.0524808509955317	protein_coding	q1-q3	lfc3	0.272637740141257
ENSG00000111799	20	COL12A1	0.169581	0.649888	0.242223	0.637514	0.148594117329554	protein_coding	q1-q3	lfc3	0.764553805715873
ENSG00000111863	12	ADTRP	0	0	0	0.00854166	0	protein_coding	q4	lfc3	0.0244378703724334
ENSG00000113013	12	HSPA9	242.968	259.982	247.732	260.728	0.027956942245722	protein_coding	q1-q3	lfc3	0.101577376540736
ENSG00000113296	14	THBS4	0.142593	0.0712567	0.270677	0.0850124	0.262221070878046	protein_coding	q1-q3	lfc3	-0.135438060516948
ENSG00000113328	18	CCNG1	95.5274	124.27	100.128	131.162	0.0675137732078584	protein_coding	q1-q3	lfc3	0.45532099676298
ENSG00000113430	9	IRX4	0.0864716	0.236937	0.0970061	0.467458	0.025684425359354	protein_coding	q1-q3	lfc3	0.722137784115173
ENSG00000113448	16	PDE4D	2.29613	1.95516	1.9806	2.63953	-0.172742319730326	protein_coding	q1-q3	lfc3	0.167117160905096
ENSG00000113504	20	SLC12A7	3.61561	30.3906	3.60635	24.1022	-0.003249678112559	protein_coding	q1-q3	lfc3	2.57960914894516
ENSG00000113575	9	PPP2CA	95.4158	112.072	106.264	118.828	0.154584871415346	protein_coding	q4	lfc3	0.315092215405268
ENSG00000113645	13	WWC1	20.9544	27.646	21.0854	28.22	0.00878227287185424	protein_coding	q1-q3	lfc3	0.420782194340267
ENSG00000114251	13	WNT5A	7.61556	6.65775	7.05852	8.13775	-0.102586874417135	protein_coding	q1-q3	lfc3	0.0899649127752989
ENSG00000114541	14	FRMD4B	1.29486	2.12393	1.50136	2.30234	0.157109381743688	protein_coding	q1-q3	lfc3	0.642760687019842
ENSG00000114686	8	MRPL3	143.122	154.068	144.765	147.485	0.0164103854426307	protein_coding	q1-q3	lfc3	0.0431741914175929
ENSG00000115306	15	SPTBN1	29.5353	27.2007	28.6565	29.3101	-0.0428415276441505	protein_coding	q4	lfc3	-0.0108578589755447
ENSG00000115415	18	STAT1	15.1167	17.7749	15.9825	17.9783	0.0778454548079772	protein_coding	q1-q3	lfc3	0.242742408644582
ENSG00000115652	14	UXS1	23.1402	23.5917	24.6945	23.2667	0.0918665844356801	protein_coding	q1-q3	lfc3	0.00769935835617691
ENSG00000115828	15	QPCT	24.4178	25.4852	25.29	25.7124	0.0496350751183182	protein_coding	q1-q3	lfc3	0.0730727544588187
ENSG00000116030	16	SUMO1	100.103	104.248	98.2129	99.1938	-0.0273627908174368	protein_coding	q4	lfc3	-0.013097636511736
ENSG00000116663	10	FBXO6	0.345428	0.474206	0.410474	0.519916	0.106935925153536	protein_coding	q1-q3	lfc3	0.27069653777396
ENSG00000116815	15	CD58	5.2747	6.67459	5.13996	7.12613	-0.0340610686770071	protein_coding	q4	lfc3	0.401205125011866
ENSG00000116922	14	C1orf109	43.8281	46.9235	44.5264	51.5159	0.0225496076168958	protein_coding	q1-q3	lfc3	0.230731160836759
ENSG00000118503	14	TNFAIP3	0.854172	12.2543	1.04918	12.5511	0.194093787030831	protein_coding	q4	lfc3	3.26868850874114
ENSG00000119787	13	ATL2	31.8566	36.3453	31.6714	36.3328	-0.00828129975238316	protein_coding	q4	lfc3	0.186931055186706
ENSG00000119801	12	YPEL5	5.91954	12.3442	6.51114	12.4594	0.127179120212998	protein_coding	q1-q3	lfc3	1.0134570971553
ENSG00000119953	12	SMNDC1	20.47	23.7245	21.1236	25.2571	0.044279868381215	protein_coding	q1-q3	lfc3	0.296643307672594
ENSG00000120094	6	HOXB1	0	0	0.0304585	0	0.0853117925653092	protein_coding	q1-q3	lfc3	0
ENSG00000120278	14	PLEKHG1	0.691546	0.620336	0.655096	0.656391	-0.044821889315968	protein_coding	q4	lfc3	-0.0432053625750249
ENSG00000120549	16	KIAA1217	1.6951	1.57246	1.43994	1.80049	-0.178274632400904	protein_coding	q1-q3	lfc3	0.0676545205146559
ENSG00000120889	12	TNFRSF10B	29.7548	50.8842	29.6202	49.2824	-0.00643269811086501	protein_coding	q1-q3	lfc3	0.718471736310796
ENSG00000121380	12	BCL2L14	0.101515	0.0664126	0.0284291	0.106339	-0.186890798009195	protein_coding	q1-q3	lfc3	0.0115239058386198
ENSG00000121879	3	PIK3CA	3.87741	4.30812	3.99198	4.25843	0.0372739873216091	protein_coding	q1-q3	lfc3	0.120408131142197
ENSG00000122359	17	ANXA11	52.4531	61.886	51.3927	58.7163	-0.0291835435906206	protein_coding	q4	lfc3	0.161279204233918
ENSG00000123094	15	RASSF8	3.7195	4.41029	3.57549	4.20121	-0.0500985270186501	protein_coding	q1-q3	lfc3	0.15596007284855
ENSG00000123119	11	NECAB1	1.30289	1.53286	1.50927	1.72404	0.156360066278015	protein_coding	q1-q3	lfc3	0.302871359495709
ENSG00000123552	17	USP45	8.45468	8.89359	8.11765	10.3057	-0.0553473721392562	protein_coding	q4	lfc3	0.271078751100094
ENSG00000124357	12	NAGK	16.8882	14.0891	16.3347	14.5302	-0.0466705826939077	protein_coding	q1-q3	lfc3	-0.210244388113709
ENSG00000124678	17	TCP11	0.0209857	0	0.0194006	0.0188407	-0.00439609341020383	protein_coding	q1-q3	lfc3	-0.00595211903102717
ENSG00000124766	5	SOX4	17.2162	18.1639	16.2253	17.9914	-0.0830371005875752	protein_coding	q1-q3	lfc3	0.0617852674151335
ENSG00000124786	9	SLC35B3	6.10683	6.11966	6.40895	6.37173	0.0645082478390272	protein_coding	q1-q3	lfc3	0.0567151287778832
ENSG00000125046	14	SSUH2	0.696997	0.530555	0.688633	0.69271	-0.0101161963620345	protein_coding	q4	lfc3	-0.00517623313238977
ENSG00000125257	13	ABCC4	8.99839	8.51306	8.44905	9.25427	-0.0859484548581865	protein_coding	q1-q3	lfc3	0.0383509131129745
ENSG00000125398	5	SOX9	1.17383	3.18369	1.35991	3.36703	0.152079801620406	protein_coding	q1-q3	lfc3	1.20807294653665
ENSG00000125735	10	TNFSF14	0.00405101	0	0.0122634	0.0084205	0.0233160763900111	protein_coding	q1-q3	lfc3	0.0124524603975566
ENSG00000126561	16	STAT5A	0	0.0102487	0	0.0434334	0	protein_coding	q1-q3	lfc3	0.120175142983076
ENSG00000126777	17	KTN1	49.0668	57.3221	50.7268	60.188	0.047524650968099	protein_coding	q1-q3	lfc3	0.292037154372916
ENSG00000126822	16	PLEKHG3	12.2303	11.6964	12.4136	12.8088	0.0206248273363191	protein_coding	q1-q3	lfc3	0.0641140772732994
ENSG00000127191	17	TRAF2	19.0893	23.0672	20.1016	24.7279	0.0726905414808969	protein_coding	q4	lfc3	0.364954274124098
ENSG00000129187	14	DCTD	24.8205	24.3925	24.2764	23.9663	-0.0313393139710143	protein_coding	q1-q3	lfc3	-0.049509952308576
ENSG00000129534	13	MIS18BP1	10.3465	10.6909	9.89432	12.997	-0.0614342024182272	protein_coding	q1-q3	lfc3	0.315409190656382
ENSG00000130338	12	TULP4	4.29037	5.0248	4.49485	5.8114	0.060304261624922	protein_coding	q1-q3	lfc3	0.397822968954263
ENSG00000130368	5	MAS1	0	0	0	0	0	protein_coding	q1-q3	lfc3	0
ENSG00000132330	16	SCLY	32.2968	30.8043	32.3526	31.6293	0.00245249469661239	protein_coding	q1-q3	lfc3	-0.029665508038902
ENSG00000132481	6	TRIM47	2.10315	7.17297	2.44442	7.24083	0.177725030154054	protein_coding	q4	lfc3	1.57222981985676
ENSG00000132589	15	FLOT2	40.1491	37.4912	39.5326	34.2236	-0.0220480927776398	protein_coding	q1-q3	lfc3	-0.227306882135816
ENSG00000132872	11	SYT4	0.00423812	0	0	0	-0.0121770940272519	protein_coding	q1-q3	lfc3	-0.0121770940272519
ENSG00000132938	18	MTUS2	1.2092	1.29761	0.889826	1.46067	-0.298416946844972	protein_coding	q1-q3	lfc3	0.198025514098807
ENSG00000133687	15	TMTC1	5.01986	4.55318	4.8154	4.83744	-0.0544534134209978	protein_coding	q1-q3	lfc3	-0.0484837294550125
ENSG00000134070	4	IRAK2	1.77828	5.35637	1.63604	6.30406	-0.0930064012418125	protein_coding	q1-q3	lfc3	1.57845079834831
ENSG00000134160	13	TRPM1	0.00306212	0.00318449	0	0.0412647	-0.00880846554580924	protein_coding	q1-q3	lfc3	0.105597741538503
ENSG00000134532	15	SOX5	1.80971	2.22555	2.15006	2.81581	0.198313301387147	protein_coding	q1-q3	lfc3	0.521649618285704
ENSG00000134533	6	RERG	5.64826	6.33466	6.20234	6.33204	0.12448669866313	protein_coding	q1-q3	lfc3	0.15213824606062
ENSG00000134686	16	PHC2	21.5978	23.2112	23.1127	23.8912	0.0956602705517384	protein_coding	q1-q3	lfc3	0.142457991926835
ENSG00000134871	17	COL4A2	29.1073	28.0504	29.3075	28.5334	0.00972244761521328	protein_coding	q1-q3	lfc3	-0.0282394009462003
ENSG00000135269	17	TES	32.0866	34.5163	32.6918	34.7921	0.0265480363386229	protein_coding	q1-q3	lfc3	0.1150664450055
ENSG00000135315	11	CEP162	2.71632	2.96281	3.51737	3.23427	0.320840388675077	protein_coding	q1-q3	lfc3	0.215415291809849
ENSG00000136010	13	ALDH1L2	1.33699	1.02986	1.38157	1.11633	0.0345931900611801	protein_coding	q1-q3	lfc3	-0.184621995121669
ENSG00000136153	19	LMO7	4.08585	3.64687	4.12567	4.15724	0.0124731801867225	protein_coding	q1-q3	lfc3	0.0222860638699016
ENSG00000136156	12	ITM2B	66.9774	81.7856	69.0829	85.1169	0.0443284216680463	protein_coding	q4	lfc3	0.343491214051405
ENSG00000136205	16	TNS3	1.81706	1.90524	1.87134	2.1717	0.0334071264977665	protein_coding	q4	lfc3	0.205462616377287
ENSG00000136854	17	STXBP1	10.1717	8.3427	8.89408	8.92768	-0.183966230790952	protein_coding	q1-q3	lfc3	-0.178815319838176
ENSG00000136986	9	DERL1	26.0937	30.6167	25.7229	27.8041	-0.020257271776751	protein_coding	q1-q3	lfc3	0.0899265359479578
ENSG00000136997	15	MYC	117.569	105.164	116.45	100.186	-0.0137383611562987	protein_coding	q1-q3	lfc3	-0.229767126738443
ENSG00000137124	7	ALDH1B1	23.545	21.2644	23.0139	20.6677	-0.0322230829254058	protein_coding	q1-q3	lfc3	-0.183872405987567
ENSG00000137203	10	TFAP2A	31.9782	35.2464	34.0935	37.7509	0.0910293078798942	protein_coding	q4	lfc3	0.236022015175401
ENSG00000137573	13	SULF1	1.01445	0.627815	0.733409	0.697258	-0.296142669334301	protein_coding	q1-q3	lfc3	-0.339059872329598
ENSG00000137831	14	UACA	14.5963	13.9419	14.8088	14.0638	0.0201662015849819	protein_coding	q1-q3	lfc3	-0.051808164214051
ENSG00000137868	18	STRA6	0.8497	3.06575	1.22966	3.94452	0.35784970180417	protein_coding	q1-q3	lfc3	1.71938884630153
ENSG00000138166	5	DUSP5	6.05753	6.89581	6.35474	7.16893	0.0639494429988	protein_coding	q1-q3	lfc3	0.225872798465603
ENSG00000138386	16	NAB1	10.2545	9.90133	9.9133	9.5953	-0.0465131176532831	protein_coding	q1-q3	lfc3	-0.0912566687178787
ENSG00000138622	3	HCN4	0.120961	0.114651	0.125428	0.153596	0.010341147652212	protein_coding	q1-q3	lfc3	0.0738964926693639
ENSG00000138650	8	PCDH10	5.84729	3.777	5.68944	4.12908	-0.0363318740348423	protein_coding	q1-q3	lfc3	-0.45541526354174
ENSG00000138670	16	RASGEF1B	2.87746	3.24065	2.88899	3.42975	0.00491669632414039	protein_coding	q4	lfc3	0.218498851572874
ENSG00000138738	10	PRDM5	3.08957	2.63286	3.06109	2.91955	-0.0114921341602564	protein_coding	q1-q3	lfc3	-0.0700045474591435
ENSG00000139083	10	ETV6	2.14967	2.44589	2.21024	2.76443	0.0326079201472404	protein_coding	q1-q3	lfc3	0.301018413593569
ENSG00000139278	9	GLIPR1	0.255508	0.233943	0.236368	0.221659	-0.0370200985011187	protein_coding	q1-q3	lfc3	-0.0661297395426638
ENSG00000139289	13	PHLDA1	0.190736	0.450354	0.235529	0.513414	0.090647807872524	protein_coding	q1-q3	lfc3	0.553017342931443
ENSG00000139514	12	SLC7A1	32.2758	36.4625	31.4553	38.5912	-0.0365757629126673	protein_coding	q1-q3	lfc3	0.254212877818513
ENSG00000140332	15	TLE3	45.3451	46.5847	42.3161	46.1297	-0.0986141538203998	protein_coding	q4	lfc3	0.0244816034553702
ENSG00000140374	15	ETFA	231.063	288.425	245.419	287.922	0.0867784510614941	protein_coding	q1-q3	lfc3	0.316776460855027
ENSG00000140564	10	FURIN	18.489	20.3792	18.7261	20.16	0.0179022105618516	protein_coding	q1-q3	lfc3	0.121676322018767
ENSG00000141293	15	SKAP1	0.0682055	0.142031	0.145823	0.143441	0.184726024946772	protein_coding	q1-q3	lfc3	0.179395071010933
ENSG00000141429	13	GALNT1	18.8957	18.7783	19.4747	23.1324	0.0424369911242472	protein_coding	q1-q3	lfc3	0.285029305999727
ENSG00000141682	11	PMAIP1	56.4343	67.2738	60.214	69.1666	0.0927311605867277	protein_coding	q1-q3	lfc3	0.291169091578025
ENSG00000142677	3	IL22RA1	0	0.00647486	0	0.0188478	0	protein_coding	q4	lfc3	0.0533833022933696
ENSG00000143641	9	GALNT2	30.4807	27.0637	30.3609	27.197	-0.00558960577029947	protein_coding	q1-q3	lfc3	-0.161640022522625
ENSG00000143942	4	CHAC2	21.3707	21.8531	22.2941	20.7607	0.0596610506552437	protein_coding	q1-q3	lfc3	-0.040810298637822
ENSG00000143995	19	MEIS1	4.63643	4.66992	4.27714	4.59868	-0.104618826395679	protein_coding	q4	lfc3	-0.0106421884574398
ENSG00000144043	11	TEX261	64.3121	60.241	61.6722	59.0931	-0.0599935496966831	protein_coding	q4	lfc3	-0.121117882491774
ENSG00000144891	17	AGTR1	0.58797	0.562469	0.653431	0.541436	0.0842929265408557	protein_coding	q1-q3	lfc3	-0.0630645925589299
ENSG00000144909	7	OSBPL11	14.2795	14.7928	13.8575	15.6103	-0.0417929012836577	protein_coding	q1-q3	lfc3	0.124385896616177
ENSG00000145087	12	STXBP5L	0.706104	0.659171	0.472702	0.740221	-0.310284524101861	protein_coding	q1-q3	lfc3	0.040242909802191
ENSG00000145555	14	MYO10	11.6001	10.9793	11.2568	11.1068	-0.0415235338755747	protein_coding	q1-q3	lfc3	-0.0600486952006423
ENSG00000145715	14	RASA1	8.72663	9.03783	8.82491	9.68367	0.0152859972901999	protein_coding	q1-q3	lfc3	0.142381865846618
ENSG00000145819	15	ARHGAP26	4.9757	4.38327	4.64773	4.2873	-0.0891070213332258	protein_coding	q1-q3	lfc3	-0.193831190549561
ENSG00000145901	14	TNIP1	22.0263	35.2798	22.752	35.6091	0.0457444468474335	protein_coding	q4	lfc3	0.680752095497577
ENSG00000146067	15	FAM193B	25.6744	26.2039	23.1641	23.0567	-0.145456412285403	protein_coding	q4	lfc3	-0.152019016670316
ENSG00000146555	18	SDK1	2.66073	2.70891	2.71811	2.8526	0.0259558397336277	protein_coding	q1-q3	lfc3	0.0850225641684052
ENSG00000146592	16	CREB5	12.4758	16.1677	15.0262	15.0264	0.258881288660083	protein_coding	q1-q3	lfc3	0.258899872547305
ENSG00000146648	15	EGFR	2.71265	3.14304	2.49276	3.32444	-0.102287227265121	protein_coding	q1-q3	lfc3	0.25148469831812
ENSG00000146674	14	IGFBP3	0.0225683	0.00790048	0.0404316	0.0236124	0.0484924234321126	protein_coding	q1-q3	lfc3	0.00287965242008994
ENSG00000146910	11	CNPY1	1.06585	1.2902	1.45339	1.15273	0.319033999416991	protein_coding	q4	lfc3	0.0779050396348934
ENSG00000147100	9	SLC16A2	5.09024	6.32972	5.12864	5.84077	0.00987615625039206	protein_coding	q1-q3	lfc3	0.181747824496847
ENSG00000147872	9	PLIN2	9.51601	12.2019	11.2743	12.9092	0.233333384205518	protein_coding	q1-q3	lfc3	0.420915260083927
ENSG00000148344	10	PTGES	0.138288	11.8171	1.29367	29.6092	1.49063505708497	protein_coding	q4	lfc3	5.55985304104612
ENSG00000148357	16	HMCN2	0.00549184	0.0271993	0.0386019	0.0148548	0.0915315158424757	protein_coding	q1-q3	lfc3	0.0264778156513443
ENSG00000148358	19	GPR107	12.9721	14.3032	12.5677	14.7663	-0.0439695125304832	protein_coding	q1-q3	lfc3	0.180375694985997
ENSG00000148468	16	FAM171A1	15.0058	17.025	15.1285	18.8665	0.0113713555773269	protein_coding	q1-q3	lfc3	0.320755285537623
ENSG00000149557	12	FEZ1	1.70542	5.14097	1.94519	4.7091	0.148893143422557	protein_coding	q1-q3	lfc3	1.23998070435225
ENSG00000150347	14	ARID5B	2.4276	2.4803	2.46887	2.82337	0.0201954717327045	protein_coding	q1-q3	lfc3	0.182928470540277
ENSG00000150361	11	KLHL1	0	0	0	0	0	protein_coding	q1-q3	lfc3	0
ENSG00000151418	11	ATP6V1G3	0	0	0	0	0	protein_coding	q1-q3	lfc3	0
ENSG00000151474	19	FRMD4A	2.57027	2.3495	2.00565	2.59159	-0.293180625123683	protein_coding	q1-q3	lfc3	0.00998347285205427
ENSG00000151790	8	TDO2	0	0.169845	0.0272193	0.094601	0.0764750893900093	protein_coding	q1-q3	lfc3	0.249993794684848
ENSG00000151883	16	PARP8	8.42355	12.6697	8.41797	12.6294	-0.000902416228061136	protein_coding	q1-q3	lfc3	0.557111320283227
ENSG00000152894	14	PTPRK	8.8008	11.2724	9.07809	11.5232	0.0423831781603905	protein_coding	q1-q3	lfc3	0.370394204684491
ENSG00000153303	16	FRMD1	0.025564	0.142859	0.0200876	0.0825898	-0.015111816136377	protein_coding	q4	lfc3	0.148613985403371
ENSG00000154188	9	ANGPT1	0	0	0.0118837	0	0.0338879721890047	protein_coding	q1-q3	lfc3	0
ENSG00000155761	13	SPAG17	0.0518182	0.126955	0.0297194	0.122535	-0.0589646946076135	protein_coding	q1-q3	lfc3	0.173961910017999
ENSG00000155846	16	PPARGC1B	8.44607	8.59885	8.12604	9.47279	-0.0525556409510753	protein_coding	q4	lfc3	0.156743124238899
ENSG00000156127	6	BATF	0	0	0	0	0	protein_coding	q4	lfc3	0
ENSG00000157017	15	GHRL	0.132398	0.104856	0.0743143	0.0649977	-0.138992320878773	protein_coding	q1-q3	lfc3	-0.16258781048815
ENSG00000157212	18	PAXIP1	23.9959	27.5327	24.4726	28.1678	0.0278057355691492	protein_coding	q1-q3	lfc3	0.226890896321248
ENSG00000157540	19	DYRK1A	12.4295	13.9731	12.4784	15.2235	0.00544605091688959	protein_coding	q1-q3	lfc3	0.282255907173437
ENSG00000158022	6	TRIM63	0	0	0	0	0	protein_coding	q1-q3	lfc3	0
ENSG00000158321	15	AUTS2	12.1997	11.6876	11.3807	11.9264	-0.0961745762665996	protein_coding	q1-q3	lfc3	-0.0313860173667038
ENSG00000158497	2	HMHB1	0	0	0	0	0	protein_coding	q1-q3	lfc3	0
ENSG00000158615	8	PPP1R15B	22.8754	32.6341	22.2003	33.9248	-0.0422796887741342	protein_coding	q1-q3	lfc3	0.558457220046736
ENSG00000159199	13	ATP5G1	218.521	205.084	210.85	178.398	-0.0514350914457567	protein_coding	q4	lfc3	-0.291931945022799
ENSG00000160058	18	BSDC1	31.8159	34.1213	30.7428	34.3463	-0.0487204167904992	protein_coding	q1-q3	lfc3	0.1087613067141
ENSG00000160221	16	C21orf33	11.4039	9.41918	12.5825	9.47609	0.136203946858937	protein_coding	q4	lfc3	-0.254887926379631
ENSG00000162148	10	PPP1R32	0.196951	0.553324	0.358523	0.474146	0.30079955562481	protein_coding	q1-q3	lfc3	0.483080783032437
ENSG00000162630	5	B3GALT2	0.0321009	0.0224281	0.060001	0.011152	0.0737295596994562	protein_coding	q1-q3	lfc3	-0.0579474781080358
ENSG00000162747	9	FCGR3B	0.00873891	0	0	0	-0.0249973455236825	protein_coding	q4	lfc3	-0.0249973455236825
ENSG00000162777	16	DENND2D	0	0.105403	0.0490625	0.0441253	0.135042286233651	protein_coding	q4	lfc3	0.122010815546706
ENSG00000162783	10	IER5	12.8668	16.5734	13.0824	15.704	0.0230842983904702	protein_coding	q1-q3	lfc3	0.277695863276746
ENSG00000163082	9	SGPP2	6.50649	20.1092	6.37135	18.5913	-0.0280983165590627	protein_coding	q1-q3	lfc3	1.44615155284796
ENSG00000163121	9	NEURL3	0	0.0123994	0	0.032028	0	protein_coding	q4	lfc3	0.0895740801589215
ENSG00000163331	10	DAPL1	0	0	0	0	0	protein_coding	q1-q3	lfc3	0
ENSG00000163421	8	PROK2	0.490516	0.547579	0.816118	0.682892	0.410036658914844	protein_coding	q1-q3	lfc3	0.25606617468957
ENSG00000163545	8	NUAK2	0.386295	0.6773	0.424522	0.5877	0.0609206761239297	protein_coding	q1-q3	lfc3	0.295421820278648
ENSG00000163605	14	PPP4R2	13.5056	17.0532	13.7841	17.741	0.0284063492767952	protein_coding	q1-q3	lfc3	0.38118103265565
ENSG00000163644	14	PPM1K	5.98593	6.68958	6.47882	6.2288	0.105669668354928	protein_coding	q1-q3	lfc3	0.0530357871262041
ENSG00000164211	12	STARD4	10.5718	16.368	9.83778	16.2849	-0.0989633821167139	protein_coding	q1-q3	lfc3	0.60027415425603
ENSG00000164236	11	ANKRD33B	1.66368	4.8824	1.69763	4.97237	0.0224613641307397	protein_coding	q1-q3	lfc3	1.33867863171699
ENSG00000164251	4	F2RL1	9.56234	11.3924	10.5825	11.9096	0.139317519205537	protein_coding	q1-q3	lfc3	0.30249077037234
ENSG00000164488	11	DACT2	0	0	0	0	0	protein_coding	q4	lfc3	0
ENSG00000164509	13	IL31RA	0.00681492	0	0	0	-0.0195309013616287	protein_coding	q4	lfc3	-0.0195309013616287
ENSG00000164574	15	GALNT10	8.98763	8.75254	8.34178	8.02592	-0.101710910754608	protein_coding	q1-q3	lfc3	-0.154192230207005
ENSG00000164736	5	SOX17	0	0	0	0	0	protein_coding	q4	lfc3	0
ENSG00000164808	16	SPIDR	16.8274	14.8738	16.1267	14.9287	-0.0595533356043487	protein_coding	q1-q3	lfc3	-0.167438684752471
ENSG00000165507	8	C10orf10	2.64823	8.89151	2.64843	4.709	9.16482732987766e-05	protein_coding	q4	lfc3	0.726465493530941
ENSG00000165685	8	TMEM52B	0	0.210018	0	0.209155	0	protein_coding	q4	lfc3	0.504172896881371
ENSG00000166394	14	CYB5R2	0.106237	0.638176	0.112851	0.500096	0.0156544541880899	protein_coding	q1-q3	lfc3	0.722184681249421
ENSG00000167434	9	CA4	0.0250216	0	0	0	-0.0704486832663493	protein_coding	q1-q3	lfc3	-0.0704486832663493
ENSG00000167553	14	TUBA1C	259.524	289.933	267.651	275.668	0.0444008445729944	protein_coding	q1-q3	lfc3	0.0869013730862535
ENSG00000167693	16	NXN	22.3498	20.0004	22.174	17.175	-0.0111426132687034	protein_coding	q4	lfc3	-0.370471322665697
ENSG00000167740	9	CYB5D2	8.53945	6.4158	8.90937	6.70265	0.0578631358281635	protein_coding	q4	lfc3	-0.327707194596128
ENSG00000168546	10	GFRA2	0.204233	0.263748	0.184139	0.21092	-0.0417633581592931	protein_coding	q1-q3	lfc3	0.0136343894151861
ENSG00000168702	16	LRP1B	0.229229	0.28639	0.260668	0.359714	0.0608949789601766	protein_coding	q1-q3	lfc3	0.23748486438489
ENSG00000168916	15	ZNF608	4.85484	3.84529	4.77037	3.90933	-0.0229392205057698	protein_coding	q1-q3	lfc3	-0.280284014427223
ENSG00000168961	16	LGALS9	0.837511	0.844465	0.814469	1.08568	-0.0250706383036413	protein_coding	q1-q3	lfc3	0.245550899041149
ENSG00000169242	11	EFNA1	3.68938	17.808	4.75582	21.2717	0.327179116868822	protein_coding	q4	lfc3	2.37764540621076
ENSG00000169245	5	CXCL10	0	8.27058	0.0149379	7.29186	0.0424703631093678	protein_coding	q1-q3	lfc3	3.96196775607526
ENSG00000169282	17	KCNAB1	0.105458	0.139832	0.186715	0.190723	0.181684591807272	protein_coding	q1-q3	lfc3	0.1900803788306
ENSG00000169398	19	PTK2	30.1004	32.195	30.3145	33.5942	0.0100588703896659	protein_coding	q1-q3	lfc3	0.155975821744914
ENSG00000169490	16	TM2D2	12.9247	12.4517	13.5154	12.9369	0.0621230706691247	protein_coding	q1-q3	lfc3	0.00131048639761419
ENSG00000169855	19	ROBO1	16.0251	20.3212	15.424	22.0493	-0.0534562255431135	protein_coding	q1-q3	lfc3	0.448423646375533
ENSG00000169884	13	WNT10B	2.78544	2.83434	3.05108	2.53263	0.112171266975385	protein_coding	q1-q3	lfc3	-0.115517104500843
ENSG00000169896	16	ITGAM	0.0847242	0.28973	0.0436684	0.275652	-0.105029325570922	protein_coding	q4	lfc3	0.407653224081234
ENSG00000169946	13	ZFPM2	3.17064	3.11088	2.91493	3.38939	-0.104175622148	protein_coding	q1-q3	lfc3	0.0835122768069149
ENSG00000170017	12	ALCAM	17.2891	23.0495	17.566	23.7528	0.0222835913959613	protein_coding	q1-q3	lfc3	0.447157794404354
ENSG00000170214	3	ADRA1B	0.231523	0.263359	0.163872	0.299548	-0.139998120341623	protein_coding	q1-q3	lfc3	0.128281421725758
ENSG00000170873	18	MTSS1	3.22933	3.4486	3.38587	2.55011	0.0593211734389635	protein_coding	q1-q3	lfc3	-0.290055190228494
ENSG00000170961	6	HAS2	0.0610021	0.0654298	0.0889364	0.0553481	0.0701056726861794	protein_coding	q1-q3	lfc3	-0.0146138147479832
ENSG00000171206	13	TRIM8	17.6759	19.307	18.7811	19.5101	0.0851605580882057	protein_coding	q1-q3	lfc3	0.138701574525191
ENSG00000171310	10	CHST11	5.30847	4.63678	4.46571	4.26663	-0.226158185778493	protein_coding	q1-q3	lfc3	-0.28518855215319
ENSG00000171444	17	MCC	7.80868	6.90189	7.00958	7.10934	-0.145887072098825	protein_coding	q1-q3	lfc3	-0.12684796797529
ENSG00000171530	13	TBCA	207.819	227.828	224.611	223.186	0.111842127273436	protein_coding	q1-q3	lfc3	0.102680535988134
ENSG00000171819	4	ANGPTL7	0	0	0.00784942	0.00815713	0.0224726989159417	protein_coding	q4	lfc3	0.0233465745904739
ENSG00000171992	12	SYNPO	0.182455	0.134987	0.152589	0.109922	-0.0645592504905363	protein_coding	q4	lfc3	-0.162109165025649
ENSG00000172167	7	MTBP	4.84927	5.00922	4.84651	5.31476	-0.00074456250993062	protein_coding	q1-q3	lfc3	0.120377622369786
ENSG00000172379	18	ARNT2	3.04294	4.27231	2.64578	3.69645	-0.171529254035113	protein_coding	q4	lfc3	0.24422235794608
ENSG00000172817	3	CYP7B1	1.39549	0.952968	0.981957	1.14318	-0.355067257866509	protein_coding	q1-q3	lfc3	-0.206080318247744
ENSG00000172969	7	FRG2C	0.00838327	0.00894942	0.00846591	0.00847077	0.000234497545528706	protein_coding	q1-q3	lfc3	0.000248286993852605
ENSG00000173258	12	ZNF483	0.763647	1.04818	0.70739	1.07296	-0.0657017452566971	protein_coding	q1-q3	lfc3	0.315888481131178
ENSG00000173436	13	MINOS1	81.3345	84.9676	82.3734	80.021	0.0181999255071214	protein_coding	q1-q3	lfc3	-0.0233440971392651
ENSG00000174749	5	C4orf32	4.31251	4.76148	4.49754	4.96027	0.0544285757580209	protein_coding	q1-q3	lfc3	0.182182752944032
ENSG00000175048	16	ZDHHC14	6.55439	5.95225	6.69138	6.35794	0.027747308263841	protein_coding	q1-q3	lfc3	-0.0407460547508029
ENSG00000175745	11	NR2F1	15.8348	12.0709	15.53	11.6643	-0.027174365324251	protein_coding	q1-q3	lfc3	-0.425295488673148
ENSG00000175868	13	CALCB	5.72976	92.7775	41.4171	346.265	2.75029041870677	protein_coding	q4	lfc3	5.79863789543449
ENSG00000176463	13	SLCO3A1	1.33787	1.80625	1.07749	1.87151	-0.220403862836781	protein_coding	q4	lfc3	0.367771229311468
ENSG00000177542	10	SLC25A22	21.6858	29.2231	21.8321	31.1904	0.00948234504852353	protein_coding	q4	lfc3	0.514409293321463
ENSG00000178177	14	LCORL	6.24518	6.0207	6.6062	7.43572	0.0752213500341891	protein_coding	q1-q3	lfc3	0.23450418024167
ENSG00000179133	11	C10orf67	0.0188265	0.0536483	0.100662	0.0449299	0.211301227041666	protein_coding	q1-q3	lfc3	0.0708184832344106
ENSG00000179242	15	CDH4	1.14682	1.16099	1.2532	1.10811	0.0903077091166674	protein_coding	q1-q3	lfc3	-0.0343167798922592
ENSG00000179833	4	SERTAD2	10.6361	13.7166	10.4426	14.9993	-0.0252885032324961	protein_coding	q4	lfc3	0.47695898858191
ENSG00000179938	12	GOLGA8J	0.0275948	0.019586	0.0470967	0.0373838	0.0523655082533816	protein_coding	q1-q3	lfc3	0.0265224850597706
ENSG00000180182	10	MED14	23.895	22.8135	22.8816	23.9571	-0.061211826572948	protein_coding	q1-q3	lfc3	0.00366786321555863
ENSG00000180616	8	SSTR2	0.348422	3.10718	0.533005	4.01616	0.283993300962565	protein_coding	q4	lfc3	2.41224266303161
ENSG00000180999	10	C1orf105	0	0	0	0	0	protein_coding	q1-q3	lfc3	0
ENSG00000181191	11	PJA1	13.9796	13.4455	14.1075	13.7838	0.0126875408664737	protein_coding	q1-q3	lfc3	-0.0196419096758722
ENSG00000182022	17	CHST15	6.05181	11.3125	6.56136	12.1958	0.108052549680145	protein_coding	q4	lfc3	0.954385881251452
ENSG00000182247	9	UBE2E2	22.4847	27.7999	23.4619	25.8042	0.0600684716317078	protein_coding	q1-q3	lfc3	0.194619337497166
ENSG00000182968	4	SOX1	0.00612902	0	0.00636906	0	0.000684059616395617	protein_coding	q4	lfc3	-0.0175771018655085
ENSG00000183098	10	GPC6	0.216912	0.33383	0.234215	0.350715	0.0344065480872984	protein_coding	q1-q3	lfc3	0.246879851363021
ENSG00000183655	12	KLHL25	3.68378	5.22355	4.02685	6.30047	0.113700511912621	protein_coding	q4	lfc3	0.700827467739177
ENSG00000183779	6	ZNF703	84.4108	64.3294	84.8206	60.0715	0.00694604602702668	protein_coding	q1-q3	lfc3	-0.487308926241979
ENSG00000184012	11	TMPRSS2	0.0101983	0.0169552	0.0209682	0.00548301	0.0301372209721129	protein_coding	q1-q3	lfc3	-0.0133954899147968
ENSG00000184489	11	PTP4A3	0.934977	1.73219	0.873937	1.55769	-0.0627117605136865	protein_coding	q4	lfc3	0.519998036902899
ENSG00000184863	10	RBM33	22.2565	26.3919	23.3755	27.9327	0.0692522613205817	protein_coding	q4	lfc3	0.321272420384836
ENSG00000185022	11	MAFF	0.170852	0.350084	0.242259	0.378035	0.14592815981583	protein_coding	q4	lfc3	0.388283927844143
ENSG00000185101	12	ANO9	0.036656	1.55057	0.0982839	2.57394	0.156832632619941	protein_coding	q1-q3	lfc3	2.51801949279951
ENSG00000185291	11	IL3RA	0	0	0	0	0	protein_coding	q1-q3	lfc3	0
ENSG00000185442	12	FAM174B	2.78202	5.09665	3.22266	5.46036	0.181749826816059	protein_coding	q1-q3	lfc3	0.860815440324082
ENSG00000185483	11	ROR1	3.45937	3.14073	3.20474	3.0804	-0.0958985951587609	protein_coding	q4	lfc3	-0.145150118918574
ENSG00000185532	15	PRKG1	2.54807	2.76728	2.38835	2.79077	-0.077650461729083	protein_coding	q1-q3	lfc3	0.110529161274151
ENSG00000185730	7	ZNF696	6.11455	6.45017	6.83393	6.85594	0.148943485409909	protein_coding	q4	lfc3	0.153266701559772
ENSG00000185920	15	PTCH1	5.23906	3.6501	5.17051	3.3143	-0.0173359618375997	protein_coding	q1-q3	lfc3	-0.589396139305334
ENSG00000186047	9	DLEU7	0.158902	0.149975	0.110521	0.128299	-0.110022985626182	protein_coding	q1-q3	lfc3	-0.0686126219650083
ENSG00000186187	11	ZNRF1	6.9339	9.9512	6.64775	9.6374	-0.0566301058558605	protein_coding	q1-q3	lfc3	0.447496496633088
ENSG00000186212	3	SOWAHB	0.45622	0.506855	0.393813	0.513391	-0.0973695529002045	protein_coding	q1-q3	lfc3	0.08377643527482
ENSG00000186479	4	RGS7BP	0.175501	0.269595	0.213091	0.329974	0.0781282904101684	protein_coding	q1-q3	lfc3	0.297108237601672
ENSG00000186827	10	TNFRSF4	0.026651	0	0	0.0170931	-0.0749191414309317	protein_coding	q4	lfc3	-0.0264231824391659
ENSG00000187122	16	SLIT1	1.15113	0.932359	1.32255	1.16397	0.142504680306389	protein_coding	q1-q3	lfc3	0.0111757093038392
ENSG00000187905	10	LRRC74B	0.0252373	0.0157734	0	0.00365995	-0.0710412787200896	protein_coding	q1-q3	lfc3	-0.0605193581833152
ENSG00000188060	6	RAB42	0.0357307	0.0466996	0.0182912	0.0187237	-0.0477450733411657	protein_coding	q1-q3	lfc3	-0.0465416853447881
ENSG00000188191	14	PRKAR1B	27.8751	25.4444	28.1195	24.4129	0.0123729907461333	protein_coding	q1-q3	lfc3	-0.187732507708694
ENSG00000188375	4	H3F3C	0.281673	0.208402	0.169732	0.220683	-0.22298130396539	protein_coding	q4	lfc3	-0.117200391676132
ENSG00000188559	13	RALGAPA2	5.13054	5.11955	5.242	5.21533	0.0282800391520191	protein_coding	q1-q3	lfc3	0.0215635098670909
ENSG00000188783	5	PRELP	0.00303092	0.00630473	0.00314962	0.00623532	0.000340391997936676	protein_coding	q1-q3	lfc3	0.00916108622254231
ENSG00000188916	8	FAM196A	0.0370112	0.046313	0.00979749	0.0205237	-0.0750279073914357	protein_coding	q1-q3	lfc3	-0.0449883251596672
ENSG00000189337	15	KAZN	8.08442	9.38274	7.74772	10.1117	-0.05772530708839	protein_coding	q4	lfc3	0.30586322727511
ENSG00000196136	16	SERPINA3	0	0.208428	0	0.283971	0	protein_coding	q1-q3	lfc3	0.648872193470982
ENSG00000196189	12	SEMA4A	0.450349	0.401997	0.365094	0.269301	-0.1356005140619	protein_coding	q1-q3	lfc3	-0.30490923303561
ENSG00000196505	10	GDAP2	4.77025	4.69592	4.8512	5.29682	0.0219910510946144	protein_coding	q1-q3	lfc3	0.137390289169066
ENSG00000196535	14	MYO18A	7.71994	7.78313	7.69218	7.19983	-0.00488044841592858	protein_coding	q4	lfc3	-0.0943012695005597
ENSG00000197321	14	SVIL	6.07407	6.9419	6.31031	7.86155	0.0509336519213946	protein_coding	q4	lfc3	0.346983584673238
ENSG00000197329	11	PELI1	7.45279	9.43233	7.44495	10.2395	-0.00142293559178702	protein_coding	q4	lfc3	0.433393846200553
ENSG00000197381	15	ADARB1	9.61541	10.4531	9.89612	10.7372	0.0394903950020993	protein_coding	q1-q3	lfc3	0.151727803853049
ENSG00000197461	13	PDGFA	2.98701	3.08922	3.03637	2.86823	0.0202787261066967	protein_coding	q4	lfc3	-0.0499998450854384
ENSG00000197837	3	HIST4H4	0.837588	0.684238	0.589793	0.668388	-0.295579680352113	protein_coding	q4	lfc3	-0.195114363566414
ENSG00000197889	9	MEIG1	0.179457	0.108476	0.110908	0.146377	-0.153427118718268	protein_coding	q1-q3	lfc3	-0.0720063880703578
ENSG00000197959	13	DNM3	1.60813	1.71715	1.68515	1.63318	0.0517684821873209	protein_coding	q1-q3	lfc3	0.0170418719701209
ENSG00000198075	9	SULT1C4	0	0.186888	0.0796265	0.416131	0.213195460229387	protein_coding	q1-q3	lfc3	0.873625812973507
ENSG00000198435	3	NRARP	32.7177	42.7315	35.7686	43.9421	0.12676887280636	protein_coding	q4	lfc3	0.419974805000812
ENSG00000198721	12	ECI2	67.325	58.016	70.6375	57.7887	0.0687931318507657	protein_coding	q4	lfc3	-0.218600916612727
ENSG00000198729	4	PPP1R14C	16.9562	22.3023	17.0955	26.3797	0.0114669746239222	protein_coding	q4	lfc3	0.622777500336983
ENSG00000198739	10	LRRTM3	0.0402044	0.0041571	0.0245534	0.00837803	-0.0424157428300862	protein_coding	q1-q3	lfc3	-0.0876037063743042
ENSG00000198759	11	EGFL6	0	0.537113	0.00734572	0.463606	0.0210410814404552	protein_coding	q4	lfc3	0.94651528181822
ENSG00000198822	10	GRM3	0.0792505	0.086018	0.101548	0.0933243	0.0544924761892809	protein_coding	q1-q3	lfc3	0.0346334861614291
ENSG00000198879	11	SFMBT2	4.4624	4.1761	4.25675	4.10001	-0.061061826298141	protein_coding	q1-q3	lfc3	-0.109401032562496
ENSG00000203943	8	SAMD13	0.716472	0.724903	0.841829	0.78322	0.141497715489404	protein_coding	q1-q3	lfc3	0.0770654190290257
ENSG00000204070	9	SYS1	7.44448	9.51046	7.81465	9.15771	0.0657027433051828	protein_coding	q1-q3	lfc3	0.281728351032013
ENSG00000204131	8	NHSL2	0.557739	0.686539	0.558993	0.678553	0.00170937066470678	protein_coding	q1-q3	lfc3	0.156032956214023
ENSG00000204571	5	KRTAP5-11	0	0	0	0	0	protein_coding	q1-q3	lfc3	0
ENSG00000204580	11	DDR1	10.6107	38.4789	12.1433	36.9692	0.186423354592514	protein_coding	q1-q3	lfc3	1.7537554624613
ENSG00000204923	3	FBXO48	1.00332	1.7819	0.938625	1.75641	-0.0634615570180806	protein_coding	q1-q3	lfc3	0.585877098651091
ENSG00000205502	3	C2CD4B	0.0220629	0.221038	0.0337143	0.251781	0.0318440281825354	protein_coding	q1-q3	lfc3	0.526088815840835
ENSG00000206384	10	COL6A6	0.0291288	0.0631908	0.00989603	0.0324739	-0.0534158391336141	protein_coding	q1-q3	lfc3	0.00909186676573545
ENSG00000206530	8	CFAP44	3.09961	3.42897	3.30949	3.99671	0.0817572620075352	protein_coding	q1-q3	lfc3	0.321029239177006
ENSG00000212916	4	MAP10	0	0	0	0	0	protein_coding	q1-q3	lfc3	0
ENSG00000213160	9	KLHL23	20.7251	24.8796	20.4825	26.041	-0.0165847701023414	protein_coding	q1-q3	lfc3	0.322451378042518
ENSG00000213648	10	SULT1A4	0.146715	0.10574	0.143577	0.174854	-0.00701730455418445	protein_coding	q1-q3	lfc3	0.0614453459684691
ENSG00000213886	3	UBD	0.0161594	24.5296	0.0333063	19.5117	0.0471477042477381	protein_coding	q1-q3	lfc3	5.27688325303387
ENSG00000215301	9	DDX3X	180.475	222.911	180.042	236.211	-0.00345592185939737	protein_coding	q1-q3	lfc3	0.387336333636793
ENSG00000221869	4	CEBPD	1.52572	2.27585	1.81754	2.1904	0.194159464458136	protein_coding	q1-q3	lfc3	0.409385908914076
ENSG00000229809	8	ZNF688	2.04315	2.10895	2.25311	1.67215	0.114445696163221	protein_coding	q4	lfc3	-0.227492824197448
ENSG00000230124	6	ACBD6	40.2949	45.0208	41.9079	44.9059	0.0559442397338793	protein_coding	q1-q3	lfc3	0.154490968090536
ENSG00000232810	3	TNF	0	4.26219	0.0425631	6.06046	0.117862837625058	protein_coding	q4	lfc3	3.71379697588788
ENSG00000232859	9	LYRM9	0.459379	0.159889	0.468684	0.303157	0.0139252520058377	protein_coding	q1-q3	lfc3	-0.25641882919671
ENSG00000234224	2	TMEM229A	0.241021	0.225728	0.294964	0.290272	0.101375101284992	protein_coding	q1-q3	lfc3	0.0928348651322741
ENSG00000236287	7	ZBED5	23.7946	25.11	24.1534	25.6252	0.0211509459945636	protein_coding	q1-q3	lfc3	0.104806402400879
ENSG00000239900	11	ADSL	87.2196	91.3015	91.1766	87.1698	0.0636543066546083	protein_coding	q4	lfc3	-0.000819276592166599
ENSG00000240065	7	PSMB9	0.539648	0.984671	0.68517	0.960573	0.188998864258096	protein_coding	q4	lfc3	0.49043931749203
ENSG00000240694	8	PNMA2	12.0602	9.87426	11.4635	9.18031	-0.0702199157605155	protein_coding	q1-q3	lfc3	-0.375734283014281
ENSG00000243509	4	TNFRSF6B	0	0	0	0	0	protein_coding	q4	lfc3	0
ENSG00000249992	1	TMEM158	2.67199	3.04831	3.38206	2.73618	0.291434193286652	protein_coding	q1-q3	lfc3	0.0289036315173636
ENSG00000253626	3	EIF5AL1	1.64452	1.60734	1.32756	1.39362	-0.230735999164242	protein_coding	q4	lfc3	-0.179507922054162
ENSG00000255378	1	PRR23D2	0	0	0	0	0	protein_coding	q1-q3	lfc3	0
ENSG00000261794	1	GOLGA8H	0.533859	0.677417	0.56263	0.717422	0.0395999073377447	protein_coding	q1-q3	lfc3	0.235789900970753
ENSG00000263528	7	IKBKE	1.35107	2.06886	2.03963	2.00869	0.456258872178521	protein_coding	q1-q3	lfc3	0.438574754111467
ENSG00000266074	8	BAHCC1	11.6189	8.70755	10.5958	9.46193	-0.127245066536096	protein_coding	q1-q3	lfc3	-0.282761576499723
ENSG00000272636	3	DOC2B	0	0.00922465	0	0.0207935	0	protein_coding	q1-q3	lfc3	0.0587833475173273
ENSG00000273259	2	SERPINA3	0	0.235849	0	0.109209	0	protein_coding	q1-q3	lfc3	0.285009160397228
ENSG00000273274	1	ZBTB8B	0.725956	0.616645	0.750798	0.691936	0.0289416164220208	protein_coding	q1-q3	lfc3	-0.0406004275319255
