# Supplementary material for: Sustained TNF-α stimulation leads to transcriptional memory that greatly enhances signal sensitivity and robustness
Source: eLife. 2020 Nov 6;9:e61965. doi: 10.7554/eLife.61965 (PMC7704108; doi:10.7554/eLife.61965)
Supplement: Figure 7—source data 2. [file elife-61965-fig7-data2.txt.zip › Figure7sourcedata2.txt]

TNF	val1	val2	gene	cell
0 ng/mL	3.6	3.4	EGFP	na?ve
0.4 ng/mL	40.2	47	EGFP	na?ve
50 ng/mL	103.8	99.1	EGFP	na?ve
0 ng/mL	17	14.6	EGFP	sensitized
0.4 ng/mL	387.5	362.2	EGFP	sensitized
50 ng/mL	476.9	620.4	EGFP	sensitized
0 ng/mL	5.9	5.9	CALCB	na?ve
0.4 ng/mL	32.3	35	CALCB	na?ve
50 ng/mL	119.4	122.8	CALCB	na?ve
0 ng/mL	26.5	28.7	CALCB	sensitized
0.4 ng/mL	227.7	221.3	CALCB	sensitized
50 ng/mL	420.8	442.5	CALCB	sensitized
0 ng/mL	0.1	0.2	PTGES	na?ve
0.4 ng/mL	0.7	0.9	PTGES	na?ve
50 ng/mL	5.4	4.8	PTGES	na?ve
0 ng/mL	1	1	PTGES	sensitized
0.4 ng/mL	2.8	3.2	PTGES	sensitized
50 ng/mL	12.6	12.9	PTGES	sensitized
0 ng/mL	1.7	1.5	LHX2	na?ve
0.4 ng/mL	2.6	3.3	LHX2	na?ve
50 ng/mL	4.1	3.1	LHX2	na?ve
0 ng/mL	2.4	2.3	LHX2	sensitized
0.4 ng/mL	3.9	3.6	LHX2	sensitized
50 ng/mL	4.5	5.2	LHX2	sensitized
0 ng/mL	0	0	TNF	na?ve
0.4 ng/mL	1.1	1.6	TNF	na?ve
50 ng/mL	4.1	3.8	TNF	na?ve
0 ng/mL	0.1	0	TNF	sensitized
0.4 ng/mL	2.1	2.1	TNF	sensitized
50 ng/mL	5.1	7.3	TNF	sensitized
0 ng/mL	0.1	0.2	CCL2	na?ve
0.4 ng/mL	2.2	2.6	CCL2	na?ve
50 ng/mL	6.6	9.5	CCL2	na?ve
0 ng/mL	0.3	0.3	CCL2	sensitized
0.4 ng/mL	3.1	3.9	CCL2	sensitized
50 ng/mL	9.4	9.4	CCL2	sensitized
0 ng/mL	6.08	7.24	NFKB2	na?ve
0.4 ng/mL	23.14	23.59	NFKB2	na?ve
50 ng/mL	39.44	38.78	NFKB2	na?ve
0 ng/mL	6.74	6.89	NFKB2	sensitized
0.4 ng/mL	21.80	19.87	NFKB2	sensitized
50 ng/mL	30.81	39.39	NFKB2	sensitized
0 ng/mL	8.82	7.54	NFKBIA	na?ve
0.4 ng/mL	47.01	50.86	NFKBIA	na?ve
50 ng/mL	105.35	96.68	NFKBIA	na?ve
0 ng/mL	9.31	9.49	NFKBIA	sensitized
0.4 ng/mL	51.69	52.58	NFKBIA	sensitized
50 ng/mL	95.15	104.67	NFKBIA	sensitized
